# Supplementary material for: AMFR dysfunction causes autosomal recessive spastic paraplegia in human that is amenable to statin treatment in a preclinical model
Source: Acta Neuropathol. 2023 Apr 29;146(2):353–68. doi: 10.1007/s00401-023-02579-9 (PMC10328903; doi:10.1007/s00401-023-02579-9)
Supplement: Supplementary file 6 — Supplementary file6 (XLSX 34 KB) [file 401_2023_2579_MOESM6_ESM.xlsx]

## Sheet: Blad1
Supplementary Table 1: Extended clinical table, describing all the collected medical information from the 20 individuals with bi-allelic, loss-of-function AMFR variants
Family	Family 1	Family 1	Family 2	Family 2	Family 2	Family 3	Family 3	Family 3	Family 3	Family 3	Family 3	Family 4	Family 5	Family 5	Family 5	Family 6	Family 7	Family 7	Family 8	Family 8
individual	1	2	3	4	5	6	7	8	9	10	11	12	13	14	15	16	17	18	19	20
short case description	Global developmental delay with mild intellectual disability and progressive peripheral spasticity	Global developmental delay with mild intellectual disability, some signs of hypotonia and progressive peripheral spasticity	Non complicated HSP	Non complicated HSP	Non complicated HSP	Spastic paraplegia leading to permanent and severe movement disability in lower limbs. Requiring extensive physiotherapy. Learning problems. IQ test: Intellectual age of of 4.5 years at calender age of 5.5. years. IQ score 79.	Spastic cerebral quadriplegia leading to permanent and severe movement disability. Instable walk, susceptible to falling. Intellectual abilities are within normal range. Requires school with accommodation of movement disability.	Spastic quadriplegia leading to permanent and severe movement disability. Faces extreme difficulty in walking. Intellectual abilities fall under the lower levels for slow learners. Requires continuous care.	Non complicated HSP	Non complicated HSP	Non complicated HSP	Myopathy, motor delay, unsteady gait, Gowers sign	Mild intellectual disability, peripheral spasticity and clonus of lower limbs, HSP	Mild intellectual disability, peripheral spasticity and clonus of lower limbs, HSP	Peripheral spasticity and clonus of lower limbs, HSP	Developmental delay, spasticity, ataxia, muscle weakness, learning and speech abnormalities, mild-scoliosis. According to parents, she spoke at the age of 22 months and started walking at the age of 29 months of age. IQ of 59 suggesting mild ID. At last examination, the proband showed delayed fine motor skills, delayed motor skills, spasticity and had sleeping distress.	Developmental and motor delays, abnormal gait, hereditary spasticity	Developmental and motor delays, abnormal gait, hereditary spasticity	Non complicated HSP	Non complicated HSP and additionaly silver hair due to concomitant Griscelli syndrome
male/female?	Male	Male	Female	Female	Female	Female	Female	Female	Male	Female	Female	Female	Male	Male	Female	Female	Female	Male	Male	Female
age at onset?	First at medical attention around 2.5 years of age	First at medical attention around 2 years of age	9 months	9 months	18 months	1 year	1.5 years	1 year	Early in life	Early in life	Early in life	N/A	12-15 months	9 months	12 months	2-3 years	Unclear, stiffness noticed in legs very early in her development	~2 years of age	1 year	9 months
age at last investigation?	17 years, 7 months	10 years, 3 months	24 years	20 years	7 years	24 years	20 years	17 years	Unknown	Unknown	Unknown	6 years	12 years, 4 months	10 years, 11 months	9 years, 3 months	14 years	13 years	5 years	12 years	6 years
weight at last investigation (kilogram)	63.5 kg	59 kg	62 kg	57 kg	20 kg	N/A	N/A	N/A	N/A	N/A	N/A	N/A	55 kg	65 kg	45.6 kg	32.1 kg	68 kg	19 kg	33 kg	18 kg
weight at last investigation (SD)	-0.75 SD	+3.14 SD	0.29 SD	-0.04 SD	-1.51 SD	N/A	N/A	N/A	N/A	N/A	N/A	N/A	+1.72 SD	+3.2 SD	+2.4 SD	-2.69 SD	+1.71 SD	-0.52 SD	-1.26 SD	-0.98 SD
head circumference at last investigation (cm)	53.5 cm	49 cm	56 cm	56 cm	50 cm	N/A	N/A	N/A	N/A	N/A	N/A	N/A	53.5 cm	55 cm	54 cm	51.4 cm	N/A	52 cm (at age 4)	51 cm	51 cm
head circumference at last investigation (SD)	-1.01 SD	-0.24 SD (age 13 months)	1.52 SD	1.52 SD	-1.25 SD	N/A	N/A	N/A	N/A	N/A	N/A	N/A	-0.8 SD	+0.8 SD	+1 SD	-2.23 SD	N/A	+0.5 SD	-1.88 SD	+0.14 SD
length at last investigation (cm)	182.7 cm	151 cm	164 cm	163 cm	121 cm	N/A	N/A	N/A	N/A	N/A	N/A	N/A	147.8 cm	148.9 cm	137.5 cm	142.6 cm	160.2 cm	106.7 cm	147 cm	110 cm
length at last investigation (SD)	0.13 SD	+0.86 SD	0.12 SD	-0.04 SD	-0.82 SD	N/A	N/A	N/A	N/A	N/A	N/A	N/A	-1.23 SD	+0.06 SD	-0.13 SD	-2.69 SD	-0.08 SD	-0.29 SD	-0.28 SD	-0.95 SD
alife?	Yes	Yes	Yes	Yes	Yes	Yes	Yes	Yes	Yes	Yes	Yes	Yes	Yes	Yes	Yes	Yes	Yes	Yes	Yes	Yes
conception, pregnancy and birth
artificial conception?	No	No	No	No	No	No	No	No	No	No	No	No	No	No	No	No	No	No	No	No
pregnancy	Uncomplicated	Uncomplicated	Uncomplicated	Uncomplicated	Uncomplicated	Uncomplicated	Uncomplicated	Uncomplicated	Uncomplicated	Uncomplicated	Uncomplicated	Uncomplicated	Maternal hypertension	Uncomplicated	Uncomplicated	Uncomplicated	Uncomplicated	Maternal hypertension, low fetal heart rate	Uncomplicated	Uncomplicated
gestational age at delivery (Postconceptional weeks + days if available)	39	40	40	40	40	37	37+1	36	Term	Term	Term	N/A	36	38+3	40	36	Full term	Full term	39	38
intrauterine growth retardation?	No	No	No	No	No	No	No	No	No	No	No	N/A	No	No	No	Mild	No	No	No	No
weight at birth (gram)	3800 g	Unknown	3850 g	3100 g	3350 g	2700 g	5000 g	3500 g	N/A	N/A	N/A	N/A	2330 g	3000 g	2920 g	2350 g	Unknown	3400 g	3100 g	2900 g
weight at birth (SD)	+0.70 SD	N/A	+0.8 SD	-0.8 SD	-0.1 SD	-0.1 SD	>+2SD	>+2SD	N/A	N/A	N/A	N/A	-0.88 SD	-0.51 SD	-1.38 SD	-2.05 SD	N/A	-0.58 SD	-0.7 SD	-1 SD
head circumference at birth (cm)	Unknown	Unknown	34 cm	35 cm	35 cm	N/A (head appeard large)	N/A (head appeard large)	N/A (head appeard large)	N/A	N/A	N/A	N/A	N/A	35 cm	N/A	31.6 cm	Unknown	Unknown	35 cm	34 cm
head circumference at birth (SD)	N/A	N/A	-0.1 SD	+0.1 SD	+0.1 SD	N/A	N/A	N/A	N/A	N/A	N/A	N/A	N/A	-0.4 SD	N/A	-2.17 SD	N/A	N/A	-0.4 SD	-0.5 SD
length at birth (cm)	Unknown	Unknown	50 cm	49 cm	50 cm	N/A	N/A	N/A	N/A	N/A	N/A	N/A	N/A	51 cm	N/A	43 cm	Unknown	Unknown	50 cm	48 cm
length at birth (SD)	N/A	N/A	+0.2 SD	-0.2 SD	+0.2 SD	N/A	N/A	N/A	N/A	N/A	N/A	N/A	N/A	+0.1 SD	N/A	-2.89 SD	N/A	N/A	-0.92 SD	-0.6 SD
other growth parameter available ?	N/A	N/A	N/A	N/A	N/A	N/A	N/A	N/A	N/A	N/A	N/A	N/A	3 years 10 months: weight 17.2 kg (50-75%), height 99 cm (9-25%); at 6 years 9 months: weigth 23.6 kg (2-9%), height 120 cm (9-25%)	2 years and 3 months: weight 15.35 kg (98%), length 89 cm (50%); 5 years and 9 months: weight 9-25th %	N/A	N/A	N/A	N/A	N/A	N/A
delivery	Vaginal, uncomplicated	Vaginal, uncomplicated	Vaginal, vacuum extraction	Vaginal, uncomplicated	Vaginal, uncomplicated	Vaginal. Complicated by amniotic ingestion and probable perinatal asfixiation. After one hour of oxygen, allowed to leave.	Vaginal	Vaginal	Vaginal, uncomplicated	Vaginal, uncomplicated	Vaginal, uncomplicated	Uncomplicated	Caesarean section	Caesarean section	Caesarean section	Vaginal, uncomplicated	Vaginal, uncomplicated	Caesarean section due to maternal hypertension	Vaginal, uncomplicated	Caesarean section
APGAR scores	"good start"	"good start"	N/A, no resuscitation	Home delivery / no resuscitation	N/A, no resuscitation	N/A	N/A, no resuscitation	N/A, no resuscitation	N/A, no resuscitation	N/A, no resuscitation	N/A, no resuscitation	N/A	N/A, no resuscitation	9 at 1 min, 9 at 5 min	N/A, no resuscitation	5 at 1 min and 7 at 5 min	Unknown	Unknown	N/A no resuscitation	N/A no resuscitation
genetic investigations performed
SNP-array?	Yes	Yes	No	No	No	No	No	No	No	No	No	No	Yes	No	No	No	No	No	No	No
large ROH regions?	Yes, large ROH on chr 16 only shared by affected siblings but not by unaffected siblings	Yes, large ROH on chr 16 only shared by affected siblings but not by unaffected siblingss	Yes, on chr16 between rs9934800-rs7200919 (chr16:53654582-67282697 (GRCh38.p13))	Yes, on chr16 between rs9934800-rs7200919 (chr16:53654582-67282697 (GRCh38.p13))	Yes, on chr16 between rs9934800-rs7200919 (chr16:53654582-67282697 (GRCh38.p13))	N/A	N/A	N/A	N/A	N/A	N/A	N/A	Yes, but diagnostic test only reported those involving known HSP genes: -14.9 Mb ROH including part of SPG23, 9.4 Mb including part of SPG24, 35.2 Mb at c12orf65	N/A	N/A	N/A	N/A	N/A	N/A	N/A
Exome sequencing?	Yes	Yes	Yes	Yes	Yes	No	No	No	Yes	Yes	Yes	Yes	No	No	No	Yes	Yes	Yes	Yes	Yes
Whole genome sequencing?	Yes	Yes	Yes	Yes	Yes	No	No	No	No	No	No	No	Yes	Yes	Yes	No	No	No	No	No
other genetic investigation?	movement disorder/HSP gene panel analysis, and open exome, finding no causative variants (AMFR variant was too poorly covered in WES). Additional clinical RNA-seq	open exome (in which AMFR variant was too poorly covered) and segregation analysis of non-contributing VUS detected in brother. Additional clinical RNA-seq analysis	RNA-Seq	No	RNA-Seq	Targetted AMFR Sanger analysis for familial variant	Targetted AMFR Sanger analysis for familial variant	Targetted AMFR Sanger analysis for familial variant	No	No	No	No	SPG4, ATL1 and CLLP, 41 gene HSP panel, SLC17A5 and GNE sequencing	SPAST, ATL1	No	No	Yes: Hereditary Spastic Paraplegia- HSP panel that detected a VUS in KIF1A gene (inherited from unaffected father) and VUS in B4GALNT1 (inherited from unaffected mother)	Yes: Targeted familial variant testing of KIF1A and B4GALNT1 (detected on sister's HSP panel) - both negative	No	No
metabolic investigations?	Yes, screening in serum and urine normal. FGF21 and cholesterol meassurement in serum.	Yes, screening in serum and urine normal. FGF21 and cholesterol meassurement in serum.	No	No	No	N/A	N/A	N/A	No	No	No	No	Urine OA/AA/MPS. Increased bound and free sialic acid. VLCFA and white cell enzymes normal	Urine OA/AA/MPS/Oligos, sialic acid normal	No	No	Low Vit D (6 ng/mL; nl= 30-100), elevated serum TSH	No	No	No
any other investigation aberrant?	No	No	No	No	No	N/A	N/A	N/A	No	No	No	No	sialic aciduria	No	No	No	No	No	No	No
AMFR variant (NM_001323512.1) identified:	c.12del (p.Phe5Serfs*45)	c.12del (p.Phe5Serfs*45)	c.254G>A (p.Trp85Ter)	c.254G>A (p.Trp85Ter)	c.254G>A (p.Trp85Ter)	c.369G>A (p.Trp123*)	c.369G>A (p.Trp123*)	c.369G>A (p.Trp123*)	c.369G>A (p.Trp123*)	c.369G>A (p.Trp123*)	c.369G>A (p.Trp123*)	c.715del (p.Ile239Phefs*131)	c.871_874dupAGCC (p.Leu292Glnfs*14)	c.871_874dupAGCC (p.Leu292Glnfs*14)	c.871_874dupAGCC (p.Leu292Glnfs*14)	c.1068T>A (p.Cys356Ter)	c.1092 T>A (p.Cys364*)	c.1092 T>A (p.Cys364*)	AMFR Deletion hg38:chr16:56385545-56389473 (p.Asn362Lysfs*22)	AMFR Deletion hg38:chr16:56385545-56389473 (p.Asn362Lysfs*22)
zygosity?	Homozygous	Homozygous	Homozygous	Homozygous	Homozygous	Homozygous	Homozygous	Homozygous	Homozygous	Homozygous	Homozygous	Homozygous	Homozygous	Homozygous	Homozygous	Homozygous	Homozygous	Homozygous	Homozygous	Homozygous
other likely pathogenic variants?	No, only non-segregating VUS in gene with unknown function, no other (likely) pathogenic variant	No, only non-segregating VUS in gene with unknown function, no other (likely) pathogenic variant	No	No	No	No	No	No	No	No	No	No	No	No	No	No	No Likely Pathogenic or Pathogenic variants, one heterozygous VUS in KIF5A (c. 65 C>T; p.A22V) -inherited from unaffected father, present in brother; VUS in KIF1A gene (inherited from unaffected father) and VUS in B4GALNT1 (inherited from unaffected mother)	No Likely Pathogenic or Pathogenic variants, one heterozygous VUS in KIF5A (c. 65 C>T; p.A22V)- inherited from unaffected father, present in sister	No	Homozygous hg19:chr2:237493529C>T c.103C>T. p.Arg35Trp variant in MLPH. Variants in MLPH cause Griscelli syndrome type 3 (GS3), which is characterized by hypomelanosis with no immunologic or neurologic manifestations
Family
ethnicity parents?	Morocco	Morocco	Egyptian / Giza	Egyptian / Giza	Egyptian / Giza	Jordan	Jordan	Jordan	Jordan	Jordan	Jordan	N/A	Pakistan- Jhelum	Pakistan- Jhelum	Pakistan- Jhelum	Asian (Pakistan)	Syria	Syria	Egyptian / Upper Egypt	Egyptian / Upper Egypt
known consanguinity?	Yes	Yes	Yes, First cousins	Yes, First cousins	Yes, First cousins	Yes, first cousins	Yes, first cousins	Yes, first cousins	Yes, 3rd cousins	Yes, 3rd cousins	Yes, 3rd cousins	Yes	Yes, first cousins and second cousins	Yes, first cousins and second cousins	Yes, first cousins and second cousins	Yes	Yes, mother's maternal great grandparent was sibling of father's paternal grandparent (second cousin's once removed)	Yes, mother's maternal great grandparent was sibling of father's paternal grandparent (second cousin's once removed)	Yes, first cousins once removed	Yes, first cousins once removed
parents heterozygous carriers of AMFR variant?	Yes	Yes	Yes	Yes	Yes	Yes	Yes	Yes	Yes	Yes	Yes	N/A	Yes	Yes	Yes	Yes	Yes	Yes	Yes	Yes
parents affected?	No	No	No	No	No	No	No	No	No	No	No	No	No	No	No	No	No	No	No	No
other health issues of parents?	No	No	No	No	No	No	No	No	No	No	No	No	No	No	No	No	No	No	No	No
family structure?	Family of 7 brothers	Family of 7 brothers	Family of 3 siblings	Family of 3 siblings	Family of 3 siblings	Family of 7 siblings	Family of 7 siblings	Family of 7 siblings	Family of 7 siblings	Family of 7 siblings	Family of 7 siblings	No siblings	Family of 3 siblings	Family of 3 siblings	Family of 3 siblings	Family of 2 siblings	Family of 5 siblings	Family of 5 siblings	Family of 3 siblings	Family of 3 siblings
total number of affected siblings in the family?	Two	Two	Three	Three	Three	Three (and three cousins)	Three (and three cousins)	Three (and three cousins)	Three (and three cousins)	Three (and three cousins)	Three (and three cousins)	N/A	Three	Three	Three	None	Two	Two	Two	Two
Development and neurology
developmental delay?	Yes	Yes	Motor delay only	Motor delay only	Motor delay only	Yes	Motor delay only	Yes	Motor delay only	Motor delay only	Motor delay only	Motor delay only	Yes	Yes	Motor delay only	Yes	Yes	Yes	Motor delay only	Motor delay only
cognition at last follow-up?	Follows special needs education	Follows special education	Learning disability	Learning disability	Normal	Learning problems	Normal	Learning problems	Normal	Normal	Normal	Normal	Mild ID	Mild ID	Normal	Mild ID	Normal	Normal	Normal	Learning disability
formal IQ testing	Not performed	TIQ 63, VIQ: 74, PIQ: 63, VS:59, ATI:80, TBQ 80, WQ76, ZQ:78	82	87	92	79	Not performed	Lower than average for age, score Unknown.	Not performed	Not performed	Not performed	N/A	Not performed	Not performed	Normal	59	Not performed	Not performed	95	80
behavioural problems?	No	Low level of attention, no formal diagnosis	No	No	No	Quick to anger	No	No	No	No	No	N/A	No	No	No	Not social, happy near his parents, quiet	No	No	No	No
sleep disturbance?	No	No	No	No	No	No	No	No	No	No	No	N/A	Yes due to muscle cramps	No	No	Yes, according to parents	No	No	No	No
headlag?	No	No	No	No	No	Yes, until around 1 year	Yes, until around 1 year	Yes, until around 1 year	No	No	No	N/A	No	No	No	No	No	No	No	No
can roll over? What age?	Yes, unknown when	Yes, unknown when	Yes, 14 months	Yes, 18 months	Yes, 14 months	1 year, then dragging using arms but not crawling on knees.	1 year, then dragging using arms but not crawling on knees.	1 year, then dragging using arms but not crawling on knees.	Yes, unknown when	Yes, unknown when	Yes, unknown when	Yes, unknown when	Yes, 6 months	Yes, 6 months	Yes, 6 months	Yes, 6 months	Yes, unknown when	Yes, 7- 8 months	Yes, 2 years	Yes, 2 years
can sit? What age?	Yes, 11-12 months	Yes, unknown when	Yes, 9 months	Yes, 6 months	Yes, 6 months	after 4 years with physiotherapy	after 4 years with physiotherapy	after 4 years with physiotherapy	Yes, unknown when	Yes, unknown when	Yes, unknown when	Yes, unknown when	Yes, 8 months	Yes, 8 months	Yes, 7 months	Yes, 10 months, sit with aid or pillows	Yes, 8 months	Yes, 12 months	Yes, 16 months	Yes, 15 months
can walk? What age?	Yes, 16 months, unstabel gait, frequent falling; uses wheelchair for longer distances	Yes, 14 months, always walked "funny" compared to his siblings, toe walking	Yes, 2 years walking supported and improved after surgery of tendon release/ transfer; walking with parents support	Yes, 2 years walking supported and improved after tendon tansfer	Yes, 18 months with support; 2.5 years walking alone and improved after Botox injection	Yes, walking around 7 years with aid	Yes, walking around 7 years with aid	Yes, walking around 7 years with aid	Yes, started walking at 4-years, now steady walking	Yes, unknown when	Yes, unknown when	Yes, 2.5 years	Yes, 3 years with frame	Yes, 4 years with frame	Yes, 3 years with frame	Yes, at 2.5 years	Yes, began at age 4, unstable gait, can walk short distances, requires assistance with stairs, frequent falls on uneven surfaces or when she is tired, has manual wheelchair for longer distance	Yes, 2 years, abnormal gait, trips frequenctly, tends to tiptoe when walking or running	Yes, at 5 years with an abnormal gait	Yes, at 5 years and 6 months
can speak? What age?	Yes, unknown when	Yes, first words at 18 months	Yes, within normal age at 18 months	Yes, within normal age at 15-18 months	Yes, at age of 15 months	Yes, first words around 1 year	Yes, first words around 1 year	Yes, first words around 1 year	Yes -normal by age 12-15 month	Yes, unknown when	Yes, unknown when	Yes, unknown when	Yes, first words at 8 months, sentences around 4 years, now normal	Yes, first words at 2 years 5 months, sentences by 3 years, now normal	Yes, sentences at 1 year, no delay, now normal	Yes, at 22 months, makes now small sentences, 3-4 words	Yes, 18 months	Yes, around 2 years	Yes, at 1 year	Yes, at 14 months
regression?	No	No	No	No	No	No	No	No	No	No	No	No	No	No	No	No	No	No	No	No
axial hypotonia?	No	Yes	No	No	No	No	No	No	No	No	No	No	No	No	No	Yes	No	No	No	No
spasticity?	Yes, progressive spasticity	Yes, spastic gait, progressive	Mild hypertonia	Mild hypertonia	Mild hypertonia	Yes	Yes	Yes	Mild spasticity of lower limbs	Mild spasticity of lower limbs	Mild spasticity of lower limbs	Yes	Yes, in legs. Mild contractures at knees	Yes, in legs	Yes, in legs	Yes	Yes	Yes	Yes	Yes
hyperreflexia? Please specify	Yes, elevated DTRs at lower limbs, Babinski; spastic gait	Yes, elevated DTRs at lower limbs; KTR +3/+3, ATR +3/+3, bilateral Babinski	Yes, brisk knee / present ankle +ve Babinski + Patellar + Adductor, No ankle clonus	Yes, brisk knee / present ankle +ve Babinski + Patellar + Adductor, No ankle clonus	Yes, brisk knee / present ankle +ve Babinski + Patellar + Adductor, No ankle clonus	Yes in lower limbs	Yes in lower limbs	Yes in lower limbs	Yes in lower limbs	Yes in lower limbs, with ankle clonus	Yes in lower limbs	Yes	Yes, lower limbs, clonus lower limbs	Yes, lower limbs, clonus	Yes, lower limbs	Yes, unstable walking and frequent falling	Yes, lower extremities	Yes, lower extremities	Yes, brisk reflexes, positive patellar, ankle clonus	Yes, brisk reflexes, positive patellar, ankle clonus
spastic paraplegia	Yes	Yes	Yes	Yes	Yes	Yes	Yes	Yes	Yes	Yes	Yes	Yes	Yes	Yes	Yes	Yes	Yes	Yes	Yes	Yes
fine motor movements	Delayed	Delayed	Normal, can write	Normal, can write	Normal, can write	Normal, can write, close shirt buttons, tie shoe laces.	Normal, can write, close shirt buttons, tie shoe laces.	Normal, can write, close shirt buttons, tie shoe laces.	Normal	Normal	Normal	N/A	Normal	Normal	Normal	Delayed. Can use mobile phone but sometimes falls due to gripping issues. Can brush teeth. Difficulty in tying shoe laces.	Delayed	Delayed	Normal	Normal
ataxia	No	No	No	No	No	No	No	No	No	No	No	N/A	No	No	No	Poor balance, speech issues and swallowing issues in infancy according to mother	No	No	No	No
movement disorders?	No, except spastic gait	No, except spastic gait	No	No	No	No	No	No	No	No	No	No	No, except scissoring gait due to spasticity	No	No	Yes	No	No	No	No
tandem gait	Unstable	Unstable	Not able to perform well	Not able to perform	Not able to perform	Unknown	Unknown	Unknown	Yes	Difficult- unstable	N/A	Unsteady gait	Yes	Yes	Yes, prefers to jump both together but can tandem walk	Yes, difficulty in walking. Mostly use support or use wheel chair	Unstable	Unstable	Yes, can fairly perform	Yes, can fairly perform
muscle strength	Reduced hip flexion / Reduced plantar flexion	Reduced hip flexion / Reduced plantar flexion	Reduced hip flexion / Reduced plantar flexion	Reduced hip flexion/ Reduced plantar flexion	Reduced hip flexion / Reduced plantar flexion	Unknown	Unknown	Unknown	Spastic lower limbs. Power in lower limb 4+/5 MRC scale	Spastic lower limbs. Hip abductioN/Adduction power 4/5 . Waddling gait	N/A	N/A	Reduced hip, ankle and foot flexors 4/5	Reduced in ankle and foot flexors 4/5	Reduced hip and ankle flexors 4/5	Weak	Increased in extremities	Increased in extremities	Unable to flex knees especially after several surgical intervention of tendon repair	Knee flexion, crouch gait
hemiparesis	No	No	No	No	No	No	No	No	No	No	No	N/A	No	No	No	Yes	No	No	No	No
oral motor hypotonia?	No	No	No	No	No	No	No	No	No	No	No	N/A	No	No	No	No	No	No	No	No
feeding?	Normal	Normal	Normal	Normal	Normal	Normal	Normal	Normal	Normal	Normal	Normal	N/A	Normal	Normal	Normal	Difficulty in infancy- currently feeding is slow but normal	Normal	Normal	Normal	Normal
drooling?	No	No	No	No	No	No	No	No	No	No	No	N/A	Yes	No	No	No	No	No	No	No
bladder dysfunction?	No	No	No	No	No	No	No	No	No	No	No	N/A	No	No	No	No	No	No	No	No
peripheral neuropathy?	No	No	No	No	No	Unknown	Unknown	Unknown	No	No	No	N/A	No	No	No	No	No	No	No	No
frequent muscle cramps?	Yes	Yes	No	No	Yes	Unknown	Unknown	Unknown	No	No	No	N/A	Yes, especially nocturnal, over past 1-2 years	No	No	Yes	No	No	Yes	Yes
initiated treatment for spasticity? Any Improvement?	Multiple Botox injections and surgical interventions	Multiple Botox injections and surgical interventions	Baclofen at 3 years (non compliant to treatment), surgical intervention, tendon repair	Baclofen at 2 years 8 months (not compliant to treatment), surgical intervention, tendon repair	Baclofen at 4 years, Botox once, moderate improvememt	Unknown	Unknown	Unknown	N/A	N/A	N/A	N/A	Baclofen and trial of L-dopa, no benefit and stopped. Twice Botox approximately at age 11 years- no improvement and falling more since then	Baclofen- no improvement	No	Physiotherapy- reduced stiffness with regular excersize	Baclofen	Baclofen	Baclofen at 3 years, then several tendon repair operations	Baclofen at 3 years, no surgical intervention
EMG?	No signs of polyneuropathy or myopathy	Not performed	Normal	Normal	Normal	Unknown	Unknown	Unknown	Not performed	Not performed	Not performed	Yes, reported as abnormal but no further details available	Not performed	Not performed	Not performed	Not performed	Normal	Not performed	Normal	Normal
Muscle biopsy?	Not performed	Not performed	Not performed	Not performed	Not performed	Unknown	Unknown	Unknown	Not performed	Not performed	Not performed	Not performed	Not performed	Not performed	Not performed	Not performed	Not performed	Not performed	Not performed	Not performed
Epilepsy																Yes
epilepsy? If yes, please describe seizure type	No	One episode of fever-induced seizures, did not re-appear	No	No	No	Yes, generalized seizures with collaps	Yes, generalized seizures with collaps	Yes, generalized seizures with collaps	No	No	No	No	2x febrile seizures in early childhood, single non-febrile seizure at age of 11 years	No	No	Yes, Focal seizure- She feels that she is not well and might have attack	No	No	No	No
seizure frequency?	N/A	N/A	N/A	N/A	N/A	daily prior to treatment, now once a months	daily prior to treatment, now once a months	daily even under treatment	N/A	N/A	N/A	N/A	N/A	N/A	N/A	2-3 times per week	N/A	N/A	N/A	N/A
EEG abnormalities? Please specify	N/A	N/A	N/A	N/A	N/A	N/A	N/A	N/A	N/A	N/A	N/A	N/A	Not performed	N/A	N/A	Unremarkable	N/A	N/A	N/A	N/A
reaction to anti-epileptics?	N/A	N/A	N/A	N/A	N/A	Carbamazepine, started at 18 years	Carbamazepine, started at 18 years	Carbamazepine, started at 16 years	N/A	N/A	N/A	N/A	N/A	N/A	N/A	Slight seizure reduction	N/A	N/A	N/A	N/A
which anti-epileptics have been tried?	N/A	N/A	N/A	N/A	N/A	Carbamazepine	Carbamazepine	Carbamazepine	N/A	N/A	N/A	N/A	N/A	N/A	N/A	Keppra 60mg/kg/day	N/A	N/A	N/A	N/A
ketogen diet?	N/A	N/A	N/A	N/A	N/A	No	No	No	N/A	N/A	N/A	N/A	N/A	N/A	N/A	Yes	N/A	N/A	N/A	N/A
effect on ketogen diet?	N/A	N/A	N/A	N/A	N/A	N/A	N/A	N/A	N/A	N/A	N/A	N/A	N/A	N/A	N/A	Reduction in seizure frequency	N/A	N/A	N/A	N/A
fever sensitive seizures?	No	One episode of fever-induced seizures, did not re-appear	N/A	N/A	N/A	Unknown	Unknown	Unknown	N/A	N/A	N/A	N/A	2x febrile seizures in early childhood	N/A	N/A	No	N/A	N/A	N/A	N/A
Opthalmology and vision
makes eye contact?	Yes	Yes	Yes	Yes	Yes	Yes	Yes	Yes	Yes	Yes	Yes	N/A	Yes	Yes	Yes	No	Yes	Yes	Yes	Yes
vision findings? Please specify	No complaints	No complaints	Normal	Normal	Normal	Normal	Myopia	Strabismus	Normal	Normal	Normal	N/A	Glasses for refractive error	Normal	Normal	Normal	No complaints	No complaints	Normal	Normal
ocular findings?	No	No	No	No	No	No	No	No	No	No	No	N/A	No	No	No	Normal	No	No	No	No
nystagmus?	No	No	No	No	No	No	No	No	No	No	No	N/A	No	No	No	No	No	No	No	No
cataract?	No	No	No	No	No	No	No	No	No	No	No	N/A	No	No	No	No	No	No	No	No
strabismus?	No	No	No	No	No	No	No	Yes	No	No	No	N/A	Right convergent squint	No	No	No	No	No	No	No
imaging studies
brain MRI? If yes, at what age(s)?	Yes, at 12 years 3 months and at 13 years 3 months	Yes, at 3 years 3 months, normal	Yes, at 5 years	Yes, at 4 years	Yes, at 2 years	N/A	N/A	N/A	N/A	N/A	N/A	N/A	Yes, at 2 years 5 month	No	No	Yes, at 14 years	No	No	No, brain CT only	Yes
brain MRI findings?	Nonspecific T2 hyperintensities in the left basal ganglia	Normal	Within normal range of variability	Within normal range of variability	Within normal range of variability	N/A	N/A	N/A	N/A	N/A	N/A	N/A	Normal	N/A	N/A	Normal, except multiple bilateral T2/FLAIR high signal intensities in parietal and right frontal lobe that could represent old perinatal insult.	N/A	N/A	N/A	Normal, with minor abnormalities
migration disorder?	No	No	No	No	No	N/A	N/A	N/A	N/A	N/A	N/A	N/A	No	N/A	N/A	No	N/A	N/A	No	No
corpus callosum abnormalities?	No	No	Thin corpus callosum	Thin corpus callosum	Thin corpus callosum	N/A	N/A	N/A	N/A	N/A	N/A	N/A	No	N/A	N/A	No	N/A	N/A	Thin corpus callosum	Thin corpus callosum
white matter changes?	No	No	No	No	No	N/A	N/A	N/A	N/A	N/A	N/A	N/A	No	N/A	N/A	No	N/A	N/A	No	minimal
cortical atrophy?	No	No	No	No	No	N/A	N/A	N/A	N/A	N/A	N/A	N/A	No	N/A	N/A	Mild	N/A	N/A	No	No
cerebellar abnormalities?	No	No	No	No	No	N/A	N/A	N/A	N/A	N/A	N/A	N/A	No	N/A	N/A	Mild	N/A	N/A	No	No
brain stem abnormalities?	No	No	No	No	No	N/A	N/A	N/A	N/A	N/A	N/A	N/A	No	N/A	N/A	No	N/A	N/A	No	No
other findings on brain MRI?	No	No	No	No	No	N/A	N/A	N/A	N/A	N/A	N/A	N/A	No	N/A	N/A	No	N/A	N/A	No	Abnormal signal in lentiform nucleus
other imaging studies performed? If yes, please specify	Normal MRI of spinal cord; X-ray imaging of spine showing scoliosis				CT brain: Normal	N/A	N/A	N/A	N/A	N/A	N/A	N/A	Spinal MRI normal at 3 years 4 months	N/A	N/A	CT brain: bilateral areas of hypodensity seen in posterior parietal periventricular region at the watershed areas. Prominent ventricular system, likely atrophic brain changes due to chronic disease. Renal ultrasound: unremarkable	N/A	N/A	No	No
other organ systems
hearing?	Normal	Normal	Normal	Normal	Normal	Normal	Normal	Normal	Normal	Normal	Normal	N/A	Normal	Normal	Normal	Normal	Normal	Normal	Normal	Normal
dental?	Normal	Normal	Normal	Normal	Normal	cavities	cavities	cavities	Normal	Normal	Normal	N/A	Normal	Normal	Normal	Normal	Normal	Normal	Normal	Normal
cardiac?	No complaints	No complaints	Normal	Normal	Normal	Normal	Normal	Normal	Normal	Normal	Normal	N/A	Normal	Normal	Normal	Normal	Normal	Normal	Normal	Normal
pulmonary?	No complaints	No complaints	Normal	Normal	Normal	Normal	Normal	Asthma	Normal	Normal	Normal	N/A	Normal	Normal	Normal	Normal	Normal	Normal	Normal	Normal
gastro-intestinal?	No complaints	No complaints	Normal	Normal	Normal	Normal	Normal	Normal	Normal	Normal	Normal	N/A	Normal	Normal	Normal	Sometimes stomach pain	Normal	Normal	Normal	Normal
liver?	No complaints	No complaints	Normal	Normal	Normal	Normal	Normal	Normal	Normal	Normal	Normal	N/A	Normal	Normal	Normal	Normal	Normal	Normal	Normal	Normal
kidney?	No complaints	No complaints	Normal	Normal	Normal	Normal	Normal	Normal	Normal	Normal	Normal	N/A	Normal	Normal	Normal	Normal	Normal	Normal	Normal	Normal
urinary tract?	No complaints	No complaints	Normal	Normal	Normal	Normal	Normal	Normal	Normal	Normal	Normal	N/A	Normal	Normal	Normal	Normal	Normal	Normal	Normal	Normal
genital tract?	No complaints	No complaints	Normal	Normal	Normal	Normal	Normal	Normal	Normal	Normal	Normal	N/A	Normal	Normal	Normal	Normal	Normal	Normal	Normal	Normal
skin?	Normal	Normal	Hair loss	Normal	Normal	Normal	Normal	Normal	Normal	Normal	Normal	N/A	Normal	Normal	Hirsutism over back and arms, within normal limits for ethnicity	Has dry skin during winters	Normal	Normal	Normal	Gray hair and eye brows due to concomitant Griscelli syndrome type 3 (GS3), dusky lips
joints?	Lumbal scoliosis of 21 degree, L2-L5	Normal	Normal	Normal	Normal	Normal	Normal	Normal	Normal	Normal	Normal	N/A	Normal	Normal	Normal	Feels pain when walking long distances	Normal	Normal	Normal	Normal
joint laxicity?	No	No	Finger hyperlaxity	Finger hyperlaxity	Finger hyperlaxity	No	No	No	No	No	No	N/A	Fingers	Fingers	Beighton score of 4 (fingers and elbows)	No	No	No	No	No
any abnormalities in routine blood investigations?	No	No	No	No	No	Unknown	Unknown	Unknown	No	No	No	N/A	No	No	No	No	No	No	No	No
recurrent systemic infections?	No	No	No	No	No	No	No	No	No	No	No	N/A	No	No	No	No	No	No	No	No
endocrine system?	No complaints, normal puberty	No complaints	Normal menses	Normal menses	Normal for age	Normal for age	Normal for age	Normal for age	No	No	No	N/A	TSH low, FT4 normal, FT3 slightly raised, sialic acidura	normal TSH and T4, marginal raised T3	Normal	No complaints	No complaints	No complaints	Pubertal	Normal for age
other?	No	No	No	No	No	No	No	No	No	No	No	N/A	No	No	No	No	No	No	No	No
Dysmorphology	No major dysmorphism	No major dysmorphism	No major dysmorphism	No major dysmorphism	No major dysmorphism	No major dysmorphism	No major dysmorphism	No major dysmorphism	No major dysmorphism	No major dysmorphism	No major dysmorphism	No major dysmorphism	No major dysmorphism	No major dysmorphism	No major dysmorphism	No major dysmorphism	No major dysmorphism	No major dysmorphism	No major dysmorphism	No major dysmorphism
microcephaly	No	No	No	No	No	N/A	N/A	N/A	No	No	No	N/A	No	No	No	Mild	No	No	No	No
macrocephaly	No	No	No	No	No	N/A	N/A	N/A	No	No	No	N/A	No	No	No	No	No	No	No	No
Delayed closure of fontanel	No	No	No	No	No	N/A	N/A	N/A	No	No	No	N/A	No	No	No	No	No	No	No	No
elongated head?	No	No	No	No	No	N/A	N/A	N/A	No	No	No	N/A	No	No	No	No- Ovel shaped	No	No	No	No
slooping forehead?	No	No	No	No	No	N/A	N/A	N/A	No	No	No	N/A	No	No	No	No	No	No	No	No
suture ridging	No	No	No	No	No	N/A	N/A	N/A	No	No	No	N/A	No	No	No	No	No	No	No	No
High anterior hairline	No	No	No	No	No	N/A	N/A	N/A	No	No	No	N/A	No	No	No	Yes	No	No	No	Yes
Low frontal hairline	No	No	No	No	No	N/A	N/A	N/A	No	No	No	N/A	No	No	No	No	No	No	Yes	No
Bitemporal narrowing	No	No	No	No	No	N/A	N/A	N/A	No	No	No	N/A	No	No	No	Yes	No	No	No	No
Frontal bossing	No	No	No	No	No	N/A	N/A	N/A	No	No	No	N/A	No	No	No	No	No	No	No	No
Sparse eyebrow	No	No	No	No	No	N/A	N/A	N/A	No	No	No	N/A	No	No	No	No	No	No	No	Silver (due to concomitant Griscelli syndrome)
Arched eyebrows	No	No	No	No	No	N/A	N/A	N/A	No	No	No	N/A	No	No	No	Yes- Normal eyebrows	No	No	No	No
Synophris	No	No	No	No	No	N/A	N/A	N/A	No	No	No	N/A	No	No	Yes	Yes	No	No	No	No
Hypertelorism	No	No	No	No	No	N/A	N/A	N/A	No	No	No	N/A	No	No	No	No	No	No	No	No
Epicanthal folds	No	No	No	No	No	N/A	N/A	N/A	No	No	No	N/A	No	No	No	Yes	No	No	No	No
Small palpebral fissures	No	No	No	No	No	N/A	N/A	N/A	No	No	No	N/A	No	No	No	No	No	No	Wide palbebral fissures	No
Upslanting palpebral fissures	No	No	No	No	No	N/A	N/A	N/A	No	No	No	N/A	No	No	No	No	No	No	Yes	No
Low-set ears	No	No	No	No	No	N/A	N/A	N/A	No	No	No	N/A	No	No	No	Yes	No	No	No	Yes
Uplifted earlobe	No	No	No	No	No	N/A	N/A	N/A	No	No	No	N/A	No	No	No	Yes	No	No	Yes	Yes
Large earlobe	No	No	No	No	No	N/A	N/A	N/A	No	No	No	N/A	No	No	No	No	No	No	No	No
Over-folded superior helices	No	No	No	No	No	N/A	N/A	N/A	No	No	No	N/A	No	No	No	No	No	No	No	No
Prominent nasal tip	No	No	No	No	No	N/A	N/A	N/A	No	No	No	N/A	No	No	No	No	No	No	Yes	Yes
Rounded nasal tip?	No	No	No	No	No	N/A	N/A	N/A	No	No	No	N/A	No	No	No	Yes	No	No	No	No
Flattened nasal bridge	No	No	No	No	No	N/A	N/A	N/A	No	No	No	N/A	No	No	No	No	No	No	No	No
midface hypoplasia?	No	No	No	No	No	N/A	N/A	N/A	No	No	No	N/A	No	No	No	No	No	No	No	No
Bulbous nose	No	No	No	No	No	N/A	N/A	N/A	No	No	No	N/A	No	No	No	Yes	No	No	No	No
Anteverted nares	No	No	No	No	No	N/A	N/A	N/A	No	No	No	N/A	No	No	No	Yes	No	No	No	No
Choanal atresia	No	No	No	No	No	N/A	N/A	N/A	No	No	No	N/A	No	No	No	No	No	No	No	No
Thick vermilion	No	No	No	No	No	N/A	N/A	N/A	No	No	No	N/A	No	No	No	Yes	No	No	Yes	Yes
Long philtrum	No	No	No	No	No	N/A	N/A	N/A	No	No	No	N/A	No	No	No	No	No	No	No	No
Thin upper lip	No	No	No	No	No	N/A	N/A	N/A	No	No	No	N/A	No	No	No	No	No	No	No	No
Micrognathia	No	No	No	No	No	N/A	N/A	N/A	No	No	No	N/A	No	No	No	No	No	No	No	No
Cleft lip/ cleft palate	No	No	No	No	No	N/A	N/A	N/A	No	No	No	N/A	No	No	No	No	No	No	No	No
High arched palate/Narrow palate	No	No	No	No	No	N/A	N/A	N/A	No	No	No	N/A	Highish palate	No	No	No	No	No	No	No
Pointed chin	No	No	No	No	No	N/A	N/A	N/A	No	No	No	N/A	No	No	No	No	No	No	No	No
Gingival overgrowth	No	No	No	No	No	N/A	N/A	N/A	No	No	No	N/A	No	No	No	No	No	No	No	No
Teeth abnormalities	No	No	No	No	No	N/A	N/A	N/A	No	No	No	N/A	No	No	No	No	No	No	No	No
Brachydactyly	No	No	No	No	No	N/A	N/A	N/A	No	No	No	N/A	No	No	No	No	No	No	No	No
Pectus excavatum	No	No	No	No	No	N/A	N/A	N/A	No	No	No	N/A	No	No	No	No	No	No	No	No
Pes cavus	Pes Planus	No	Pes Planus	Pes Planus	No	N/A	N/A	N/A	No	No	No	N/A	No	No	No	No	No	No	Pes planus	No
Camptodactyly	No	Sandal gap	No	No	No	N/A	N/A	N/A	No	No	No	N/A	No	No	No	No	No	No	No	No
Toes abnormalities	No	No	Yes	Yes	No	N/A	N/A	N/A	No	No	No	N/A	No	No	No	No	No	No	No	No
Hip dysplasia	No	No	No	No	No	N/A	N/A	N/A	No	No	No	N/A	No	No	No	No	No	No	No	No
Genu valgum	No	No	No	No	No	N/A	N/A	N/A	No	No	No	N/A	No	No	No	No	No	No	No	No
Ribs anomalies	No	No	No	No	No	N/A	N/A	N/A	No	No	No	N/A	No	No	No	No	No	No	No	No
Scoliosis	Yes	No	No	No	No	N/A	N/A	N/A	No	No	No	N/A	No	No	No	Yes	No	No	No	No
Nail hypoplasia	No	No	No	Yes	Yes	N/A	N/A	N/A	No	No	No	N/A	No	No	No	No	No	No	No	No
assymetric nipples?	No	No	No	No	No	N/A	N/A	N/A	No	No	No	N/A	No	No	No	N/A	No	No	No	No
inverted nipples?	No	No	No	No	No	N/A	N/A	N/A	No	No	No	N/A	No	No	No	N/A	No	No	No	No
other	No	No	No	No	No	N/A	N/A	N/A	No	No	No	N/A	No	Protruberant ears	No	No	No	No	No	No
