# Supplementary material for: AMFR dysfunction causes autosomal recessive spastic paraplegia in human that is amenable to statin treatment in a preclinical model
Source: Acta Neuropathol. 2023 Apr 29;146(2):353–68. doi: 10.1007/s00401-023-02579-9 (PMC10328903; doi:10.1007/s00401-023-02579-9)
Supplement: Supplementary file 7 — Supplementary file7 (XLSX 14 KB) [file 401_2023_2579_MOESM7_ESM.xlsx]

## Sheet: Sheet1
Supplementary Table 2: Minor allele frequencies and in silico predictions for the encountered AMFR variants
ID	genomic coordinate	description	Exon	coding effect	gnomAD v3.1.2 genomes AF	GEL genomes AF	UKBB database	CADD PHRED	PhyloP	phastCons	MutationTaster	GERP++ RS	DANN score
Family 1	chr16(GRCh37):g.56459228del	NM_001144.6(AMFR):c.12del, p.Phe5Serfs*45	1	Frameshift	N/A	N/A	N/A	24.9	2.263	1	Deleterious	N/A	N/A
Family 2	chr16(GRCh37):g.56458986C>T	NM_001144.6(AMFR):c.254G>A, p.Trp85*	1	Nonsense	6.58e-6 (1heterozygous variant amongst 152,072 alleles)	N/A	N/A	37	1.434	1	Deleterious	2.58	0.990312
Family 3	chr16(GRCh37):g.56443480C>T	NM_001144.6(AMFR):c.369G>A, p.Trp123*	3	Nonsense	N/A	N/A	N/A	40	5.094	1	Deleterious	5.89	0.995625
Family 4	chr16(GRCh37):g.56438946del	NM_001144.6(AMFR):c.715del, p.Ile239fs *131	6	Frameshift	N/A	N/A	N/A	25.6	3.634	1	Deleterious	N/A	N/A
Family 5	chr16(GRCh37):g.56436997_56437000dup	NM_001144.6(AMFR):c.871_874dup, p.Leu292Glnfs*14	7	Frameshift	N/A	5.11542e-5 (3 homozygous and 2 heterzygous variants in family 5, as reported here)	N/A	32	5.075	1	Deleterious	N/A	N/A
Family 6	chr16(GRCh37):g.56435662A>T	NM_001144.6(AMFR):c.1068T>A, p.Cys356*	8	Nonsense	N/A	N/A	N/A	35	6.056	1	Deleterious	-2.44	0.981869
Family 7	chr16(GRCh37):g.56423281A>T	NM_001144.6(AMFR):c.1092T>A, p.Cys364*	9	Nonsense	N/A	6.39427e-6 (1 heterozyougs variant amongst 156,390 alleles))	N/A	36	3.721	1	Deleterious	1.09	0.993907
Family 8	chr16(GRCh37):g.56419457_56423385del	NM_001144.6(AMFR):c.1380+375_1086-97del	2022-10-09	Deletion of the entire exon9 and exon10	N/A	N/A (absent in SVRare database)†	N/A	15.74	N/A	N/A	N/A	N/A	N/A
gnomAD genomes AF	Alternative allele frequency in the whole genomes samples gnomAD (v3.1.2) containing 76,036 individuals
GEL genomes AF	Alternative allele frequency in 100,000 Genomes project of AggV2 file containing 78,195 individuals
UKBB database AF	Alternative allele frequency in UK biobank database
CADD phred	The larger the score the more likely the SNP has damaging effect
PhyloP	Conservation score based on the multiple alignment of 44 vertebrate genomes (including 32 mammals). The larger the score, the more conserved the site. Scores range from -14 to 6
phastCons	phastCons values vary between 0 and 1 and reflect the probability that each nucleotide belongs to a conserved element, based on the multiple alignment of genome sequences of 46 different species (the closer the value is to 1, the more probable the nucleotide is conserved.
MutationTaster	MutationTaster predicts a variant as delerious or benign
GERP++ RS	The larger the score, the more conserved at the site, scores range from -12.3 to 6.17
DANN score	Range from 0 to 1, a large number indicates a higher probability to be damaging
†www.medrxiv.org/content/10.1101/2021.10.15.21265069v2, which contains 71,408 individuals
