# Supplementary material for: AMFR dysfunction causes autosomal recessive spastic paraplegia in human that is amenable to statin treatment in a preclinical model
Source: Acta Neuropathol. 2023 Apr 29;146(2):353–68. doi: 10.1007/s00401-023-02579-9 (PMC10328903; doi:10.1007/s00401-023-02579-9)
Supplement: Supplementary file 8 — Supplementary file8 (XLS 4402 KB) [file 401_2023_2579_MOESM8_ESM.xls]

## Sheet: gene_expression_NSC_RNA-seq
Geneid	symbol	NSC_KO_Clone4_CPM	NSC_KO_Clone8_CPM	NSC_KO_Clone22_CPM	NSC_WT_B1_CPM	NSC_WT_B2_CPM	logFC	FDR	DE_KOvsWT	NSC_KO_Clone4_RPKM	NSC_KO_Clone8_RPKM	NSC_KO_Clone22_RPKM	NSC_WT_B1_RPKM	NSC_WT_B2_RPKM
ENSG00000000003	TSPAN6	100.241	114.79	106.664	106.265	107.674	-0.00206942	0.995449	NotSig	22.0991	25.3065	23.515	23.427	23.7375
ENSG00000000419	DPM1	60.9465	64.4189	50.2371	59.974	57.978	0.00582825	0.988324	NotSig	50.4942	53.3711	41.6215	49.6885	48.0348
ENSG00000000457	SCYL3	12.9363	13.565	15.6393	14.1097	14.2071	-0.0357306	0.943138	NotSig	1.87946	1.9708	2.27216	2.04994	2.06409
ENSG00000000460	C1orf112	9.8389	13.354	17.2541	15.2068	15.1503	-0.263704	0.264809	NotSig	1.64806	2.23686	2.89013	2.54721	2.53775
ENSG00000000971	CFH	39.72	14.1679	10.1371	18.3152	18.6284	0.113722	0.894682	NotSig	4.97744	1.77543	1.27032	2.29514	2.33439
ENSG00000001036	FUCA2	89.6433	83.6511	77.2994	87.7059	83.0911	-0.0186401	0.949621	NotSig	31.7659	29.6425	27.3917	31.0793	29.444
ENSG00000001084	GCLC	27.0873	29.9034	26.8828	25.8729	26.7047	0.0901729	0.788499	NotSig	3.14311	3.46988	3.11938	3.0022	3.09871
ENSG00000001167	NFYA	66.7162	71.9852	73.412	74.0228	72.4799	-0.0612443	0.80211	NotSig	17.5062	18.8888	19.2632	19.4235	19.0186
ENSG00000001460	STPG1	14.3332	12.0277	12.021	13.5917	13.9418	-0.0925602	0.828351	NotSig	1.68408	1.41319	1.41241	1.59695	1.6381
ENSG00000001461	NIPAL3	69.7833	55.7976	53.8255	54.58	51.9356	0.185772	0.288419	NotSig	7.42692	5.93844	5.72855	5.80886	5.52742
ENSG00000001497	LAS1L	50.2573	52.9338	56.5168	56.5304	56.3274	-0.0975976	0.625192	NotSig	8.99219	9.47107	10.1121	10.1146	10.0783
ENSG00000001561	ENPP4	9.26193	10.5506	10.0474	11.8546	14.1187	-0.393411	0.101817	NotSig	1.99439	2.27188	2.16353	2.55268	3.0402
ENSG00000001617	SEMA3F	177.313	180.837	174.155	194.398	222.716	-0.232587	0.0993048	NotSig	36.7411	37.4714	36.0869	40.2813	46.1492
ENSG00000001629	ANKIB1	105.677	95.0759	96.6766	103.583	96.7087	-0.00597135	0.985953	NotSig	14.3019	12.8672	13.0838	14.0186	13.0882
ENSG00000001630	CYP51A1	1.85239	2.04983	2.27263	2.40749	3.97917	-0.662707	0.136952	NotSig	0.524904	0.580853	0.643987	0.682203	1.12756
ENSG00000001631	KRIT1	10.3855	10.7315	10.3166	8.86811	10.0806	0.144519	0.720546	NotSig	1.674	1.72976	1.66289	1.42942	1.62485
ENSG00000002016	RAD52	10.6284	10.7917	14.1142	11.1232	12.7039	-0.0500998	0.927184	NotSig	2.3603	2.39657	3.13441	2.47018	2.8212
ENSG00000002079	MYH16	1.30578	1.11535	1.10641	3.62648	3.9497	-1.67351	6.71852e-12	Down	0.207037	0.176843	0.175426	0.574993	0.626241
ENSG00000002330	BAD	11.2358	11.3042	16.4168	9.81282	14.5019	0.0354574	0.962113	NotSig	6.57832	6.61839	9.61169	5.74521	8.49056
ENSG00000002549	LAP3	53.5673	57.8173	52.0612	62.1682	57.3885	-0.129114	0.543648	NotSig	14.1525	15.2754	13.7546	16.4249	15.1621
ENSG00000002586	CD99	577.398	581.639	554.462	584.137	588.77	-0.0340509	0.903284	NotSig	118.855	119.728	114.134	120.242	121.196
ENSG00000002587	HS3ST1	8.86715	13.7761	27.5407	15.2983	18.5105	-0.288147	0.17462	NotSig	1.19262	1.85287	3.7042	2.0576	2.48965
ENSG00000002834	LASP1	346.639	306.359	293.08	347.807	330.095	-0.0899028	0.65786	NotSig	49.092	43.3875	41.5068	49.2574	46.749
ENSG00000002919	SNX11	32.6141	28.3962	27.4809	31.5412	31.6271	-0.0851982	0.775096	NotSig	9.04441	7.8747	7.62088	8.74687	8.77068
ENSG00000002933	TMEM176A	2.64193	1.80867	3.85749	1.37136	1.6801	0.788557	0.137574	NotSig	0.759829	0.520182	1.10943	0.394408	0.483203
ENSG00000003056	M6PR	88.4893	80.5462	78.4357	87.7059	83.7395	-0.0445391	0.866542	NotSig	24.6832	22.4676	21.8789	24.4647	23.3583
ENSG00000003096	KLHL13	1.88275	1.9594	3.25943	1.9199	1.85695	0.224889	0.733908	NotSig	0.269619	0.280595	0.466767	0.274939	0.265924
ENSG00000003147	ICA1	5.70899	5.39587	5.44235	6.73489	6.95619	-0.307649	0.313735	NotSig	1.16916	1.10503	1.11455	1.37925	1.42457
ENSG00000003249	DBNDD1	15.4568	17.2427	14.2339	18.1324	21.9297	-0.350514	0.167072	NotSig	3.28868	3.66866	3.02848	3.85796	4.66589
ENSG00000003393	ALS2	129.91	122.327	113.901	128.359	125.359	-0.0441775	0.856466	NotSig	12.4459	11.7194	10.9121	12.2973	12.0098
ENSG00000003402	CFLAR	5.95193	53.2051	4.27614	44.0358	48.7817	-1.07306	0.803013	NotSig	0.264777	2.36688	0.190228	1.95898	2.1701
ENSG00000003436	TFPI	271.481	242.754	177.714	223.836	211.574	0.106699	0.568438	NotSig	23.1757	20.7234	15.1711	19.1084	18.0617
ENSG00000003509	NDUFAF7	32.189	35.6309	29.8432	30.3832	31.067	0.0912256	0.788387	NotSig	8.81649	9.75921	8.17399	8.32188	8.50919
ENSG00000003756	RBM5	175.157	185.208	198.197	169.805	165.268	0.138046	0.339457	NotSig	16.9119	17.8824	19.1366	16.3951	15.9572
ENSG00000003987	MTMR7	2.30789	2.56229	2.0035	1.64563	1.59167	0.513839	0.207196	NotSig	0.333125	0.369845	0.289189	0.237533	0.229744
ENSG00000003989	SLC7A2	12.1468	8.19932	5.14332	7.61865	5.92455	0.335478	0.253977	NotSig	1.5366	1.03723	0.650642	0.963776	0.749469
ENSG00000004059	ARF5	87.0925	85.6407	80.7681	84.4451	84.8006	0.00495736	0.987143	NotSig	47.7219	46.9264	44.2565	46.2713	46.4661
ENSG00000004139	SARM1	7.77394	9.9477	10.1969	8.10625	9.28474	0.0632951	0.912295	NotSig	0.70004	0.895786	0.91823	0.729964	0.836087
ENSG00000004142	POLDIP2	103.582	97.5478	92.7892	103.065	94.2622	0.000850802	0.997159	NotSig	38.7947	36.5347	34.7525	38.6012	35.3042
ENSG00000004399	PLXND1	512.017	381.419	443.343	427.528	445.108	0.0404082	0.937157	NotSig	52.5793	39.1681	45.5271	43.9031	45.7083
ENSG00000004455	AK2	103.126	106.471	94.673	108.794	103.016	-0.0532063	0.838258	NotSig	10.7144	11.0619	9.83616	11.3033	10.703
ENSG00000004468	CD38	0.880642	0.99477	1.79418	0.548543	1.06111	0.450522	0.549946	NotSig	0.12843	0.145074	0.261657	0.0799975	0.154749
ENSG00000004478	FKBP4	98.5712	90.4939	86.1208	102.882	92.8769	-0.0806673	0.71645	NotSig	19.0918	17.5274	16.6804	19.9268	17.9889
ENSG00000004487	KDM1A	245.426	264.368	269.127	259.552	238.898	0.0497522	0.860855	NotSig	45.115	48.597	49.472	47.7118	43.915
ENSG00000004534	RBM6	114.301	120.397	126.849	120.283	119.994	-0.0072982	0.979812	NotSig	15.6599	16.495	17.3789	16.4794	16.4398
ENSG00000004660	CAMKK1	23.17	18.8102	17.1344	17.462	16.5652	0.232184	0.311296	NotSig	3.11718	2.53063	2.30519	2.34925	2.2286
ENSG00000004700	RECQL	68.2649	69.2722	63.7832	75.6075	70.2103	-0.111848	0.560055	NotSig	18.0643	18.3308	16.8783	20.0073	18.5791
ENSG00000004766	VPS50	40.297	38.3439	32.1458	34.7106	36.0484	0.0782087	0.787811	NotSig	4.2156	4.01128	3.36288	3.63119	3.77114
ENSG00000004777	ARHGAP33	17.5825	18.2977	24.7298	19.5037	20.4264	-0.0346208	0.943138	NotSig	3.34268	3.47866	4.70149	3.70794	3.88335
ENSG00000004779	NDUFAB1	57.3632	62.0676	57.1746	58.8465	57.0643	0.0240827	0.945442	NotSig	37.0563	40.0954	36.9345	38.0145	36.8633
ENSG00000004799	PDK4	4.94982	4.79298	7.23654	4.69309	4.92239	0.17328	0.750371	NotSig	1.08931	1.05479	1.59255	1.03281	1.08327
ENSG00000004864	SLC25A13	74.1258	74.1556	70.4516	81.9767	79.554	-0.142132	0.339374	NotSig	19.98	19.988	18.9896	22.0961	21.4431
ENSG00000004866	ST7	32.4319	29.8733	30.1423	30.2308	28.1195	0.0863545	0.777157	NotSig	4.81043	4.43092	4.47082	4.48395	4.1708
ENSG00000004897	CDC27	122.379	120.397	120.988	122.295	125.653	-0.0312726	0.903284	NotSig	17.9336	17.6432	17.7297	17.9212	18.4135
ENSG00000004961	HCCS	35.3775	36.294	33.1625	33.8268	35.5473	0.016485	0.964357	NotSig	15.0992	15.4904	14.1539	14.4374	15.1717
ENSG00000004975	DVL2	73.6095	74.5475	77.8077	74.6628	76.4886	-0.0112532	0.970496	NotSig	13.8338	14.0101	14.6228	14.0317	14.3749
ENSG00000005007	UPF1	115.607	112.56	118.027	115.499	125.064	-0.0631261	0.793604	NotSig	13.4427	13.0883	13.7241	13.4301	14.5423
ENSG00000005020	SKAP2	15.7301	17.6346	11.6024	17.9495	15.8283	-0.14803	0.75051	NotSig	2.93417	3.28942	2.16422	3.34817	2.95249
ENSG00000005022	SLC25A5	195.776	197.387	191.38	211.28	204.647	-0.0911856	0.615842	NotSig	125.901	126.937	123.074	135.872	131.606
ENSG00000005059	MCUB	33.5859	51.8788	33.3718	47.8147	49.0765	-0.285135	0.611756	NotSig	9.4475	14.5932	9.38729	13.45	13.8049
ENSG00000005075	POLR2J	22.2286	22.0055	20.364	21.6979	23.1971	-0.052819	0.896434	NotSig	16.4049	16.2402	15.0288	16.0132	17.1196
ENSG00000005100	DHX33	45.7023	48.5327	52.1808	50.4355	50.4618	-0.063364	0.808572	NotSig	7.89468	8.38361	9.01379	8.7123	8.71685
ENSG00000005102	MEOX1	5.83046	3.40633	3.16972	2.74271	2.12223	0.786668	0.0207935	Up	2.18043	1.27387	1.18539	1.0257	0.793652
ENSG00000005108	THSD7A	8.50275	12.3291	12.1406	10.4223	8.84261	0.145284	0.793604	NotSig	0.778569	1.12894	1.11168	0.954337	0.809689
ENSG00000005156	LIG3	41.4205	41.2377	49.6092	46.23	43.4467	-0.0475547	0.888229	NotSig	3.21065	3.19648	3.84537	3.58344	3.3677
ENSG00000005175	RPAP3	55.7841	55.8579	54.3338	54.2448	51.9061	0.0631801	0.808477	NotSig	10.4269	10.4407	10.1559	10.1392	9.70208
ENSG00000005187	ACSM3	1.24505	1.14549	2.09321	1.12756	2.18118	-0.245088	0.814535	NotSig	0.165785	0.152529	0.278723	0.150141	0.290436
ENSG00000005189	REXO5	6.01266	6.66195	9.24004	8.1672	6.86776	-0.109429	0.852786	NotSig	1.46151	1.61934	2.246	1.98522	1.66936
ENSG00000005194	CIAPIN1	69.6011	70.8096	66.8931	71.5239	70.7409	-0.0374919	0.892231	NotSig	20.5738	20.931	19.7733	21.1422	20.9107
ENSG00000005206	SPPL2B	23.3522	22.1562	31.8467	20.0828	26.6163	0.0958739	0.860903	NotSig	3.14762	2.98642	4.29259	2.70694	3.58758
ENSG00000005238	FAM214B	95.1093	84.0129	79.4524	91.759	92.4937	-0.0821201	0.689482	NotSig	14.84	13.1086	12.397	14.3172	14.4318
ENSG00000005243	COPZ2	13.4222	9.16394	8.7915	9.26428	7.57517	0.337881	0.303949	NotSig	7.19303	4.91101	4.71141	4.96478	4.05958
ENSG00000005249	PRKAR2B	17.9772	22.8194	18.0913	19.778	20.7212	-0.0435523	0.943082	NotSig	4.21803	5.35416	4.2448	4.64055	4.86185
ENSG00000005302	MSL3	36.5011	40.032	36.2724	42.3597	40.676	-0.140792	0.526597	NotSig	3.73222	4.09325	3.70883	4.33126	4.1591
ENSG00000005339	CREBBP	133.038	134.173	151.19	152.952	145.726	-0.114002	0.515693	NotSig	8.59472	8.66809	9.76741	9.88126	9.41445
ENSG00000005379	TSPOAP1	47.3117	41.4488	54.2441	31.6631	34.162	0.515091	0.00107982	Up	4.15416	3.63937	4.76285	2.78015	2.99956
ENSG00000005421	PON1	2.18642	1.38665	0.508352	1.55421	0.884261	0.0958789	0.934235	NotSig	0.822891	0.521885	0.191325	0.584947	0.332804
ENSG00000005436	GCFC2	21.1658	24.4774	22.6665	19.0466	18.8053	0.260778	0.23281	NotSig	3.8751	4.48139	4.14986	3.48712	3.44293
ENSG00000005448	WDR54	33.7377	39.4291	34.9268	37.3923	32.7471	0.0385619	0.935737	NotSig	11.8295	13.8251	12.2464	13.1109	11.4822
ENSG00000005469	CROT	18.5239	19.7145	21.3807	17.7057	17.98	0.138213	0.625192	NotSig	3.7204	3.95954	4.29417	3.55609	3.61116
ENSG00000005471	ABCB4	6.49853	8.22946	14.4133	7.98435	10.9059	-0.122118	0.819706	NotSig	0.841016	1.06503	1.86531	1.0333	1.4114
ENSG00000005483	KMT2E	105.829	99.688	112.226	112.604	103.96	-0.0385124	0.900573	NotSig	10.6371	10.0199	11.2801	11.3181	10.4493
ENSG00000005486	RHBDD2	73.2451	68.5789	65.398	67.7755	72.8336	-0.0166915	0.958187	NotSig	30.6465	28.6941	27.3632	28.358	30.4743
ENSG00000005513	SOX8	5.10165	6.96339	8.91111	3.93122	5.24662	0.515156	0.0750759	NotSig	1.14131	1.55781	1.99354	0.879469	1.17374
ENSG00000005700	IBTK	152.624	152.893	145.299	146.248	136.795	0.0923514	0.622548	NotSig	17.5048	17.5356	16.6646	16.7734	15.6893
ENSG00000005801	ZNF195	36.6226	43.7397	41.5652	40.8969	42.8867	-0.0571247	0.870709	NotSig	3.12719	3.73493	3.54925	3.49218	3.66208
ENSG00000005810	MYCBP2	94.9879	89.7403	94.0451	113.701	90.6957	-0.134027	0.635813	NotSig	5.94157	5.61333	5.8826	7.11208	5.67309
ENSG00000005812	FBXL3	35.5597	36.8065	35.9136	36.2038	37.0505	-0.0221753	0.950167	NotSig	5.0254	5.2016	5.0754	5.11643	5.23608
ENSG00000005882	PDK2	33.2215	32.4657	33.9998	31.0841	27.9132	0.17028	0.439697	NotSig	6.07228	5.93414	6.21454	5.68161	5.10202
ENSG00000005884	ITGA3	898.984	764.888	685.169	927.982	944.037	-0.23941	0.058882	NotSig	91.7143	78.0339	69.9009	94.6728	96.3107
ENSG00000005889	ZFX	68.6597	70.8698	70.6609	74.3885	70.0629	-0.0459804	0.866542	NotSig	7.59762	7.84219	7.81907	8.23155	7.7529
ENSG00000005893	LAMP2	246.124	222.497	203.64	219.813	228.434	0.0139049	0.96233	NotSig	26.1723	23.6598	21.6546	23.3745	24.2912
ENSG00000005961	ITGA2B	2.24716	1.83882	2.03341	1.21898	0.884261	0.966141	0.00835934	Up	0.394584	0.322883	0.357051	0.214045	0.15527
ENSG00000006007	GDE1	108.228	100.261	96.9158	100.719	104.284	-0.000852147	0.997159	NotSig	24.6533	22.8384	22.0765	22.9427	23.7549
ENSG00000006015	REX1BD	9.07972	9.31467	14.5628	9.20333	12.3502	-0.0528095	0.93945	NotSig	2.69428	2.764	4.3213	2.73096	3.66474
ENSG00000006016	CRLF1	10.5677	32.8274	18.8987	17.1572	18.1863	0.170657	0.927242	NotSig	3.56175	11.0642	6.36964	5.78268	6.12953
ENSG00000006025	OSBPL7	18.6453	14.8914	15.4599	15.4202	17.7147	-0.00889159	0.987913	NotSig	2.83708	2.26589	2.35239	2.34634	2.69548
ENSG00000006042	TMEM98	118.31	121.513	115.396	114.737	111.859	0.0667519	0.757234	NotSig	22.8089	23.4264	22.2471	22.1201	21.5653
ENSG00000006047	YBX2	5.31422	5.36573	6.93751	4.78451	4.0676	0.371079	0.298007	NotSig	1.14753	1.15865	1.49806	1.03315	0.878342
ENSG00000006062	MAP3K14	9.32266	8.13903	9.00082	9.08143	9.25527	-0.0536067	0.926941	NotSig	1.64479	1.43596	1.58801	1.60223	1.6329
ENSG00000006118	TMEM132A	134.101	123.864	134.145	114.981	140.155	0.0323676	0.93945	NotSig	18.4432	17.0353	18.4493	15.8136	19.2759
ENSG00000006125	AP2B1	682.012	605.996	599.167	693.633	614.031	-0.0431654	0.895335	NotSig	89.8448	79.8308	78.9313	91.3757	80.8893
ENSG00000006194	ZNF263	42.119	42.5038	41.0868	40.257	37.9937	0.102351	0.657438	NotSig	6.57801	6.63811	6.4168	6.2872	5.93374
ENSG00000006210	CX3CL1	18.6453	11.2439	16.8952	10.2395	11.1122	0.551465	0.192529	NotSig	3.12841	1.88656	2.83477	1.71803	1.86447
ENSG00000006282	SPATA20	79.0149	70.5985	68.7172	70.7316	73.5705	0.0233329	0.943138	NotSig	14.8051	13.2281	12.8756	13.2531	13.785
ENSG00000006327	TNFRSF12A	91.0705	91.0667	77.5386	83.9271	97.9761	-0.0601974	0.860941	NotSig	49.2806	49.2785	41.9581	45.4151	53.0174
ENSG00000006432	MAP3K9	24.9009	28.7278	25.6269	30.5356	27.3531	-0.13189	0.679356	NotSig	2.01041	2.31937	2.06902	2.46533	2.20839
ENSG00000006451	RALA	74.6116	71.0507	69.2256	69.5735	73.0989	0.0120419	0.969647	NotSig	20.8471	19.8521	19.3421	19.4394	20.4244
ENSG00000006453	BAIAP2L1	35.4686	32.8576	28.0192	35.5639	32.0397	-0.0544464	0.87182	NotSig	7.35711	6.81551	5.8119	7.37687	6.64587
ENSG00000006459	KDM7A	16.6411	19.7748	18.5399	16.0906	14.5019	0.250557	0.348746	NotSig	1.77448	2.10864	1.97696	1.71578	1.54637
ENSG00000006468	ETV1	95.7774	110.088	93.6862	122.843	122.47	-0.29308	0.0358078	Down	9.96125	11.4496	9.74376	12.7762	12.7374
ENSG00000006530	AGK	48.1924	53.4161	51.2239	51.8373	52.8493	-0.0450248	0.882457	NotSig	4.50522	4.99356	4.78862	4.84597	4.94058
ENSG00000006534	ALDH3B1	4.31211	2.38142	3.16972	2.46844	2.47593	0.428712	0.475776	NotSig	0.650786	0.359405	0.478377	0.372539	0.373669
ENSG00000006576	PHTF2	61.9486	56.6115	59.0884	53.1477	56.0032	0.121015	0.551392	NotSig	7.165	6.54771	6.83419	6.14709	6.47735
ENSG00000006607	FARP2	44.6698	43.1067	49.0111	48.1804	46.689	-0.0681885	0.812378	NotSig	3.10833	2.99956	3.41042	3.35261	3.24883
ENSG00000006625	GGCT	14.0599	16.4288	17.284	15.4811	15.6809	0.00640141	0.989832	NotSig	8.82052	10.3066	10.8431	9.71211	9.83745
ENSG00000006634	DBF4	16.6411	18.0867	22.218	20.4789	20.7507	-0.159611	0.545084	NotSig	3.62157	3.93618	4.83525	4.45679	4.51592
ENSG00000006638	TBXA2R	1.70055	1.86896	0.986801	2.22465	2.06328	-0.472501	0.33175	NotSig	0.601539	0.661112	0.349063	0.786928	0.729846
ENSG00000006652	IFRD1	75.5227	76.8988	70.2423	65.368	65.3174	0.19095	0.153911	NotSig	10.121	10.3054	9.41333	8.76012	8.75334
ENSG00000006695	COX10	14.9709	15.012	15.0113	15.6335	14.4135	-0.00160771	0.997151	NotSig	2.21594	2.22202	2.22193	2.31401	2.13343
ENSG00000006704	GTF2IRD1	46.6437	45.7293	44.3462	46.0471	46.129	-0.0113917	0.973652	NotSig	7.17816	7.03744	6.8246	7.08635	7.09895
ENSG00000006712	PAF1	79.6829	83.7717	82.5324	88.8335	86.1565	-0.09665	0.602897	NotSig	27.9589	29.3936	28.9587	31.1696	30.2304
ENSG00000006715	VPS41	132.309	140.926	125.354	133.022	120.82	0.0732517	0.778682	NotSig	17.0677	18.1793	16.1705	17.1597	15.5856
ENSG00000006740	ARHGAP44	3.0367	3.3159	5.26294	3.38268	2.94754	0.192382	0.751877	NotSig	0.325756	0.355707	0.564572	0.362871	0.316191
ENSG00000006744	ELAC2	81.7175	79.9132	84.1472	89.443	90.7252	-0.140556	0.339374	NotSig	11.6706	11.4129	12.0176	12.7739	12.957
ENSG00000006756	ARSD	75.1279	71.6235	63.3646	77.6188	82.9142	-0.183772	0.198583	NotSig	10.6928	10.1941	9.01858	11.0474	11.8011
ENSG00000006757	PNPLA4	15.0924	14.801	12.2303	12.9822	11.9965	0.186812	0.532603	NotSig	4.42462	4.33919	3.58556	3.80598	3.517
ENSG00000006831	ADIPOR2	113.178	115.604	113.751	123.27	113.981	-0.054543	0.826841	NotSig	19.4097	19.8258	19.508	21.1404	19.5475
ENSG00000007047	MARK4	81.5353	69.3023	80.0206	74.9371	78.1392	0.00783127	0.984648	NotSig	12.2499	10.412	12.0223	11.2586	11.7397
ENSG00000007062	PROM1	3.82624	2.56229	3.58837	3.596	2.91806	0.0362828	0.971629	NotSig	0.514694	0.344671	0.482696	0.483724	0.392529
ENSG00000007080	CCDC124	35.3775	35.0581	39.801	34.0706	47.5438	-0.167542	0.674511	NotSig	21.2989	21.1066	23.962	20.5121	28.6236
ENSG00000007168	PAFAH1B1	291.948	287.79	278.517	278.965	267.813	0.0705824	0.747402	NotSig	35.5211	35.0152	33.887	33.9414	32.5846
ENSG00000007202	KIAA0100	186.271	185.871	193.772	224.263	206.062	-0.193387	0.148248	NotSig	20.1767	20.1334	20.9891	24.2919	22.3204
ENSG00000007237	GAS7	20.2244	35.6309	30.5011	24.6844	24.6414	0.17191	0.790321	NotSig	2.00242	3.52781	3.01991	2.444	2.43974
ENSG00000007255	TRAPPC6A	14.3636	12.932	11.1837	10.3918	10.3753	0.322646	0.139387	NotSig	15.395	13.8607	11.9869	11.1381	11.1204
ENSG00000007314	SCN4A	1.57908	0.934481	0.448546	1.15804	0.589507	0.139735	0.902818	NotSig	0.191566	0.113367	0.0544153	0.140487	0.0715161
ENSG00000007341	ST7L	13.9992	13.2335	14.3834	14.8107	12.2912	0.0325033	0.955021	NotSig	1.72659	1.63215	1.77397	1.82667	1.51594
ENSG00000007372	PAX6	224.837	332.404	255.522	296.975	298.32	-0.145737	0.788284	NotSig	10.8938	16.1056	12.3805	14.389	14.4542
ENSG00000007376	RPUSD1	11.9342	12.2387	13.1872	11.367	14.7672	-0.0832786	0.877881	NotSig	4.30994	4.41989	4.76246	4.1051	5.33303
ENSG00000007384	RHBDF1	57.9705	47.3571	57.2344	49.1555	57.3591	0.0230011	0.9627	NotSig	11.797	9.63718	11.6472	10.0032	11.6726
ENSG00000007392	LUC7L	94.0465	99.3564	103.524	84.1709	95.3823	0.129017	0.487765	NotSig	15.2277	16.0875	16.7624	13.6287	15.444
ENSG00000007402	CACNA2D2	11.752	9.49553	13.277	8.86811	7.95835	0.434924	0.161045	NotSig	1.85891	1.50198	2.10012	1.40274	1.25883
ENSG00000007516	BAIAP3	5.73936	5.90833	8.31305	5.21116	8.07625	-0.0559454	0.94931	NotSig	0.933836	0.96133	1.35259	0.847894	1.31407
ENSG00000007520	TSR3	27.6339	24.7185	23.7729	25.4463	27.5005	-0.0501006	0.898895	NotSig	22.838	20.4285	19.647	21.03	22.7277
ENSG00000007541	PIGQ	36.8959	32.6767	37.8573	30.1699	38.6422	0.0515008	0.92397	NotSig	4.668	4.1342	4.78963	3.81704	4.88894
ENSG00000007545	CRAMP1	21.2265	25.9243	27.6005	24.593	24.1698	-0.00180921	0.996534	NotSig	2.46935	3.01586	3.21086	2.86098	2.81175
ENSG00000007866	TEAD3	97.2047	80.6065	89.3802	78.6245	84.0343	0.136757	0.562926	NotSig	31.8808	26.437	29.3146	25.787	27.5613
ENSG00000007923	DNAJC11	64.1654	56.6416	57.9521	67.1051	62.1341	-0.107344	0.623228	NotSig	12.6235	11.1433	11.4012	13.2019	12.2239
ENSG00000007944	MYLIP	67.8702	59.2642	54.6329	51.2583	48.6933	0.294854	0.0110071	Up	22.0932	19.2917	17.7841	16.6856	15.8507
ENSG00000007968	E2F2	6.13413	7.65672	13.0078	9.38618	6.80881	-0.0120715	0.988556	NotSig	1.12306	1.40182	2.38151	1.71845	1.24658
ENSG00000008018	PSMB1	241.478	241.126	199.962	229.535	215.553	0.0484688	0.862789	NotSig	108.823	108.664	90.1134	103.441	97.1399
ENSG00000008056	SYN1	5.80009	4.55183	4.42565	4.78451	4.53921	0.0985215	0.874727	NotSig	1.55373	1.21935	1.18555	1.28168	1.21597
ENSG00000008083	JARID2	99.877	114.489	112.077	116.261	111.859	-0.0797568	0.734604	NotSig	15.9957	18.3358	17.9495	18.6196	17.9146
ENSG00000008086	CDKL5	45.3986	35.2088	30.531	39.9217	32.6882	0.0548184	0.889858	NotSig	2.38238	1.84765	1.60217	2.09497	1.71537
ENSG00000008118	CAMK1G	7.1666	8.68163	11.4828	10.0566	10.0806	-0.219535	0.474909	NotSig	2.15343	2.60866	3.45035	3.02182	3.02902
ENSG00000008128	CDK11A	2.15605	1.80867	1.40544	1.31041	1.62115	0.30564	0.608735	NotSig	0.424003	0.355688	0.27639	0.257701	0.318809
ENSG00000008130	NADK	59.1852	52.5721	58.3707	59.8521	63.0773	-0.116402	0.610355	NotSig	10.6257	9.43844	10.4795	10.7454	11.3245
ENSG00000008256	CYTH3	53.7495	60.5001	56.8457	59.8521	67.0565	-0.160037	0.429399	NotSig	9.2544	10.4167	9.78748	10.3051	11.5455
ENSG00000008277	ADAM22	9.23156	10.0984	13.4265	11.1232	9.31422	0.0390989	0.949621	NotSig	0.756747	0.827808	1.10062	0.911815	0.763523
ENSG00000008282	SYPL1	111.416	111.897	93.5666	105.93	112.331	-0.0334739	0.913207	NotSig	39.7348	39.9061	33.369	37.7781	40.0609
ENSG00000008283	CYB561	15.7301	12.5703	10.2567	13.6222	13.3229	-0.0461126	0.925911	NotSig	2.97018	2.37354	1.9367	2.57216	2.51565
ENSG00000008294	SPAG9	261.581	271.211	282.793	258.79	251.926	0.0819151	0.683038	NotSig	21.8604	22.6651	23.6331	21.6271	21.0535
ENSG00000008300	CELSR3	54.4783	45.4881	53.4666	47.3271	46.6595	0.122608	0.66399	NotSig	3.93345	3.28434	3.86041	3.41712	3.36892
ENSG00000008311	AASS	77.1928	83.2291	84.2369	72.9257	69.2966	0.188799	0.168077	NotSig	11.5836	12.4894	12.6406	10.9432	10.3986
ENSG00000008324	SS18L2	13.9688	15.9465	13.4265	14.9935	14.9735	-0.0473258	0.929496	NotSig	10.7618	12.2854	10.344	11.5512	11.5358
ENSG00000008382	MPND	12.3897	12.3593	11.9911	12.2203	12.1144	0.0127973	0.980112	NotSig	6.04672	6.03185	5.85218	5.96404	5.91234
ENSG00000008394	MGST1	49.7107	42.2325	41.5951	45.8338	41.8255	0.0376117	0.914636	NotSig	6.68065	5.67565	5.58999	6.15963	5.62096
ENSG00000008405	CRY1	23.2307	22.307	23.5636	23.435	23.9929	-0.0442159	0.909658	NotSig	4.85795	4.66478	4.92756	4.90066	5.01735
ENSG00000008513	ST3GAL1	37.8676	61.1934	42.9109	75.1809	83.15	-0.751231	0.0187109	Down	4.27786	6.91295	4.84759	8.49309	9.39336
ENSG00000008517	IL32	5.13202	5.12457	2.9604	5.33306	6.2193	-0.372842	0.378949	NotSig	1.59926	1.59694	0.922531	1.66191	1.93808
ENSG00000008710	PKD1	53.2333	40.3334	66.2053	43.3349	56.3569	0.0617222	0.943082	NotSig	2.8722	2.17618	3.5721	2.33813	3.04073
ENSG00000008735	MAPK8IP2	4.22101	3.0446	4.21633	4.66262	4.21498	-0.215194	0.736525	NotSig	0.72864	0.525565	0.727832	0.804871	0.727598
ENSG00000008838	MED24	124.474	121.422	121.616	127.811	121.173	-0.0204061	0.945442	NotSig	17.8791	17.4407	17.4685	18.3583	17.4049
ENSG00000008853	RHOBTB2	32.7356	31.6216	36.093	38.5809	37.8169	-0.201962	0.252192	NotSig	4.97501	4.80572	5.48526	5.86335	5.74725
ENSG00000008869	HEATR5B	53.3851	50.1002	52.0313	56.7437	55.1189	-0.107188	0.597475	NotSig	6.48035	6.0816	6.31601	6.88805	6.69082
ENSG00000008952	SEC62	175.217	161.454	152.446	146.248	153.036	0.134665	0.378949	NotSig	22.1011	20.3651	19.2288	18.447	19.3032
ENSG00000008988	RPS20	272.149	289.508	248.016	267.78	266.487	0.0241289	0.943957	NotSig	90.6558	96.4385	82.6169	89.2007	88.7698
ENSG00000009307	CSDE1	803.631	812.908	779.901	825.77	793.89	-0.01612	0.959433	NotSig	139.085	140.69	134.978	142.916	137.399
ENSG00000009335	UBE3C	152.624	147.919	148.08	169.378	160.14	-0.136319	0.35497	NotSig	16.5626	16.052	16.0694	18.3807	17.3782
ENSG00000009413	REV3L	77.3447	82.6865	75.5949	100.84	89.6935	-0.27396	0.0409991	Down	6.22492	6.65485	6.0841	8.11593	7.2188
ENSG00000009694	TENM1	0.880642	1.11535	3.82759	1.12756	0.76636	0.567066	0.436498	NotSig	0.068288	0.0864879	0.296804	0.0874349	0.0594261
ENSG00000009724	MASP2	2.70266	3.73792	3.9472	3.04746	2.65278	0.23133	0.685581	NotSig	0.634874	0.878065	0.927226	0.715871	0.623158
ENSG00000009780	FAM76A	6.22523	7.95816	7.47576	8.31957	8.90156	-0.274348	0.423909	NotSig	1.54319	1.97277	1.85319	2.06236	2.20663
ENSG00000009830	POMT2	68.5686	54.2602	56.128	66.9832	67.1744	-0.15468	0.473957	NotSig	6.85138	5.42168	5.60832	6.69296	6.71207
ENSG00000009844	VTA1	90.281	90.0418	87.6757	93.5875	94.2328	-0.0692077	0.743938	NotSig	12.4388	12.4059	12.0799	12.8944	12.9833
ENSG00000009954	BAZ1B	192.466	198.653	206.6	220.91	207.86	-0.112981	0.516686	NotSig	27.2615	28.1378	29.2635	31.2904	29.442
ENSG00000010017	RANBP9	64.4994	65.2027	69.8535	70.1221	67.3807	-0.0564241	0.824308	NotSig	17.8274	18.0217	19.3072	19.3814	18.6237
ENSG00000010072	SPRTN	20.8317	22.3371	20.3939	19.199	20.0138	0.114178	0.731733	NotSig	3.52722	3.78211	3.45308	3.25076	3.38872
ENSG00000010165	EEF1AKNMT	31.3994	33.0987	29.2751	37.24	32.4229	-0.146837	0.574157	NotSig	8.19615	8.63971	7.64163	9.72069	8.4633
ENSG00000010219	DYRK4	26.0245	25.5927	24.67	24.593	25.9383	0.0136996	0.974453	NotSig	3.68932	3.62812	3.49731	3.48639	3.67711
ENSG00000010244	ZNF207	173.456	177.009	188.06	173.004	174.494	0.037761	0.881209	NotSig	10.9547	11.179	11.877	10.9261	11.0202
ENSG00000010256	UQCRC1	168.02	165.283	152.984	166.788	155.129	0.0198831	0.948134	NotSig	52.4408	51.5863	47.7478	52.056	48.4172
ENSG00000010270	STARD3NL	97.5387	95.0759	85.3732	98.4939	97.3571	-0.0678871	0.751877	NotSig	22.433	21.8666	19.6351	22.6527	22.3912
ENSG00000010278	CD9	7.62211	8.71178	7.41596	10.5747	13.146	-0.581843	0.015768	Down	1.83004	2.09166	1.78054	2.53894	3.15631
ENSG00000010292	NCAPD2	129.606	149.095	184.502	190.649	169.189	-0.272354	0.0458186	Down	20.0319	23.044	28.5165	29.4666	26.1497
ENSG00000010295	IFFO1	29.8507	30.2953	30.232	26.2082	30.3891	0.0873833	0.801238	NotSig	5.73722	5.82266	5.81049	5.03713	5.84069
ENSG00000010310	GIPR	16.9751	11.0329	11.8117	9.5995	10.6701	0.406593	0.202044	NotSig	3.34881	2.17654	2.33018	1.89377	2.10497
ENSG00000010318	PHF7	4.85872	4.06951	6.39925	5.30258	4.92239	-0.043862	0.957017	NotSig	1.44433	1.20972	1.90227	1.57627	1.46325
ENSG00000010319	SEMA3G	1.12358	0.693325	0.807382	0.79234	1.65062	-0.472743	0.608528	NotSig	0.222623	0.137374	0.159973	0.156992	0.32705
ENSG00000010322	NISCH	207.437	186.263	215.601	193.179	197.397	0.050991	0.866956	NotSig	22.8908	20.5543	23.7918	21.3174	21.7829
ENSG00000010361	FUZ	11.0536	11.9674	14.5329	11.6108	12.7923	-0.00153486	0.997159	NotSig	3.74317	4.05262	4.9214	3.93187	4.33197
ENSG00000010404	IDS	12.6023	10.3396	13.0377	12.0984	14.5903	-0.161544	0.733551	NotSig	1.35596	1.1125	1.40281	1.30175	1.56986
ENSG00000010539	ZNF200	15.3657	18.2073	18.0614	18.4981	15.0914	0.0191961	0.974538	NotSig	2.0493	2.42829	2.40883	2.46707	2.01272
ENSG00000010610	CD4	4.94982	3.37619	4.24623	3.16936	2.50541	0.576665	0.167072	NotSig	1.0862	0.74088	0.931804	0.695492	0.549793
ENSG00000010626	LRRC23	8.41165	7.95816	6.24974	5.85112	5.92455	0.376285	0.165321	NotSig	2.75611	2.60752	2.04775	1.91714	1.9412
ENSG00000010704	HFE	20.9836	18.7499	14.7422	18.7724	18.5105	-0.0164597	0.971976	NotSig	3.69755	3.30395	2.59774	3.3079	3.26177
ENSG00000010803	SCMH1	49.8929	49.4069	58.1614	52.2335	51.0808	0.0035405	0.992495	NotSig	11.2195	11.1102	13.0788	11.7458	11.4866
ENSG00000010810	FYN	121.68	132.877	139.617	137.349	138.947	-0.0883228	0.622439	NotSig	16.4189	17.9297	18.8392	18.5331	18.7487
ENSG00000010818	HIVEP2	68.599	59.5958	53.9451	65.5204	54.9126	0.0325113	0.933287	NotSig	6.4382	5.59322	5.06289	6.14926	5.15369
ENSG00000011007	ELOA	79.4704	78.5868	76.3126	80.1787	82.4131	-0.0538032	0.824357	NotSig	14.7413	14.5774	14.1556	14.8727	15.2872
ENSG00000011009	LYPLA2	50.1662	49.2562	42.1932	45.1024	53.881	-0.0567948	0.883423	NotSig	24.8225	24.3722	20.8774	22.3169	26.6606
ENSG00000011021	CLCN6	39.5378	40.3937	42.0736	43.3349	45.5394	-0.135232	0.480755	NotSig	4.83761	4.94233	5.14788	5.3022	5.57194
ENSG00000011028	MRC2	336.679	235.128	287.159	218.594	201.376	0.459888	0.0454024	Up	51.0816	35.674	43.5683	33.1656	30.5531
ENSG00000011105	TSPAN9	166.29	143.91	123.29	144.754	132.934	0.0788738	0.697664	NotSig	24.0825	20.8414	17.8552	20.9637	19.2518
ENSG00000011114	BTBD7	76.9499	73.5829	74.5782	80.6968	76.8718	-0.0668973	0.774344	NotSig	6.7899	6.4928	6.58062	7.12051	6.783
ENSG00000011132	APBA3	11.0839	10.8219	10.9445	8.53289	11.2891	0.141632	0.781517	NotSig	1.98069	1.93386	1.95577	1.52482	2.01735
ENSG00000011143	MKS1	25.1135	24.5678	22.218	24.593	22.6666	0.0325782	0.939962	NotSig	6.16433	6.03039	5.4536	6.03658	5.56371
ENSG00000011198	ABHD5	24.658	19.8351	20.8723	22.3379	20.5443	0.0372539	0.941768	NotSig	3.27072	2.631	2.76858	2.96298	2.72507
ENSG00000011201	ANOS1	6.04303	6.75238	14.802	4.84546	3.80232	0.878872	0.00524373	Up	0.853294	0.953457	2.09009	0.684194	0.5369
ENSG00000011243	AKAP8L	73.8221	62.5198	62.6469	59.3645	59.2455	0.174344	0.293193	NotSig	14.5348	12.3095	12.3345	11.6882	11.6648
ENSG00000011258	MBTD1	49.7715	53.1448	56.8457	47.7842	49.1354	0.120298	0.520912	NotSig	6.9281	7.39767	7.91282	6.65147	6.83957
ENSG00000011260	UTP18	37.2603	39.9717	40.9074	38.0628	39.6738	0.00828061	0.98221	NotSig	13.7848	14.7879	15.1341	14.0817	14.6777
ENSG00000011275	RNF216	103.885	96.342	95.301	101.298	99.3909	-0.0187818	0.94951	NotSig	13.635	12.645	12.5083	13.2954	13.0451
ENSG00000011295	TTC19	56.3611	58.9326	59.1482	59.7607	59.9824	-0.0471154	0.862789	NotSig	9.30973	9.73449	9.77011	9.87128	9.90789
ENSG00000011304	PTBP1	284.873	295.718	341.104	321.08	352.054	-0.154886	0.318497	NotSig	41.3878	42.9635	49.5575	46.6483	51.1483
ENSG00000011332	DPF1	4.58541	5.36573	7.38605	5.6378	4.83396	0.0653337	0.926621	NotSig	0.955294	1.11786	1.53876	1.17454	1.00708
ENSG00000011347	SYT7	14.2725	12.51	11.5426	11.4585	10.6111	0.228488	0.402717	NotSig	1.88989	1.65651	1.52841	1.51727	1.40508
ENSG00000011376	LARS2	57.4239	52.7831	53.3769	59.7302	58.3907	-0.108506	0.583498	NotSig	4.62835	4.2543	4.30216	4.81424	4.70627
ENSG00000011405	PIK3C2A	128.3	130.526	132.381	129.365	117.4	0.0775937	0.734604	NotSig	13.9396	14.1814	14.383	14.0553	12.7554
ENSG00000011422	PLAUR	56.4218	48.5629	39.3524	59.2426	56.6517	-0.246294	0.0409991	Down	12.6591	10.8959	8.82935	13.292	12.7107
ENSG00000011426	ANLN	90.4632	124.196	159.652	167.946	158.577	-0.48315	5.30234e-06	Down	15.0847	20.7096	26.622	28.0049	26.4428
ENSG00000011451	WIZ	69.1456	66.107	79.3328	70.7011	86.0091	-0.150271	0.553543	NotSig	6.88907	6.58633	7.90403	7.04405	8.56921
ENSG00000011454	RABGAP1	143.545	144.392	149.126	150.087	141.482	-0.00453542	0.988313	NotSig	15.6862	15.7789	16.2962	16.4012	15.4608
ENSG00000011478	QPCTL	19.5563	16.2479	14.802	17.0048	17.6557	-0.0210271	0.964199	NotSig	8.83702	7.34203	6.68866	7.68406	7.97819
ENSG00000011485	PPP5C	90.1595	88.5647	95.4505	99.6824	100.776	-0.13996	0.338988	NotSig	12.7182	12.4933	13.4646	14.0616	14.2159
ENSG00000011523	CEP68	34.4361	36.5955	40.698	35.2896	35.1936	0.0591379	0.843554	NotSig	3.99352	4.24394	4.71971	4.0925	4.08136
ENSG00000011566	MAP4K3	69.6922	73.9747	81.0672	68.7812	72.0967	0.0701969	0.752631	NotSig	11.508	12.2151	13.3863	11.3575	11.905
ENSG00000011638	TMEM159	21.9553	18.5389	16.6261	19.5342	18.5105	0.0210849	0.962314	NotSig	8.583	7.24742	6.49965	7.63652	7.23633
ENSG00000012048	BRCA1	21.348	29.2101	35.7939	37.758	33.5724	-0.391449	0.0225091	Down	2.294	3.13884	3.84633	4.05739	3.60761
ENSG00000012061	ERCC1	76.6462	73.9446	70.93	75.4247	73.7179	-0.00675131	0.982574	NotSig	13.7457	13.2612	12.7206	13.5267	13.2206
ENSG00000012171	SEMA3B	12.7845	11.1233	16.1476	8.80716	9.19631	0.533619	0.0291968	Up	2.21645	1.92846	2.79952	1.5269	1.59437
ENSG00000012174	MBTPS2	60.3088	56.4005	54.4235	55.2505	54.1168	0.0702725	0.769709	NotSig	6.74218	6.30525	6.08424	6.17669	6.04995
ENSG00000012211	PRICKLE3	7.98651	7.59643	6.93751	7.00916	8.87209	-0.0727069	0.90692	NotSig	2.18449	2.0778	1.89757	1.91717	2.42672
ENSG00000012232	EXTL3	222.802	212.097	223.137	242.273	227.609	-0.0990572	0.610355	NotSig	17.0782	16.2576	17.1038	18.5707	17.4466
ENSG00000012660	ELOVL5	170.602	171.884	181.153	176.174	180.566	-0.0382465	0.880128	NotSig	44.7421	45.0785	47.5092	46.2034	47.3554
ENSG00000012779	ALOX5	2.42936	2.20055	2.24273	1.9199	1.88642	0.274175	0.60173	NotSig	0.651302	0.58996	0.601268	0.514719	0.505744
ENSG00000012822	CALCOCO1	139.324	121.332	123.141	114.188	114.541	0.171796	0.23383	NotSig	15.6579	13.6359	13.8391	12.833	12.8727
ENSG00000012963	UBR7	34.9827	41.6598	49.9381	45.7119	46.5121	-0.179303	0.254346	NotSig	9.96944	11.8723	14.2314	13.027	13.2551
ENSG00000012983	MAP4K5	118.613	114.188	119.343	109.709	116.133	0.0542503	0.824989	NotSig	15.5661	14.9852	15.6618	14.3975	15.2405
ENSG00000013016	EHD3	35.165	24.5075	26.1353	28.9204	27.6184	0.036143	0.948162	NotSig	7.28807	5.07928	5.41663	5.99387	5.72402
ENSG00000013275	PSMC4	92.8015	94.0209	81.4559	104.132	99.332	-0.173526	0.214661	NotSig	36.3927	36.8709	31.9435	40.836	38.9537
ENSG00000013288	MAN2B2	97.2654	76.6275	72.1261	83.2566	83.6511	-0.00634089	0.986054	NotSig	10.9484	8.62533	8.11866	9.37153	9.41593
ENSG00000013297	CLDN11	1.60945	1.86896	1.43535	1.40183	0.884261	0.536831	0.343254	NotSig	0.431257	0.500794	0.384605	0.375625	0.23694
ENSG00000013306	SLC25A39	102.033	96.342	86.3899	96.5131	101.926	-0.0511208	0.840851	NotSig	28.9373	27.3233	24.5008	27.3718	28.9069
ENSG00000013364	MVP	168.567	134.535	84.3864	152.983	158.695	-0.257975	0.0456319	Down	27.4494	21.9077	13.7415	24.9117	25.8419
ENSG00000013374	NUB1	79.0452	72.6182	69.1358	70.244	67.1449	0.111473	0.532231	NotSig	14.6082	13.4205	12.7769	12.9817	12.409
ENSG00000013375	PGM3	100.849	89.7403	87.6757	85.5422	87.8955	0.108133	0.556355	NotSig	13.4861	12.0006	11.7245	11.4392	11.7539
ENSG00000013392	RWDD2A	15.0316	15.4943	16.5663	14.8716	15.3567	0.0430839	0.926945	NotSig	3.98823	4.11098	4.39541	3.94577	4.07447
ENSG00000013441	CLK1	97.6905	103.818	105.169	86.7307	87.925	0.219289	0.0515459	NotSig	18.8957	20.0808	20.3422	16.7758	17.0068
ENSG00000013503	POLR3B	14.6369	15.012	16.6261	15.9992	16.5062	-0.0910647	0.811013	NotSig	3.06982	3.14849	3.48702	3.35553	3.46187
ENSG00000013523	ANGEL1	48.2227	44.0412	48.3233	43.3044	37.5811	0.213084	0.288493	NotSig	7.57505	6.91819	7.59085	6.80245	5.90341
ENSG00000013561	RNF14	79.9866	77.2605	65.1886	79.3864	80.9099	-0.0965867	0.62363	NotSig	16.0358	15.4893	13.0691	15.9155	16.2209
ENSG00000013563	DNASE1L1	18.4328	14.1679	12.7686	14.2012	15.1503	0.0625348	0.897565	NotSig	4.46098	3.42883	3.09017	3.43688	3.66659
ENSG00000013573	DDX11	23.6862	21.4931	30.8599	25.1416	23.9929	0.00561377	0.992495	NotSig	2.83091	2.56879	3.68829	3.00485	2.86757
ENSG00000013583	HEBP1	34.0414	31.9231	32.4149	31.5412	29.1806	0.116555	0.642884	NotSig	9.93039	9.31245	9.45592	9.20106	8.51243
ENSG00000013588	GPRC5A	8.71532	5.45616	3.79769	6.49109	7.36884	-0.21244	0.638207	NotSig	1.03262	0.646465	0.449963	0.769087	0.873086
ENSG00000013619	MAMLD1	14.3028	17.8154	17.284	24.014	26.4984	-0.638848	5.34744e-05	Down	2.40061	2.99017	2.90097	4.03055	4.44753
ENSG00000013810	TACC3	57.3025	70.7794	95.8991	95.9645	98.3593	-0.4653	1.13321e-07	Down	6.9864	8.62953	11.6922	11.7001	11.9921
ENSG00000014123	UFL1	91.6171	83.9526	77.9871	81.1844	80.9983	0.0728798	0.731733	NotSig	20.1844	18.4958	17.1816	17.886	17.845
ENSG00000014138	POLA2	4.85872	5.78775	6.54877	7.64913	6.54353	-0.346436	0.286046	NotSig	0.872614	1.03947	1.17614	1.37377	1.1752
ENSG00000014164	ZC3H3	20.8621	17.2125	19.2576	17.462	18.1863	0.106161	0.796579	NotSig	5.60659	4.62578	5.17537	4.69281	4.88748
ENSG00000014216	CAPN1	193.316	177.582	165.304	200.371	210.955	-0.19045	0.133296	NotSig	25.5946	23.5114	21.8859	26.5286	27.93
ENSG00000014641	MDH1	181.594	184.364	164.796	189.765	176.823	-0.0408359	0.882154	NotSig	36.3917	36.9467	33.0252	38.0291	35.4354
ENSG00000014824	SLC30A9	131.762	129.019	123.021	122.112	125.123	0.0556725	0.808849	NotSig	18.3029	17.9218	17.0886	16.9623	17.3806
ENSG00000014914	MTMR11	41.6938	32.948	40.5186	41.0493	38.3475	-0.0467699	0.926621	NotSig	9.11939	7.20647	8.86234	8.97841	8.38746
ENSG00000014919	COX15	35.2561	35.7514	33.1625	32.0593	33.1303	0.0968973	0.709401	NotSig	8.44052	8.55912	7.93931	7.67519	7.9316
ENSG00000015133	CCDC88C	28.1805	26.7382	40.2495	32.5774	35.2231	-0.15255	0.62722	NotSig	2.26787	2.1518	3.23914	2.62171	2.83463
ENSG00000015153	YAF2	19.4045	19.3829	18.5698	16.3649	16.4767	0.223737	0.316517	NotSig	1.79025	1.78826	1.71324	1.50981	1.52013
ENSG00000015171	ZMYND11	131.702	138.786	134.235	132.93	141.04	-0.0241945	0.93853	NotSig	24.8493	26.1859	25.3273	25.0812	26.6113
ENSG00000015285	WAS	1.36651	1.05506	1.25593	1.27993	0.972687	0.132667	0.895175	NotSig	0.578786	0.44687	0.531947	0.542115	0.411981
ENSG00000015475	BID	18.9794	18.147	17.9418	17.6753	17.5084	0.0666321	0.866542	NotSig	4.26886	4.08165	4.0355	3.97554	3.938
ENSG00000015479	MATR3	4.76761	4.76284	5.38255	4.44929	4.27393	0.174158	0.727824	NotSig	0.395193	0.394798	0.446166	0.368807	0.354271
ENSG00000015532	XYLT2	64.7424	51.6678	50.3866	49.247	53.9104	0.123866	0.628731	NotSig	11.8316	9.44221	9.20808	8.99981	9.85206
ENSG00000015676	NUDCD3	120.83	112.65	105.02	127.353	120.672	-0.123617	0.415852	NotSig	12.2137	11.3869	10.6155	12.8731	12.1977
ENSG00000016391	CHDH	2.33826	1.92925	3.25943	2.40749	3.00649	-0.166618	0.837765	NotSig	0.300277	0.247753	0.418574	0.309168	0.386091
ENSG00000016864	GLT8D1	124.11	107.556	104.332	108.124	105.551	0.0820292	0.697544	NotSig	32.8072	28.4313	27.5791	28.5815	27.9015
ENSG00000017260	ATP2C1	159.366	150.873	143.295	152.739	146.699	0.0239657	0.93419	NotSig	18.6764	17.6812	16.7931	17.8998	17.1919
ENSG00000017797	RALBP1	105.13	97.0956	98.5006	104.924	107.497	-0.0780573	0.708739	NotSig	13.0743	12.0751	12.2498	13.0486	13.3686
ENSG00000018189	RUFY3	101.061	101.617	114.23	97.0921	93.5253	0.133747	0.403561	NotSig	10.7455	10.8046	12.1456	10.3235	9.94421
ENSG00000018236	CNTN1	6.4378	15.856	8.58217	10.5442	9.55002	0.0154135	0.992504	NotSig	0.85929	2.1164	1.14551	1.4074	1.2747
ENSG00000018408	WWTR1	235.587	215.353	175.052	235.264	227.638	-0.129062	0.40101	NotSig	28.0027	25.5976	20.8074	27.9643	27.0579
ENSG00000018510	AGPS	110.05	104.119	99.6968	107.484	114.276	-0.0759107	0.721744	NotSig	12.435	11.7649	11.2652	12.1451	12.9125
ENSG00000018610	CXorf56	21.1658	23.0907	20.1547	20.7227	18.8937	0.123232	0.721016	NotSig	8.20379	8.94989	7.81188	8.03207	7.32314
ENSG00000018625	ATP1A2	35.9849	24.2061	47.6057	20.4485	13.6176	1.02966	0.0381362	Up	5.7137	3.84345	7.55885	3.24682	2.16221
ENSG00000018699	TTC27	26.7837	25.5324	24.072	28.8595	25.673	-0.0874157	0.794155	NotSig	7.77917	7.41575	6.99156	8.38207	7.45659
ENSG00000018869	ZNF582	2.27752	2.89388	2.72118	2.2856	2.24013	0.198668	0.751877	NotSig	0.679858	0.863844	0.812292	0.682267	0.668695
ENSG00000019144	PHLDB1	95.5041	85.701	91.1744	94.197	102.663	-0.113821	0.587385	NotSig	4.39807	3.94663	4.19868	4.33788	4.72773
ENSG00000019485	PRDM11	28.0287	28.8785	31.1291	28.1281	25.4962	0.118988	0.669178	NotSig	2.01067	2.07163	2.23308	2.0178	1.829
ENSG00000019549	SNAI2	81.596	48.0504	30.2619	53.6353	47.9269	0.0577439	0.853873	NotSig	24.8693	14.6451	9.22337	16.3472	14.6074
ENSG00000019582	CD74	11.0232	13.3842	12.2004	16.6087	15.504	-0.404477	0.0597391	NotSig	2.30611	2.80004	2.55239	3.47462	3.24352
ENSG00000019995	ZRANB1	31.1869	30.4159	32.7139	33.0345	29.7701	-0.00281367	0.994666	NotSig	5.20388	5.07523	5.45869	5.51218	4.96748
ENSG00000020129	NCDN	49.073	41.0267	44.4658	41.1102	48.5459	0.00657033	0.989152	NotSig	9.98028	8.34386	9.04328	8.36084	9.87308
ENSG00000020181	ADGRA2	130.122	78.5266	84.0874	82.4033	84.5354	0.244234	0.522762	NotSig	18.3685	11.0851	11.87	11.6323	11.9333
ENSG00000020256	ZFP64	26.7229	24.3568	23.7131	27.6405	27.2647	-0.128641	0.608735	NotSig	3.93563	3.58716	3.49236	4.07076	4.01542
ENSG00000020426	MNAT1	35.7419	35.7816	34.8371	37.4838	33.7198	-0.00195394	0.996068	NotSig	9.21896	9.22919	8.98557	9.66824	8.6974
ENSG00000020577	SAMD4A	61.9486	73.1608	76.4621	58.9379	64.1089	0.171005	0.297739	NotSig	5.023	5.93212	6.1998	4.77888	5.19816
ENSG00000020633	RUNX3	16.3374	14.9517	6.04042	13.7745	12.4681	-0.0779159	0.911845	NotSig	3.61208	3.3057	1.33549	3.04544	2.7566
ENSG00000020922	MRE11	29.456	34.7265	38.9637	32.6383	33.543	0.0180423	0.960833	NotSig	3.83092	4.51639	5.06746	4.24481	4.36246
ENSG00000021300	PLEKHB1	25.6297	22.9701	25.5073	20.2961	17.302	0.395326	0.0445235	Up	5.19556	4.65643	5.17075	4.11435	3.50741
ENSG00000021355	SERPINB1	39.4771	34.3346	27.6005	35.4115	34.663	-0.0301798	0.934494	NotSig	12.956	11.2683	9.05826	11.6218	11.3761
ENSG00000021574	SPAST	37.3817	41.2076	41.7148	36.7219	35.901	0.131511	0.533249	NotSig	3.93907	4.34221	4.39565	3.86954	3.78303
ENSG00000021645	NRXN3	1.79165	1.59766	1.40544	1.55421	1.29692	0.185295	0.809483	NotSig	0.115345	0.102856	0.0904811	0.100058	0.0834942
ENSG00000021762	OSBPL5	37.5943	29.6321	36.0332	31.8764	34.2504	0.059492	0.900573	NotSig	5.03068	3.96522	4.82178	4.26555	4.58322
ENSG00000021776	AQR	100.97	102.793	102.986	107.941	101.366	-0.0347777	0.898973	NotSig	7.5177	7.65341	7.66779	8.03671	7.54715
ENSG00000021826	CPS1	68.0524	64.2079	75.565	66.2213	58.7149	0.136848	0.559564	NotSig	6.17647	5.82755	6.85832	6.01029	5.329
ENSG00000022267	FHL1	177.404	201.064	219.01	183.427	188.436	0.0727191	0.727889	NotSig	30.2634	34.2996	37.361	31.2908	32.1453
ENSG00000022277	RTF2	94.1983	93.5687	79.9607	91.6067	87.5124	0.00951448	0.97581	NotSig	23.1844	23.0295	19.6802	22.5466	21.5389
ENSG00000022556	NLRP2	22.7449	40.0018	0	31.3279	30.4775	-0.947461	0.904006	NotSig	3.60286	6.33642	0	4.96244	4.82774
ENSG00000022567	SLC45A4	18.2505	18.5389	23.3244	21.2103	22.7255	-0.167107	0.534911	NotSig	2.12018	2.15368	2.70962	2.46403	2.64005
ENSG00000022840	RNF10	178.527	165.524	174.963	181.232	176.44	-0.0461287	0.862789	NotSig	30.2589	28.0549	29.6547	30.7174	29.905
ENSG00000022976	ZNF839	9.41376	10.4903	10.3166	10.209	9.78582	0.0020851	0.996534	NotSig	1.68404	1.87662	1.84554	1.8263	1.75059
ENSG00000023041	ZDHHC6	39.5682	45.1264	50.4165	46.5043	47.5143	-0.09324	0.677784	NotSig	10.5571	12.0401	13.4516	12.4078	12.6772
ENSG00000023171	GRAMD1B	42.4227	38.8563	37.02	41.5674	34.7515	0.0616908	0.866542	NotSig	2.83878	2.60013	2.47725	2.78154	2.32545
ENSG00000023191	RNH1	78.8023	74.9394	68.9564	70.9449	88.1019	-0.0909821	0.794441	NotSig	10.6865	10.1626	9.35129	9.62095	11.9476
ENSG00000023228	NDUFS1	160.246	160.851	147.99	163.618	155.6	-0.021294	0.943797	NotSig	13.163	13.2127	12.1562	13.44	12.7814
ENSG00000023287	RB1CC1	123.32	112.379	110.91	112.329	108.293	0.0763795	0.711824	NotSig	16.1986	14.7614	14.5686	14.7549	14.2247
ENSG00000023318	ERP44	122.045	113.133	107.053	102.273	110.238	0.112452	0.537014	NotSig	25.3837	23.5301	22.2656	21.2714	22.928
ENSG00000023330	ALAS1	79.1363	74.3365	70.7207	72.8648	70.8293	0.067006	0.766492	NotSig	31.2052	29.3125	27.8867	28.7322	27.9295
ENSG00000023445	BIRC3	1.63982	4.55183	3.85749	4.44929	5.01081	-0.625209	0.346135	NotSig	0.218119	0.605457	0.513101	0.591819	0.666509
ENSG00000023516	AKAP11	127.541	127.451	131.693	131.041	117.843	0.0482993	0.863118	NotSig	12.8635	12.8544	13.2822	13.2164	11.8853
ENSG00000023572	GLRX2	14.8798	16.3986	15.6094	15.2373	17.5084	-0.0728657	0.872968	NotSig	2.39611	2.64068	2.51359	2.45367	2.81938
ENSG00000023608	SNAPC1	18.4024	19.9557	19.1679	18.5286	19.4832	0.00858449	0.985953	NotSig	7.09695	7.69599	7.39215	7.14561	7.51377
ENSG00000023697	DERA	37.7158	40.454	41.3559	38.977	37.6106	0.0475329	0.880128	NotSig	13.4077	14.3811	14.7017	13.856	13.3703
ENSG00000023734	STRAP	254.475	239.378	225.17	227.889	243.201	0.0346896	0.901865	NotSig	114.887	108.071	101.657	102.884	109.797
ENSG00000023892	DEF6	11.2661	9.34481	11.0641	9.08143	9.16684	0.210628	0.571206	NotSig	4.36842	3.62342	4.29008	3.5213	3.55442
ENSG00000023902	PLEKHO1	52.9904	53.6272	50.2371	54.0315	54.2052	-0.0443831	0.876041	NotSig	7.99372	8.08978	7.57839	8.15077	8.17698
ENSG00000023909	GCLM	18.0987	17.8757	17.0148	19.4123	19.4537	-0.131848	0.650854	NotSig	3.33555	3.29446	3.1358	3.57765	3.58528
ENSG00000024048	UBR2	78.1949	77.984	72.5149	78.9292	70.9767	0.033164	0.914548	NotSig	8.84558	8.82171	8.20304	8.92865	8.02904
ENSG00000024422	EHD2	99.9984	62.2184	47.0375	74.9675	77.8444	-0.125645	0.638423	NotSig	26.0142	16.1858	12.2366	19.5025	20.2509
ENSG00000024526	DEPDC1	21.0139	26.5272	37.4087	33.065	34.044	-0.344747	0.0103007	Down	3.55927	4.49309	6.33616	5.60043	5.76627
ENSG00000024862	CCDC28A	16.6411	17.514	14.6525	15.2983	15.2977	0.100507	0.801565	NotSig	11.0425	11.6218	9.72295	10.1515	10.1511
ENSG00000025039	RRAGD	12.1164	15.6752	15.4898	13.8964	15.5925	-0.0613375	0.903284	NotSig	2.3781	3.07658	3.04019	2.72746	3.06035
ENSG00000025156	HSF2	36.0456	40.5746	39.173	34.7106	33.9851	0.160264	0.437251	NotSig	13.3651	15.0443	14.5247	12.8701	12.6011
ENSG00000025293	PHF20	73.7006	69.1817	70.9898	67.867	63.8142	0.118751	0.52608	NotSig	8.80323	8.26347	8.47944	8.10642	7.62233
ENSG00000025434	NR1H3	8.19908	7.89787	8.49247	8.1672	7.13304	0.0969473	0.856907	NotSig	1.80836	1.74192	1.87306	1.80132	1.57323
ENSG00000025708	TYMP	1.60945	1.17564	1.22602	1.27993	1.35587	0.0379115	0.970708	NotSig	0.447069	0.326566	0.340562	0.355537	0.37663
ENSG00000025770	NCAPH2	30.6099	32.0437	36.6013	36.5695	37.9053	-0.193436	0.250632	NotSig	6.86475	7.18629	8.20842	8.20129	8.50086
ENSG00000025772	TOMM34	53.4155	51.8788	52.7191	59.8217	57.8896	-0.158653	0.306436	NotSig	27.0732	26.2944	26.7203	30.3202	29.3409
ENSG00000025796	SEC63	130.973	127.361	120.479	119.43	119.139	0.0898593	0.608735	NotSig	15.2188	14.7991	13.9995	13.8775	13.8438
ENSG00000025800	KPNA6	138.079	123.08	120.36	134.058	123.148	-0.0035056	0.991336	NotSig	18.5166	16.5053	16.1405	17.9774	16.5144
ENSG00000026025	VIM	3230.29	4044.19	2955.92	3980.75	3944.1	-0.205975	0.51973	NotSig	624.089	781.336	571.081	769.078	761.997
ENSG00000026036	RTEL1-TNFRSF6B	1.63982	1.80867	2.12312	1.40183	2.44646	-0.0904938	0.937108	NotSig	0.180338	0.198908	0.233489	0.154166	0.269048
ENSG00000026103	FAS	16.0034	15.9766	10.5558	16.9439	17.5084	-0.259061	0.360356	NotSig	2.86902	2.86422	1.89239	3.03763	3.13883
ENSG00000026297	RNASET2	10.9321	9.4051	11.3632	9.75187	10.5522	0.0509739	0.934149	NotSig	1.43034	1.23055	1.48674	1.27592	1.38063
ENSG00000026508	CD44	88.1553	68.6391	54.9917	94.0142	82.8258	-0.300539	0.00785168	Down	8.81201	6.86117	5.49697	9.39766	8.27927
ENSG00000026559	KCNG1	6.01266	5.12457	5.65168	6.30824	7.42779	-0.292774	0.437256	NotSig	1.11037	0.946366	1.04371	1.16496	1.37171
ENSG00000026652	AGPAT4	59.3674	52.1501	62.7964	54.4886	51.3166	0.128058	0.622439	NotSig	4.16526	3.65888	4.40584	3.82296	3.60041
ENSG00000026950	BTN3A1	41.6635	34.2442	29.8731	34.223	31.9218	0.114087	0.63368	NotSig	7.52184	6.18238	5.39324	6.17855	5.7631
ENSG00000027001	MIPEP	14.4547	14.3488	14.2638	17.4315	16.3294	-0.231441	0.326619	NotSig	4.26643	4.23519	4.21008	5.14506	4.81976
ENSG00000027075	PRKCH	2.42936	3.94894	4.9041	3.80933	4.77501	-0.310939	0.494103	NotSig	0.275125	0.447218	0.555391	0.431407	0.540771
ENSG00000027697	IFNGR1	44.7913	40.9664	36.0332	40.9274	39.497	0.0308075	0.927184	NotSig	13.6684	12.5012	10.9958	12.4893	12.0528
ENSG00000027847	B4GALT7	36.3796	31.8628	29.3349	33.7963	37.3748	-0.115414	0.670308	NotSig	7.4579	6.53194	6.01371	6.92832	7.6619
ENSG00000028116	VRK2	20.5281	21.0409	20.4238	21.058	23.2855	-0.102053	0.766255	NotSig	5.81367	5.95891	5.78414	5.96374	6.5946
ENSG00000028137	TNFRSF1B	41.7242	43.7699	43.5687	35.8686	26.4984	0.463296	0.0302046	Up	11.044	11.5855	11.5322	9.49407	7.01386
ENSG00000028203	VEZT	139.536	136.163	125.862	142.956	147.053	-0.106495	0.524217	NotSig	15.9179	15.5331	14.358	16.3081	16.7753
ENSG00000028277	POU2F2	70.8461	67.9458	62.0787	76.1865	83.209	-0.241227	0.0605504	NotSig	7.80932	7.48962	6.84289	8.39799	9.17206
ENSG00000028310	BRD9	57.515	56.1894	62.1983	60.4007	60.7487	-0.0564327	0.832746	NotSig	6.02315	5.88433	6.5136	6.32534	6.36179
ENSG00000028528	SNX1	146.551	146.894	147.811	147.649	140.48	0.0295992	0.912937	NotSig	14.971	15.0061	15.0997	15.0832	14.3508
ENSG00000028839	TBPL1	23.4433	25.9846	22.1582	24.8063	24.2288	-0.0322775	0.945629	NotSig	4.65237	5.1567	4.39733	4.92287	4.80825
ENSG00000029153	ARNTL2	40.297	46.9652	49.3101	50.8012	51.7587	-0.196209	0.199238	NotSig	5.77072	6.72565	7.06145	7.27498	7.41211
ENSG00000029363	BCLAF1	128.999	140.654	139.617	137.014	147.76	-0.0705412	0.759502	NotSig	13.5318	14.7545	14.6457	14.3726	15.4998
ENSG00000029364	SLC39A9	106.649	98.0602	100.385	98.5244	96.0897	0.0692354	0.758662	NotSig	14.941	13.7378	14.0634	13.8028	13.4617
ENSG00000029534	ANK1	5.98229	4.97385	8.43266	5.82065	6.24878	0.04144	0.959433	NotSig	0.55407	0.46067	0.781019	0.539099	0.578751
ENSG00000029639	TFB1M	15.0316	14.0775	13.6358	16.3953	14.6198	-0.111767	0.766927	NotSig	3.65645	3.42435	3.3169	3.98816	3.55626
ENSG00000029725	RABEP1	85.2097	82.988	87.1674	87.7973	83.5627	-0.0116411	0.970496	NotSig	12.0711	11.7563	12.3484	12.4376	11.8377
ENSG00000029993	HMGB3	83.5092	107.224	113.034	110.196	109.265	-0.155366	0.394301	NotSig	21.336	27.395	28.8793	28.1544	27.9165
ENSG00000030066	NUP160	69.0241	78.0744	89.6194	89.0468	81.4404	-0.145838	0.4115	NotSig	8.04852	9.10382	10.45	10.3833	9.49632
ENSG00000030110	BAK1	16.0338	13.5952	10.6156	14.1402	14.9735	-0.0975407	0.810078	NotSig	7.24854	6.14611	4.79909	6.3925	6.76921
ENSG00000030419	IKZF2	17.4003	14.5598	19.437	14.7497	11.4659	0.372621	0.272068	NotSig	1.42159	1.18953	1.58799	1.20504	0.936758
ENSG00000030582	GRN	225.687	208.51	186.804	197.689	211.869	0.029306	0.92397	NotSig	64.0429	59.1685	53.0092	56.0978	60.1217
ENSG00000031003	FAM13B	32.1283	35.1787	38.6646	36.6305	35.4294	-0.0511158	0.872792	NotSig	4.71919	5.16726	5.67929	5.38051	5.20408
ENSG00000031081	ARHGAP31	61.736	42.8656	46.2301	54.5495	49.607	-0.0308814	0.953051	NotSig	6.58588	4.57281	4.93174	5.81924	5.29198
ENSG00000031691	CENPQ	6.55927	8.19932	9.71849	8.83764	7.75202	-0.0801192	0.887284	NotSig	3.76753	4.70955	5.58213	5.07618	4.45263
ENSG00000031698	SARS1	232.611	204.501	172.78	219.112	195.628	-0.00665379	0.983608	NotSig	60.4341	53.1309	44.8895	56.9271	50.8257
ENSG00000031823	RANBP3	63.0418	63.4844	66.9529	66.2518	67.3217	-0.0573671	0.817492	NotSig	8.46767	8.52712	8.99301	8.89883	9.04254
ENSG00000032219	ARID4A	38.9001	38.9769	38.6945	40.9883	39.2022	-0.0440983	0.888229	NotSig	5.22219	5.2325	5.1946	5.50253	5.26275
ENSG00000032389	EIPR1	33.1911	32.3451	28.4378	36.2343	34.4272	-0.15965	0.422957	NotSig	5.74738	5.60088	4.92429	6.27434	5.96143
ENSG00000032444	PNPLA6	59.7926	57.8474	57.5335	51.9897	62.5467	0.0294459	0.943957	NotSig	8.33694	8.06573	8.02196	7.24898	8.72096
ENSG00000032742	IFT88	27.9072	31.7121	28.4976	28.0366	30.0059	0.0156491	0.972919	NotSig	4.56672	5.18934	4.66333	4.5879	4.91015
ENSG00000033011	ALG1	9.04936	10.008	8.40276	9.78235	9.52054	-0.0680289	0.900201	NotSig	1.98756	2.19811	1.84554	2.14855	2.09105
ENSG00000033030	ZCCHC8	40.9347	42.323	43.5388	40.8969	40.0865	0.0554128	0.850698	NotSig	4.48599	4.63813	4.77138	4.48185	4.39304
ENSG00000033050	ABCF2	23.4129	24.2664	21.9488	23.8007	26.9994	-0.125265	0.695313	NotSig	4.53915	4.70461	4.2553	4.61432	5.23448
ENSG00000033100	CHPF2	169.842	123.593	122.244	124.885	133.612	0.118341	0.688612	NotSig	40.3906	29.3918	29.071	29.6992	31.7745
ENSG00000033122	LRRC7	1.85239	1.65795	2.15302	1.9199	1.94537	-0.0549227	0.951466	NotSig	0.125254	0.112107	0.145582	0.129819	0.131542
ENSG00000033170	FUT8	65.4105	68.4583	78.3161	82.251	75.2506	-0.177253	0.26264	NotSig	9.3765	9.8134	11.2265	11.7906	10.7871
ENSG00000033178	UBA6	131.125	140.052	135.102	141.859	146.139	-0.0914372	0.625192	NotSig	11.4941	12.2766	11.8427	12.4351	12.8102
ENSG00000033327	GAB2	14.151	14.1077	16.955	14.9935	14.384	0.0137216	0.978808	NotSig	2.08871	2.08231	2.50259	2.21306	2.1231
ENSG00000033627	ATP6V0A1	90.9491	79.6721	81.8147	78.655	74.8674	0.141988	0.420493	NotSig	8.30206	7.27267	7.46826	7.17982	6.83409
ENSG00000033800	PIAS1	58.8208	61.2839	59.7164	60.1569	55.4726	0.0518552	0.860388	NotSig	5.4585	5.68707	5.54161	5.58249	5.1478
ENSG00000033867	SLC4A7	137.107	158.289	147.751	142.804	147.524	0.0179308	0.957017	NotSig	14.2582	16.461	15.3651	14.8507	15.3415
ENSG00000034053	APBA2	43.3337	41.1473	47.9645	43.7615	49.8134	-0.0975699	0.739061	NotSig	6.30858	5.99029	6.98275	6.37087	7.25191
ENSG00000034152	MAP2K3	29.0916	26.1052	24.5205	27.7014	31.2144	-0.13703	0.619462	NotSig	7.70637	6.91528	6.4955	7.33812	8.26872
ENSG00000034510	TMSB10	1267.85	1294.17	966.227	1339.42	1238.53	-0.110942	0.674894	NotSig	2750.22	2807.3	2095.94	2905.47	2686.61
ENSG00000034533	ASTE1	10.3248	10.0984	9.7783	10.788	8.42996	0.0760519	0.897156	NotSig	3.01277	2.94672	2.85331	3.14795	2.45986
ENSG00000034677	RNF19A	56.6648	55.6468	52.6892	49.8565	52.3483	0.112222	0.571206	NotSig	9.68297	9.50903	9.00362	8.51956	8.94536
ENSG00000034693	PEX3	19.4045	21.5534	17.1344	19.4428	19.6601	-0.00211662	0.996534	NotSig	6.85671	7.61603	6.05457	6.87025	6.94702
ENSG00000034713	GABARAPL2	110.87	110.6	97.0055	97.8844	96.7676	0.137324	0.368334	NotSig	36.8338	36.7443	32.2277	32.5197	32.1487
ENSG00000035115	SH3YL1	28.6057	32.8274	33.6409	26.0253	28.3258	0.202458	0.311296	NotSig	2.56968	2.94892	3.022	2.33788	2.54454
ENSG00000035141	FAM136A	56.5737	70.5081	67.1921	72.3467	73.0105	-0.185264	0.326147	NotSig	18.3324	22.8477	21.7732	23.4435	23.6586
ENSG00000035403	VCL	1249.15	1189.11	1094.75	1205.03	1167.17	0.00157403	0.996068	NotSig	125.015	119.006	109.563	120.599	116.81
ENSG00000035499	DEPDC1B	17.9772	23.9046	29.9928	28.3719	26.5868	-0.279548	0.144829	NotSig	4.7234	6.28078	7.88039	7.45451	6.98549
ENSG00000035664	DAPK2	4.00844	6.14949	10.1072	3.32173	3.47809	0.79504	0.000550919	Up	0.294478	0.45177	0.742524	0.24403	0.255517
ENSG00000035681	NSMAF	62.1612	60.7111	60.0453	69.0555	61.4856	-0.0934291	0.694391	NotSig	10.0747	9.83973	9.73182	11.1921	9.96525
ENSG00000035687	ADSS2	134.465	189.278	139.767	147.01	142.69	0.0932679	0.875832	NotSig	39.0773	55.0066	40.6181	42.7229	41.4677
ENSG00000035862	TIMP2	437.163	366.015	336.409	402.722	379.289	-0.0225905	0.945442	NotSig	77.6075	64.977	59.7212	71.4933	67.3334
ENSG00000035928	RFC1	106.436	109.847	113.153	116.779	106.495	-0.0294957	0.924404	NotSig	15.8411	16.3487	16.8408	17.3804	15.8498
ENSG00000036054	TBC1D23	60.6428	57.6665	50.0876	51.7459	48.6049	0.17817	0.236423	NotSig	11.7162	11.1411	9.67689	9.99727	9.39043
ENSG00000036257	CUL3	120.618	120.488	123.35	126.104	122.293	-0.0339913	0.896509	NotSig	10.4839	10.4726	10.7214	10.9608	10.6296
ENSG00000036530	CYP46A1	1.57908	1.89911	2.06331	1.64563	1.17901	0.357137	0.556355	NotSig	0.168741	0.202939	0.220486	0.175853	0.12599
ENSG00000036549	ZZZ3	70.8765	70.8397	69.1059	70.7925	68.7071	0.0137794	0.9627	NotSig	7.86817	7.86409	7.67162	7.85885	7.62734
ENSG00000036672	USP2	7.59174	5.03414	4.8742	5.15021	5.09924	0.207405	0.680047	NotSig	1.67847	1.11301	1.07765	1.13867	1.1274
ENSG00000037042	TUBG2	20.5584	19.6844	20.364	17.3401	18.0684	0.190441	0.439131	NotSig	7.3607	7.04776	7.29108	6.2084	6.46917
ENSG00000037241	RPL26L1	11.2965	10.7013	10.6156	12.0375	10.9943	-0.0761016	0.870736	NotSig	9.70491	9.19357	9.11992	10.3415	9.44529
ENSG00000037280	FLT4	4.22101	5.72747	7.65518	5.36353	6.60248	-0.12976	0.812247	NotSig	0.476842	0.647025	0.864797	0.605912	0.745875
ENSG00000037474	NSUN2	75.3101	81.1491	80.9475	84.6889	82.9732	-0.090396	0.64152	NotSig	13.6778	14.7383	14.7017	15.3812	15.0696
ENSG00000037637	FBXO42	49.1338	47.1762	49.4895	49.247	47.0427	0.0129383	0.970496	NotSig	5.45385	5.23657	5.49334	5.46642	5.22174
ENSG00000037749	MFAP3	51.3202	46.8145	47.0973	54.3362	50.6092	-0.107785	0.620241	NotSig	6.58373	6.00571	6.04199	6.97065	6.49252
ENSG00000037757	MRI1	11.9646	9.82712	12.1107	9.08143	11.4954	0.129799	0.819706	NotSig	3.45199	2.83529	3.49415	2.62015	3.31662
ENSG00000037897	METTL1	8.41165	7.65672	8.91111	7.16153	7.98782	0.127565	0.796446	NotSig	4.32031	3.93257	4.57684	3.67824	4.10263
ENSG00000038002	AGA	17.3699	18.2676	15.2805	19.199	17.5084	-0.099488	0.80211	NotSig	6.66791	7.01251	5.86582	7.37006	6.72106
ENSG00000038210	PI4K2B	31.4298	34.4854	34.6875	33.004	37.08	-0.0750769	0.817679	NotSig	8.52912	9.35831	9.41317	8.95631	10.0624
ENSG00000038219	BOD1L1	151.531	149.758	156.602	161.15	140.568	0.0144894	0.965662	NotSig	9.55309	9.44132	9.87279	10.1595	8.86194
ENSG00000038274	MAT2B	84.3594	86.756	85.7619	80.7882	84.7122	0.0472598	0.856525	NotSig	16.4283	16.895	16.7014	15.7329	16.497
ENSG00000038358	EDC4	65.289	59.6561	65.2185	62.3815	66.9091	-0.0298531	0.933631	NotSig	10.6334	9.71597	10.6219	10.1599	10.8972
ENSG00000038382	TRIO	277.22	260.992	306.446	297.006	273.207	-0.0302409	0.934494	NotSig	15.5218	14.6132	17.1583	16.6296	15.2972
ENSG00000038427	VCAN	489.607	323.421	415.772	406.562	304.038	0.22102	0.703411	NotSig	33.3565	22.0344	28.3262	27.6987	20.7139
ENSG00000038532	CLEC16A	66.1089	51.9089	56.3373	55.0981	56.3274	0.0727266	0.837401	NotSig	5.279	4.14509	4.49871	4.39975	4.49792
ENSG00000039123	MTREX	111.69	110.118	105.827	114.249	109.413	-0.0284011	0.915775	NotSig	17.5972	17.3496	16.6735	18.0005	17.2385
ENSG00000039139	DNAH5	8.86715	10.7616	10.1969	9.26428	7.92887	0.196892	0.628452	NotSig	0.538219	0.653208	0.618934	0.562324	0.481267
ENSG00000039319	ZFYVE16	104.432	96.9147	106.814	98.1587	95.0286	0.085828	0.699376	NotSig	6.7419	6.2566	6.89565	6.33691	6.13483
ENSG00000039523	RIPOR1	78.4682	62.5198	75.3557	80.392	83.8279	-0.185525	0.46394	NotSig	11.6612	9.2911	11.1986	11.9471	12.4577
ENSG00000039560	RAI14	395.348	470.104	412.752	436.579	450.914	-0.0617989	0.857919	NotSig	52.1498	62.0109	54.4456	57.5886	59.4795
ENSG00000039650	PNKP	29.7293	30.1747	32.385	26.5129	30.9786	0.0865506	0.802602	NotSig	6.54109	6.6391	7.12541	5.83342	6.81598
ENSG00000040199	PHLPP2	40.8132	48.4724	50.8053	49.765	48.1922	-0.0953072	0.701849	NotSig	3.26689	3.87997	4.0667	3.98343	3.85754
ENSG00000040275	SPDL1	42.7871	48.5026	57.683	63.7529	60.454	-0.363832	0.00107578	Down	8.96064	10.1576	12.0802	13.3514	12.6605
ENSG00000040341	STAU2	72.7896	75.5724	73.0531	74.0228	76.2823	-0.0264611	0.931215	NotSig	8.12022	8.43066	8.14961	8.25779	8.50985
ENSG00000040487	SLC66A1	20.8925	20.649	20.6929	21.2103	20.9275	-0.0212945	0.960714	NotSig	7.77829	7.68765	7.70399	7.89662	7.79133
ENSG00000040531	CTNS	17.8254	17.8154	17.1943	16.5782	17.302	0.0591277	0.886855	NotSig	5.26134	5.25839	5.07504	4.89321	5.10686
ENSG00000040608	RTN4R	2.82413	2.74315	5.14332	2.62082	3.47809	0.109624	0.898311	NotSig	0.903432	0.877529	1.64534	0.838393	1.11263
ENSG00000040633	PHF23	70.5728	70.8096	60.3144	70.7011	68.3534	-0.0343802	0.907559	NotSig	25.8225	25.9091	22.069	25.8694	25.0104
ENSG00000040731	CDH10	4.46394	5.69732	6.66838	5.02831	4.89291	0.119646	0.830257	NotSig	1.21966	1.55664	1.82196	1.37386	1.33686
ENSG00000040933	INPP4A	54.1443	50.462	52.7191	55.7381	48.7523	0.00921936	0.981388	NotSig	4.10589	3.82665	3.99781	4.22674	3.69699
ENSG00000041353	RAB27B	5.67862	5.24515	4.69478	6.03397	6.36668	-0.237949	0.527636	NotSig	0.793769	0.733178	0.656245	0.84344	0.889947
ENSG00000041357	PSMA4	190.613	199.647	178.312	198.786	205.62	-0.0869809	0.685581	NotSig	27.2539	28.5455	25.495	28.4223	29.3995
ENSG00000041802	LSG1	32.9482	36.3242	35.5547	41.4455	40.057	-0.229097	0.146307	NotSig	6.86277	7.56596	7.40569	8.63267	8.34348
ENSG00000041880	PARP3	9.17082	7.77729	7.26644	8.86811	8.42996	-0.0819226	0.871644	NotSig	3.13211	2.65618	2.48171	3.02873	2.87908
ENSG00000041982	TNC	1836.5	1524.65	1656.03	1439.99	1455.52	0.216149	0.23465	NotSig	190.528	158.175	171.805	149.392	151.004
ENSG00000041988	THAP3	13.3007	13.6253	12.1406	13.4698	12.7334	0.000878822	0.998709	NotSig	3.26639	3.3461	2.98149	3.3079	3.12705
ENSG00000042088	TDP1	37.2603	41.087	46.559	44.4625	40.8529	-0.0631579	0.838687	NotSig	5.98751	6.60245	7.48177	7.14486	6.56482
ENSG00000042286	AIFM2	18.615	16.7604	13.2171	21.4846	23.6392	-0.459181	0.00649378	Down	3.62511	3.26395	2.57393	4.18395	4.60355
ENSG00000042317	SPATA7	15.3961	14.2584	13.1573	14.8107	13.4702	0.0277526	0.95546	NotSig	2.2404	2.07485	1.91463	2.15522	1.96016
ENSG00000042429	MED17	7.62211	8.35004	8.43266	7.6796	8.66576	-0.0189094	0.975774	NotSig	0.458887	0.502712	0.507686	0.462348	0.521719
ENSG00000042445	RETSAT	46.2489	41.0569	33.7605	44.8891	42.8277	-0.0989553	0.655101	NotSig	11.4223	10.14	8.33799	11.0865	10.5774
ENSG00000042493	CAPG	87.4872	80.9683	63.9925	85.9079	88.8977	-0.154217	0.326814	NotSig	36.1667	33.4718	26.4541	35.5138	36.7498
ENSG00000042753	AP2S1	127.845	137.158	114.708	139.056	137.768	-0.118346	0.558154	NotSig	75.0264	80.4916	67.317	81.6054	80.8497
ENSG00000042980	ADAM28	1.30578	1.32636	0.807382	2.07227	1.94537	-0.783585	0.0269433	Down	0.140135	0.142344	0.0866476	0.222395	0.208776
ENSG00000043093	DCUN1D1	36.4404	37.53	34.9567	34.2535	35.3115	0.0659849	0.826841	NotSig	4.38671	4.51787	4.2081	4.12345	4.25081
ENSG00000043143	JADE2	32.6749	33.581	43.5388	36.5391	37.64	-0.0607036	0.855911	NotSig	3.30818	3.39992	4.4081	3.69941	3.81088
ENSG00000043355	ZIC2	23.8684	20.7696	24.9989	15.0545	10.788	0.841709	0.000375047	Up	7.25484	6.31295	7.59846	4.57582	3.27902
ENSG00000043514	TRIT1	32.7356	32.948	31.1889	31.2974	30.6249	0.0658366	0.830899	NotSig	5.01081	5.04332	4.77405	4.79067	4.68772
ENSG00000044090	CUL7	150.256	134.324	144.731	133.814	120.82	0.17268	0.315247	NotSig	24.6281	22.0167	23.7225	21.9331	19.8032
ENSG00000044115	CTNNA1	618.302	657.181	596.177	692.627	668.914	-0.121184	0.534994	NotSig	70.0229	74.426	67.5172	78.4402	75.7547
ENSG00000044446	PHKA2	30.4581	31.3503	32.7438	29.6823	29.5638	0.0814396	0.777298	NotSig	3.5636	3.66799	3.83103	3.47283	3.45897
ENSG00000044459	CNTLN	32.1586	33.2494	34.239	33.0345	31.3323	0.039358	0.909376	NotSig	2.9066	3.00519	3.09463	2.98576	2.83192
ENSG00000044524	EPHA3	2.15605	1.77853	1.04661	1.00566	0.972687	0.759665	0.0534834	NotSig	0.327817	0.270416	0.159131	0.152906	0.147892
ENSG00000044574	HSPA5	860.387	836.481	793.657	883.916	887.68	-0.0861378	0.686183	NotSig	219.431	213.334	202.412	225.431	226.391
ENSG00000046604	DSG2	252.744	251.918	207.946	299.139	296.11	-0.309381	0.00461344	Down	41.7345	41.5981	34.3372	49.3954	48.8952
ENSG00000046647	GEMIN8	17.0966	17.4236	17.8222	18.559	18.5105	-0.0915892	0.798603	NotSig	7.05305	7.18793	7.3524	7.65637	7.63636
ENSG00000046651	OFD1	33.2822	33.9428	35.7341	33.1868	33.7493	0.0280902	0.939255	NotSig	6.4301	6.55772	6.90381	6.41168	6.52034
ENSG00000046653	GPM6B	19.1919	17.3633	31.8766	12.4946	11.8491	0.812333	0.000756653	Up	3.32789	3.0108	5.52742	2.16657	2.05464
ENSG00000046889	PREX2	4.06917	5.75761	9.06062	6.33872	4.09708	0.107879	0.904006	NotSig	0.335408	0.47458	0.746837	0.522479	0.337708
ENSG00000047056	WDR37	53.2029	44.7345	45.1237	49.186	47.5732	-0.00743599	0.984648	NotSig	8.44357	7.09959	7.16136	7.80607	7.55011
ENSG00000047188	YTHDC2	70.3299	76.4466	74.2493	69.2688	73.1873	0.0429961	0.880389	NotSig	6.50901	7.07511	6.87175	6.41081	6.77347
ENSG00000047230	CTPS2	113.603	117.503	114.648	119.308	108.735	0.0159197	0.959433	NotSig	20.5393	21.2445	20.7283	21.5708	19.6591
ENSG00000047249	ATP6V1H	71.5749	72.9197	60.5537	71.1582	68.4418	-0.0153873	0.9627	NotSig	14.0233	14.2868	11.864	13.9417	13.4094
ENSG00000047315	POLR2B	238.077	241.82	228.818	248.429	231.617	-0.0178946	0.954326	NotSig	40.4137	41.049	38.842	42.1709	39.3172
ENSG00000047346	FAM214A	50.7736	49.1658	43.3594	41.9635	46.3353	0.125255	0.579453	NotSig	5.16411	5.00059	4.41003	4.26806	4.7127
ENSG00000047365	ARAP2	3.15816	2.59243	2.0035	2.95604	3.24229	-0.24179	0.627339	NotSig	0.254137	0.208613	0.161222	0.237872	0.260907
ENSG00000047410	TPR	309.075	314.98	328.036	338.969	314.826	-0.0486157	0.86036	NotSig	25.0263	25.5045	26.5617	27.4469	25.492
ENSG00000047457	CP	190.462	323.391	278.666	269.304	272.706	-0.0835922	0.902818	NotSig	26.9318	45.7283	39.4042	38.0803	38.5614
ENSG00000047578	KATNIP	43.03	39.7607	39.6514	44.3101	41.914	-0.0710453	0.799967	NotSig	4.398	4.06385	4.05268	4.52883	4.28393
ENSG00000047579	DTNBP1	23.8077	25.3214	22.5768	23.4959	23.0203	0.0454811	0.910459	NotSig	7.80069	8.29667	7.39738	7.69853	7.54268
ENSG00000047621	C12orf4	32.8571	34.3045	29.5143	33.8573	34.8988	-0.083568	0.787358	NotSig	6.66202	6.95549	5.98425	6.86482	7.076
ENSG00000047634	SCML1	23.8381	21.071	25.0588	22.1855	23.7866	0.0133034	0.978808	NotSig	4.33656	3.83319	4.55862	4.03593	4.3272
ENSG00000047644	WWC3	84.906	83.3195	92.9387	85.6946	89.4283	-0.0196533	0.94951	NotSig	11.9351	11.7121	13.0642	12.0459	12.5707
ENSG00000047648	ARHGAP6	1.06284	0.874192	2.06331	1.27993	1.12006	0.00675006	0.995811	NotSig	0.119515	0.0983011	0.232015	0.143926	0.125949
ENSG00000047849	MAP4	576.183	455.936	482.516	533.092	504.471	-0.0250693	0.949621	NotSig	38.5587	30.5117	32.2904	35.6751	33.7597
ENSG00000047932	GOPC	81.1709	78.0442	80.2	66.3127	72.8631	0.197448	0.170933	NotSig	17.5391	16.8635	17.3293	14.3286	15.744
ENSG00000048028	USP28	75.7656	92.4533	86.7487	85.2375	78.9645	0.036549	0.925663	NotSig	13.248	16.166	15.1685	14.9043	13.8074
ENSG00000048052	HDAC9	10.8106	16.7604	20.8723	12.7384	12.1144	0.265605	0.365532	NotSig	0.642458	0.99604	1.24041	0.757021	0.719937
ENSG00000048140	TSPAN17	86.0904	75.8437	67.4613	84.9632	84.1227	-0.127213	0.417445	NotSig	16.5082	14.5434	12.936	16.2921	16.1309
ENSG00000048162	NOP16	16.7929	16.7302	15.4898	16.4258	18.1568	-0.075637	0.859666	NotSig	5.86755	5.84564	5.41222	5.73928	6.3441
ENSG00000048342	CC2D2A	39.9326	38.0424	35.166	45.1329	39.2022	-0.147723	0.50548	NotSig	4.17879	3.981	3.67999	4.72299	4.10237
ENSG00000048392	RRM2B	142.755	127.692	97.8428	114.554	113.598	0.127589	0.418047	NotSig	26.4803	23.6862	18.1493	21.2491	21.0718
ENSG00000048405	ZNF800	23.7773	25.5023	24.7896	24.593	26.4394	-0.0521849	0.89273	NotSig	4.10449	4.40226	4.27924	4.2453	4.56403
ENSG00000048471	SNX29	31.4298	31.7422	33.0429	36.0819	34.5157	-0.143324	0.494103	NotSig	2.78165	2.80929	2.92441	3.19337	3.05475
ENSG00000048540	LMO3	0.576972	1.50723	3.40895	0.579018	0.294754	1.56053	0.00109483	Up	0.0576857	0.150693	0.340827	0.0578902	0.0294695
ENSG00000048544	MRPS10	37.0173	38.1329	31.3085	37.3314	38.0822	-0.0735933	0.819128	NotSig	17.6273	18.1585	14.9088	17.7769	18.1344
ENSG00000048649	RSF1	148.494	141.077	145.718	142.408	137.119	0.0559416	0.815449	NotSig	9.43421	8.96293	9.25779	9.04751	8.71153
ENSG00000048707	VPS13D	89.4915	84.9172	86.9581	90.3877	77.6676	0.0565464	0.859666	NotSig	4.3091	4.08885	4.18712	4.35226	3.73977
ENSG00000048740	CELF2	105.89	132.093	119.014	149.905	167.803	-0.428753	0.00306311	Down	9.64562	12.0326	10.8411	13.655	15.2854
ENSG00000048828	FAM120A	116.397	108.581	106.634	119.064	120.731	-0.10973	0.502244	NotSig	16.0636	14.9849	14.7163	16.4317	16.6618
ENSG00000048991	R3HDM1	62.0701	63.3337	69.2256	72.6515	70.1809	-0.151159	0.320655	NotSig	7.85896	8.01895	8.76495	9.19872	8.8859
ENSG00000049089	COL9A2	17.9469	23.4223	19.5566	12.5251	13.6471	0.626472	0.00306311	Up	4.25786	5.5569	4.63976	2.97155	3.23775
ENSG00000049130	KITLG	15.0013	14.7105	17.0746	16.2125	19.1295	-0.197885	0.509859	NotSig	2.41761	2.37076	2.75176	2.61281	3.08292
ENSG00000049167	ERCC8	14.4547	13.9268	15.0412	15.1764	14.1777	-0.0240697	0.96132	NotSig	2.65321	2.55631	2.76087	2.78567	2.60236
ENSG00000049192	ADAMTS6	12.9363	12.0277	17.1045	13.6526	10.0806	0.200028	0.707986	NotSig	1.51037	1.40428	1.99703	1.594	1.17695
ENSG00000049239	H6PD	209.411	215.534	231.509	225.085	223.6	-0.0475619	0.846197	NotSig	22.4665	23.1234	24.8374	24.1482	23.9889
ENSG00000049245	VAMP3	208.53	198.803	176.548	191.381	192.68	0.0330003	0.900573	NotSig	76.3008	72.7418	64.5985	70.0258	70.5015
ENSG00000049246	PER3	18.372	15.1627	17.4634	13.5307	12.4681	0.391474	0.0851052	NotSig	2.26843	1.87217	2.15624	1.67067	1.53946
ENSG00000049249	TNFRSF9	16.8233	25.4721	19.6164	22.7645	19.5127	-0.0459329	0.954326	NotSig	2.65729	4.0234	3.09847	3.59572	3.08209
ENSG00000049323	LTBP1	40.6614	33.9729	46.9777	49.3384	49.1944	-0.301864	0.186412	NotSig	5.53367	4.62342	6.39326	6.71453	6.69494
ENSG00000049449	RCN1	236.711	222.738	193.233	179.617	180.89	0.287079	0.00444699	Up	50.6333	47.6445	41.3334	38.4208	38.6931
ENSG00000049541	RFC2	25.1742	30.2048	34.9268	37.3619	31.8629	-0.246352	0.258276	NotSig	11.3859	13.6612	15.7968	16.8982	14.4111
ENSG00000049618	ARID1B	118.279	113.494	114.588	124.032	113.451	-0.0365267	0.898724	NotSig	2.64743	2.54033	2.56482	2.77619	2.53935
ENSG00000049656	CLPTM1L	117.976	113.193	98.6502	122.173	125.005	-0.154678	0.258276	NotSig	18.0143	17.284	15.0634	18.6552	19.0877
ENSG00000049759	NEDD4L	88.6715	84.9775	81.3363	96.1169	90.902	-0.12908	0.40854	NotSig	5.0393	4.82936	4.62243	5.46243	5.16606
ENSG00000049769	PPP1R3F	4.40321	4.15995	5.11342	3.35221	3.97917	0.292632	0.499976	NotSig	1.00576	0.950194	1.16798	0.765694	0.908902
ENSG00000049860	HEXB	119.251	118.438	104.033	123.239	117.43	-0.0664057	0.766789	NotSig	23.7789	23.6167	20.7443	24.5741	23.4157
ENSG00000049883	PTCD2	19.3438	18.9308	17.7923	18.2238	16.6831	0.107763	0.755405	NotSig	1.59668	1.56259	1.46862	1.50424	1.37706
ENSG00000050130	JKAMP	75.4012	73.0403	69.4349	72.0724	78.2276	-0.0428411	0.881055	NotSig	17.3336	16.7909	15.962	16.5684	17.9834
ENSG00000050165	DKK3	464.25	425.189	361.827	452.578	454.363	-0.102787	0.575542	NotSig	38.8234	35.5569	30.2581	37.8473	37.9966
ENSG00000050327	ARHGEF5	4.91945	4.25038	2.9903	4.75404	4.71606	-0.202406	0.659346	NotSig	0.845557	0.730557	0.513975	0.817126	0.810598
ENSG00000050344	NFE2L3	95.6256	97.4875	89.3802	98.4635	100.806	-0.0750619	0.725383	NotSig	22.223	22.6557	20.7716	22.8825	23.4269
ENSG00000050393	MCUR1	42.119	44.0412	51.493	45.5291	46.9837	-0.0379624	0.90155	NotSig	6.95377	7.27112	8.50141	7.51677	7.75693
ENSG00000050405	LIMA1	153.444	144.302	133.128	148.137	156.308	-0.0727096	0.737103	NotSig	24.2907	22.8434	21.0746	23.4505	24.744
ENSG00000050426	LETMD1	53.7495	55.255	54.3338	48.5461	47.1606	0.18567	0.202527	NotSig	8.91073	9.16031	9.0076	8.04809	7.8184
ENSG00000050438	SLC4A8	43.4855	57.8474	73.2924	80.3006	92.7295	-0.655486	1.83448e-11	Down	2.42665	3.22809	4.08998	4.48106	5.17464
ENSG00000050555	LAMC3	5.13202	2.04983	3.10992	3.35221	2.06328	0.370023	0.744849	NotSig	0.684087	0.273238	0.414545	0.446842	0.27503
ENSG00000050748	MAPK9	61.2805	66.3482	64.9793	66.9527	66.9386	-0.066086	0.788499	NotSig	6.84317	7.40906	7.25621	7.47657	7.47499
ENSG00000050820	BCAR1	122.713	123.864	167.068	107.393	153.861	0.0332149	0.957195	NotSig	13.3398	13.4649	18.1616	11.6744	16.7259
ENSG00000051009	FAM160A2	41.8153	44.0412	42.5221	42.2683	43.2698	-0.000744877	0.998039	NotSig	8.82925	9.29924	8.97849	8.92489	9.13637
ENSG00000051108	HERPUD1	76.3729	75.7231	61.8993	81.3367	84.7417	-0.203454	0.159131	NotSig	15.0875	14.9591	12.2282	16.0681	16.7408
ENSG00000051128	HOMER3	18.0683	18.7801	21.7395	17.8581	23.3445	-0.102196	0.824735	NotSig	5.28005	5.48804	6.35287	5.21862	6.82189
ENSG00000051180	RAD51	10.0211	12.8114	16.5663	14.7802	12.7923	-0.150767	0.702642	NotSig	3.24938	4.15416	5.37169	4.79254	4.14796
ENSG00000051341	POLQ	14.0599	18.6595	29.3947	25.172	22.3129	-0.341935	0.105701	NotSig	1.4986	1.98886	3.13309	2.68301	2.37826
ENSG00000051382	PIK3CB	42.2708	44.0412	42.7016	45.3767	42.0319	-0.0229939	0.94951	NotSig	5.391	5.61678	5.44593	5.78711	5.36052
ENSG00000051523	CYBA	48.3442	44.1919	50.0876	41.6588	54.0873	-0.0170368	0.97566	NotSig	14.8614	13.585	15.3974	12.8063	16.6269
ENSG00000051596	THOC3	6.4378	7.23469	8.22334	7.4358	6.80881	0.00425554	0.994666	NotSig	1.86441	2.09519	2.38151	2.15343	1.97185
ENSG00000051620	HEBP2	45.5505	51.306	43.2996	49.6736	51.3461	-0.106896	0.701118	NotSig	4.40016	4.95615	4.18273	4.79846	4.96002
ENSG00000051825	MPHOSPH9	34.011	37.8917	46.4693	39.1599	39.9981	-0.0488035	0.872792	NotSig	3.30076	3.67738	4.50983	3.80045	3.8818
ENSG00000052126	PLEKHA5	59.4889	49.6782	49.7288	50.6183	49.4302	0.0965132	0.700431	NotSig	4.73713	3.9559	3.95993	4.03076	3.93615
ENSG00000052723	SIKE1	56.7255	66.5893	62.7067	56.6828	64.05	0.0277914	0.945442	NotSig	9.62428	11.2978	10.6391	9.61703	10.867
ENSG00000052749	RRP12	34.0717	25.2008	24.1019	28.2195	28.0311	0.00288516	0.995327	NotSig	3.99481	2.95472	2.82587	3.30865	3.28656
ENSG00000052795	FNIP2	45.5201	48.6232	48.3233	52.5078	48.2807	-0.0907759	0.715849	NotSig	4.14535	4.42794	4.40063	4.78169	4.39674
ENSG00000052802	MSMO1	201.515	177.702	154.778	212.438	220.063	-0.263195	0.0135076	Down	70.6575	62.3079	54.27	74.4876	77.161
ENSG00000052841	TTC17	163.556	157.716	168.833	151.581	145.638	0.133114	0.399331	NotSig	14.4792	13.9621	14.9462	13.419	12.8929
ENSG00000053254	FOXN3	52.1705	50.8237	63.9925	50.6488	49.7544	0.121224	0.596327	NotSig	4.72858	4.60652	5.8001	4.59066	4.5096
ENSG00000053371	AKR7A2	48.1924	48.7739	47.8748	48.5461	47.1901	0.0135442	0.966387	NotSig	27.0592	27.3857	26.8808	27.2577	26.4964
ENSG00000053372	MRTO4	36.8655	39.3989	36.6013	45.8033	41.855	-0.21769	0.200662	NotSig	14.4231	15.4143	14.3198	17.9199	16.3752
ENSG00000053438	NNAT	19.3134	2.59243	0.867188	7.25296	7.36884	-0.710987	0.268612	NotSig	14.5323	1.95066	0.652512	5.45745	5.54465
ENSG00000053501	USE1	12.2986	13.0526	12.2602	10.9709	11.7607	0.141468	0.697732	NotSig	5.05908	5.36923	5.04329	4.5129	4.83779
ENSG00000053524	MCF2L2	2.12569	1.92925	1.85399	1.55421	1.82747	0.228422	0.721481	NotSig	0.103349	0.0937987	0.0901395	0.0755642	0.0888503
ENSG00000053702	NRIP2	3.00633	2.41156	2.63147	2.74271	2.3875	0.0775588	0.925949	NotSig	1.06835	0.856988	0.935134	0.974668	0.848438
ENSG00000053747	LAMA3	1.54872	1.29622	1.13632	1.798	1.798	-0.417224	0.378949	NotSig	0.105513	0.0883101	0.0774163	0.122496	0.122496
ENSG00000053770	AP5M1	69.3885	65.685	67.9098	62.2901	64.4626	0.0956767	0.635563	NotSig	5.32979	5.04532	5.21621	4.78455	4.95143
ENSG00000053900	ANAPC4	33.9503	38.4042	39.1132	37.1485	38.4654	-0.0412582	0.90155	NotSig	4.53033	5.12465	5.21927	4.95711	5.13282
ENSG00000054116	TRAPPC3	66.2304	65.5945	60.135	63.7529	64.7869	0.00232289	0.994316	NotSig	18.7781	18.5978	17.0499	18.0757	18.3688
ENSG00000054118	THRAP3	232.854	228.285	230.911	254.28	243.968	-0.109792	0.521223	NotSig	49.3335	48.3654	48.9219	53.8729	51.6881
ENSG00000054148	PHPT1	101.638	92.6644	76.193	88.7421	84.4764	0.0785101	0.701118	NotSig	63.051	57.4841	47.2661	55.0509	52.4047
ENSG00000054267	ARID4B	95.5649	94.7745	98.6502	91.3629	87.0408	0.10783	0.539514	NotSig	8.63044	8.55906	8.90907	8.25096	7.86063
ENSG00000054277	OPN3	7.43991	9.22423	7.77479	8.83764	8.28258	-0.0729082	0.903284	NotSig	1.99783	2.47697	2.08775	2.37316	2.22411
ENSG00000054282	SDCCAG8	26.7229	28.3057	23.0852	27.8843	25.2604	-0.0144661	0.975774	NotSig	5.02216	5.31963	4.3385	5.24042	4.7473
ENSG00000054356	PTPRN	16.3982	15.9465	14.503	18.7114	19.9253	-0.297079	0.134356	NotSig	1.99297	1.93807	1.76264	2.27411	2.42165
ENSG00000054392	HHAT	27.6339	28.4866	25.9259	26.2386	25.5846	0.0847158	0.790191	NotSig	4.15861	4.28692	3.90157	3.94863	3.85021
ENSG00000054523	KIF1B	205.068	203.988	220.834	220.88	195.392	0.00500763	0.988556	NotSig	11.5727	11.5117	12.4624	12.465	11.0266
ENSG00000054598	FOXC1	7.01477	5.39587	5.08352	3.01699	1.97485	1.25086	1.05813e-05	Up	1.76118	1.35473	1.2763	0.757466	0.49582
ENSG00000054611	TBC1D22A	40.6917	38.5247	35.4949	38.6723	42.5624	-0.0769523	0.796446	NotSig	7.65602	7.2483	6.67825	7.27606	8.00798
ENSG00000054654	SYNE2	60.3695	74.8489	87.4365	84.9023	59.6581	-0.0151415	0.983482	NotSig	1.86458	2.31179	2.70057	2.6223	1.84261
ENSG00000054690	PLEKHH1	22.0161	26.6478	27.6902	25.233	22.7845	0.0569117	0.894982	NotSig	2.03325	2.46101	2.55728	2.33035	2.10422
ENSG00000054793	ATP9A	99.9377	94.8348	99.009	108.886	103.547	-0.116151	0.499072	NotSig	12.3793	11.7472	12.2642	13.4876	12.8263
ENSG00000054965	FAM168A	182.384	173.18	187.552	193.179	181.951	-0.0541027	0.837401	NotSig	23.1246	21.9577	23.7799	24.4933	23.0698
ENSG00000054967	RELT	6.40743	7.26484	8.25324	8.01482	8.48891	-0.208711	0.544518	NotSig	1.03563	1.17421	1.33396	1.29543	1.37206
ENSG00000054983	GALC	104.827	90.6447	93.6563	84.1709	84.2111	0.204221	0.148248	NotSig	15.5622	13.4568	13.9039	12.4957	12.5017
ENSG00000055044	NOP58	58.0009	54.7425	56.8158	60.1264	55.5021	-0.0300642	0.929307	NotSig	17.7156	16.7204	17.3536	18.3648	16.9524
ENSG00000055070	SZRD1	171.057	171.221	172.421	195.434	194.537	-0.185388	0.113211	NotSig	36.0728	36.1074	36.3604	41.2133	41.0243
ENSG00000055118	KCNH2	18.9186	17.4236	22.816	15.7858	15.504	0.307981	0.192529	NotSig	3.25902	3.00147	3.93041	2.71935	2.67081
ENSG00000055130	CUL1	118.796	120.427	123.171	128.359	128.1	-0.0899721	0.60493	NotSig	28.6117	29.0047	29.6654	30.915	30.8526
ENSG00000055147	FAM114A2	47.2814	44.6742	37.6479	43.9749	39.8212	0.0631998	0.831298	NotSig	7.24841	6.84872	5.77157	6.74151	6.10474
ENSG00000055163	CYFIP2	139.992	143.82	140.544	159.26	147.023	-0.113777	0.52196	NotSig	13.3351	13.6997	13.3877	15.1705	14.0049
ENSG00000055208	TAB2	161.461	153.707	146.136	158.529	151.474	-0.00196897	0.994666	NotSig	27.2646	25.9553	24.6768	26.7695	25.5782
ENSG00000055211	GINM1	72.7289	69.9957	66.8333	66.4651	63.7257	0.110079	0.538958	NotSig	32.324	31.1092	29.7037	29.5401	28.3226
ENSG00000055332	EIF2AK2	110.809	113.253	111.359	108.307	107.791	0.0490694	0.836463	NotSig	10.3049	10.5322	10.3561	10.0722	10.0243
ENSG00000055483	USP36	43.8195	39.0071	44.0472	42.7254	43.3877	-0.0277229	0.944691	NotSig	4.74494	4.22383	4.76959	4.62646	4.69819
ENSG00000055609	KMT2C	91.4957	97.6684	105.827	103.797	86.7755	0.0292593	0.94299	NotSig	4.54886	4.85574	5.26135	5.16041	4.31418
ENSG00000055917	PUM2	141.389	146.563	147.9	136.526	141.983	0.0561207	0.808869	NotSig	20.2621	21.0036	21.1953	19.5652	20.3472
ENSG00000055950	MRPL43	42.3619	40.5444	38.246	37.6361	40.2339	0.0608549	0.840439	NotSig	11.8561	11.3474	10.7042	10.5335	11.2605
ENSG00000056050	HPF1	23.8381	26.7985	24.1916	26.6958	25.2604	-0.0582887	0.883465	NotSig	16.7638	18.8456	17.0124	18.7734	17.764
ENSG00000056097	ZFR	167.201	171.945	159.652	171.633	169.66	-0.0324985	0.90296	NotSig	24.6936	25.3943	23.5788	25.3482	25.0569
ENSG00000056277	ZNF280C	13.2096	11.3042	13.7853	12.5555	12.4386	0.0244174	0.965216	NotSig	2.84813	2.4373	2.97225	2.7071	2.68189
ENSG00000056291	NPFFR2	1.79165	1.74838	0.897091	2.19417	2.24013	-0.566245	0.172628	NotSig	0.759496	0.741155	0.380285	0.930128	0.949609
ENSG00000056487	PHF21B	5.46605	5.63703	6.57867	5.5159	6.92671	-0.103884	0.865143	NotSig	0.909947	0.93841	1.09517	0.918246	1.15311
ENSG00000056558	TRAF1	5.34459	4.79298	3.49866	4.96736	4.62763	-0.0543291	0.93898	NotSig	1.19405	1.07082	0.781648	1.10978	1.03388
ENSG00000056586	RC3H2	134.708	134.776	137.793	136.861	131.49	0.0148904	0.958187	NotSig	11.6499	11.6558	11.9167	11.8362	11.3716
ENSG00000056736	IL17RB	3.5833	4.28053	4.75458	4.11407	4.12655	-0.0072338	0.992495	NotSig	1.17717	1.40622	1.56195	1.35153	1.35563
ENSG00000056972	TRAF3IP2	26.146	22.5783	17.7026	29.1947	29.0038	-0.372504	0.00915548	Down	3.32181	2.86854	2.24909	3.70914	3.68489
ENSG00000056998	GYG2	99.0874	99.3866	102.418	91.3934	84.5354	0.1865	0.168089	NotSig	27.3647	27.4473	28.2844	25.2398	23.3459
ENSG00000057019	DCBLD2	716.691	744.872	768.628	919.967	954.324	-0.342061	0.000926122	Down	63.5364	66.0347	68.1408	81.5574	84.6032
ENSG00000057252	SOAT1	62.3738	58.5709	58.7894	64.6671	64.5511	-0.103594	0.586088	NotSig	8.90418	8.36129	8.39249	9.23157	9.215
ENSG00000057294	PKP2	22.4716	24.8693	21.5302	22.6731	24.1109	-0.0227068	0.96132	NotSig	3.19062	3.53106	3.05696	3.21924	3.42338
ENSG00000057593	F7	1.27541	1.23593	0.627964	1.18851	0.972687	-0.0260745	0.98221	NotSig	0.336077	0.325672	0.165471	0.313178	0.256308
ENSG00000057608	GDI2	368.685	381.329	370.917	377.398	379.702	-0.0191877	0.94951	NotSig	94.1004	97.3274	94.6701	96.324	96.9121
ENSG00000057657	PRDM1	3.6744	3.01446	3.9173	3.93122	4.0676	-0.187845	0.749775	NotSig	0.544356	0.446586	0.580341	0.582404	0.602608
ENSG00000057663	ATG5	45.9756	47.4475	43.2398	45.4072	44.891	0.019328	0.95546	NotSig	8.13008	8.39037	7.6463	8.02956	7.93828
ENSG00000057704	TMCC3	13.24	13.6555	12.8882	18.6809	18.4221	-0.480961	0.00276324	Down	2.03317	2.09697	1.97915	2.86869	2.82895
ENSG00000057757	PITHD1	44.2447	45.6991	43.4491	42.8778	41.9434	0.070695	0.793285	NotSig	20.3611	21.0304	19.995	19.7321	19.3021
ENSG00000057935	MTA3	89.1574	86.756	93.4171	85.5118	82.7374	0.0886017	0.657604	NotSig	8.42698	8.2	8.8296	8.0824	7.82017
ENSG00000058056	USP13	48.7086	53.2353	61.6003	58.6636	54.2936	-0.0815152	0.750395	NotSig	5.97285	6.52793	7.55368	7.19358	6.65771
ENSG00000058063	ATP11B	92.4371	98.6028	91.2641	95.6598	93.2306	-0.00297461	0.992504	NotSig	10.0617	10.7329	9.93405	10.4125	10.1481
ENSG00000058085	LAMC2	119.828	107.254	111.03	161.82	177.736	-0.585855	2.81917e-09	Down	17.6999	15.8426	16.4003	23.9025	26.2535
ENSG00000058091	CDK14	39.7807	38.6152	44.4359	38.2456	36.5789	0.116733	0.623228	NotSig	5.66919	5.50309	6.33261	5.45043	5.2129
ENSG00000058262	SEC61A1	539.439	443.698	415.174	481.011	460.759	0.00394501	0.991189	NotSig	116.258	95.6245	89.4771	103.666	99.3015
ENSG00000058272	PPP1R12A	179.894	174.507	161.506	166.117	168.039	0.0511382	0.826885	NotSig	15.163	14.7089	13.6131	14.0018	14.1638
ENSG00000058335	RASGRF1	15.5479	22.4577	15.3403	16.5782	19.5716	-0.020394	0.981388	NotSig	1.56591	2.26183	1.545	1.66967	1.97116
ENSG00000058453	CROCC	16.7322	16.0972	23.8626	16.4868	21.9002	-0.0782746	0.894982	NotSig	1.88532	1.81377	2.68875	1.85766	2.46763
ENSG00000058600	POLR3E	26.146	30.868	29.2751	30.2918	30.1828	-0.0834484	0.809483	NotSig	2.75627	3.25406	3.08614	3.19331	3.18182
ENSG00000058668	ATP2B4	334.523	294.03	314.072	340.005	306.337	-0.0341444	0.924143	NotSig	34.4124	30.2469	32.3086	34.9764	31.513
ENSG00000058729	RIOK2	44.5787	44.1919	40.0103	44.8281	43.8888	-0.0371368	0.904019	NotSig	8.12146	8.051	7.28917	8.16691	7.99578
ENSG00000058799	YIPF1	46.9777	45.247	41.1466	42.2073	39.7917	0.12923	0.515826	NotSig	23.0735	22.2235	20.2095	20.7305	19.5441
ENSG00000058804	NDC1	36.2885	45.7896	52.0911	49.826	48.3691	-0.185304	0.288415	NotSig	7.68825	9.70118	11.0363	10.5564	10.2477
ENSG00000058866	DGKG	2.18642	2.62258	1.9437	3.7179	2.71173	-0.495614	0.280328	NotSig	0.199218	0.238959	0.177102	0.338761	0.247083
ENSG00000059122	FLYWCH1	29.1523	25.8942	29.8731	24.5625	29.0627	0.0727023	0.867108	NotSig	3.46268	3.07568	3.5483	2.91751	3.45204
ENSG00000059145	UNKL	12.7238	12.6909	16.2972	10.7575	14.7082	0.0910592	0.874873	NotSig	1.69786	1.69347	2.17469	1.43549	1.96266
ENSG00000059377	TBXAS1	1.70055	1.02491	1.10641	1.27993	1.798	-0.254019	0.769253	NotSig	0.271177	0.163437	0.176433	0.204104	0.286716
ENSG00000059378	PARP12	13.5133	12.299	9.95771	12.7689	11.407	0.00253291	0.996244	NotSig	2.4525	2.23212	1.80721	2.3174	2.07023
ENSG00000059573	ALDH18A1	167.717	153.526	149.994	158.133	148.939	0.04335	0.867099	NotSig	44.6174	40.8423	39.9025	42.0678	39.622
ENSG00000059588	TARBP1	38.6268	40.2731	46.8581	36.0819	34.103	0.231907	0.140659	NotSig	4.94012	5.15067	5.99285	4.61465	4.36156
ENSG00000059691	GATB	25.6297	26.075	24.371	30.8403	25.2014	-0.135922	0.681089	NotSig	2.18292	2.22085	2.07572	2.62672	2.14645
ENSG00000059728	MXD1	14.7583	15.8259	15.4898	13.2869	15.2388	0.100511	0.809727	NotSig	2.32378	2.49187	2.43895	2.0921	2.39943
ENSG00000059758	CDK17	64.0743	75.7231	72.6046	77.7712	85.4786	-0.218982	0.170933	NotSig	9.90789	11.7092	11.2269	12.0259	13.2177
ENSG00000059769	DNAJC25	16.1552	14.4694	12.8882	13.4393	11.9375	0.211832	0.439697	NotSig	6.204	5.5566	4.94939	5.16102	4.5843
ENSG00000059804	SLC2A3	227.752	244.231	195.506	265.647	265.603	-0.241889	0.103571	NotSig	37.5148	40.2291	32.2033	43.7567	43.7494
ENSG00000059915	PSD	19.86	17.4537	15.5795	12.1898	15.8283	0.344542	0.215555	NotSig	3.32163	2.91917	2.6057	2.03878	2.64731
ENSG00000060069	CTDP1	26.3282	23.9951	25.6568	23.4654	27.8837	-0.0198696	0.966649	NotSig	3.55066	3.23602	3.46012	3.16459	3.76044
ENSG00000060138	YBX3	206.89	166.488	144.731	168.372	168.717	0.0556582	0.824357	NotSig	23.9984	19.312	16.7882	19.5305	19.5705
ENSG00000060237	WNK1	392.736	361.554	427.464	421.89	372.362	-0.0216978	0.95673	NotSig	27.3037	25.1358	29.718	29.3305	25.8873
ENSG00000060339	CCAR1	149.648	160.731	163.271	171.024	171.399	-0.12631	0.402717	NotSig	24.6985	26.5276	26.9468	28.2264	28.2884
ENSG00000060491	OGFR	34.4361	32.9781	38.9039	32.425	42.6803	-0.100651	0.819465	NotSig	7.32372	7.01364	8.2739	6.896	9.07706
ENSG00000060642	PIGV	13.9384	11.9372	11.7519	13.2565	11.908	0.0106108	0.984656	NotSig	4.12136	3.52964	3.47484	3.91971	3.52101
ENSG00000060656	PTPRU	76.3426	61.6456	66.5044	69.9697	77.1665	-0.100766	0.744849	NotSig	11.4251	9.22562	9.95277	10.4714	11.5484
ENSG00000060688	SNRNP40	53.0207	54.5616	57.354	56.4999	56.1211	-0.0432673	0.876658	NotSig	13.6405	14.037	14.7553	14.5356	14.4382
ENSG00000060709	RIMBP2	3.97807	1.59766	3.73788	1.82848	1.76852	0.787146	0.361663	NotSig	0.412022	0.165475	0.387145	0.189381	0.183172
ENSG00000060718	COL11A1	586.447	376.355	405.037	361.002	313.353	0.458055	0.0478712	Up	64.5085	41.3986	44.5536	39.7098	34.4684
ENSG00000060749	QSER1	115.121	121.935	136.717	131.315	117.43	-0.018204	0.956595	NotSig	10.5625	11.1877	12.544	12.0484	10.7744
ENSG00000060762	MPC1	17.9772	14.0775	13.1274	14.7802	14.7377	0.048781	0.921289	NotSig	11.6282	9.10576	8.49123	9.56028	9.53278
ENSG00000060971	ACAA1	31.6727	30.235	27.7799	31.9069	32.8945	-0.105237	0.681089	NotSig	4.45718	4.25485	3.90936	4.49014	4.62912
ENSG00000060982	BCAT1	551.586	543.506	607.032	514.929	528.611	0.109129	0.5712	NotSig	48.3211	47.6133	53.1784	45.1099	46.3085
ENSG00000061273	HDAC7	146.49	153.436	152.685	139.543	151.179	0.0487874	0.853293	NotSig	14.7553	15.4549	15.3792	14.0555	15.2276
ENSG00000061337	LZTS1	120.405	116.87	87.4963	111.994	97.6224	0.0706545	0.809727	NotSig	21.1015	20.482	15.3341	19.6274	17.1087
ENSG00000061656	SPAG4	6.40743	10.0683	6.75809	7.00916	6.60248	0.187006	0.80952	NotSig	2.72889	4.28802	2.87823	2.98516	2.81196
ENSG00000061676	NCKAP1	393.131	379.399	348.191	379.957	376.312	-0.00667241	0.982893	NotSig	17.457	16.8472	15.4614	16.872	16.7101
ENSG00000061794	MRPS35	50.3181	52.3309	47.5757	51.5935	52.9967	-0.0570903	0.840851	NotSig	26.0715	27.1145	24.6506	26.7324	27.4594
ENSG00000061918	GUCY1B1	40.5095	17.9963	18.5698	18.5895	13.765	0.678929	0.117607	NotSig	10.3685	4.60617	4.75295	4.758	3.52316
ENSG00000061936	SFSWAP	60.5214	58.3297	63.0954	57.9932	61.6625	0.0139868	0.965559	NotSig	5.95859	5.74281	6.21201	5.70968	6.07093
ENSG00000061938	TNK2	40.6006	37.4395	54.0647	42.8473	53.9399	-0.179332	0.602196	NotSig	3.52222	3.24799	4.69027	3.71712	4.67944
ENSG00000061987	MON2	111.477	103.999	110.133	99.8653	96.2371	0.147608	0.334749	NotSig	6.96123	6.49424	6.87729	6.23612	6.00956
ENSG00000062038	CDH3	14.9709	12.5703	28.0491	10.6356	11.4954	0.615168	0.0933979	NotSig	2.46394	2.06884	4.61637	1.75043	1.89193
ENSG00000062194	GPBP1	106.436	111.022	117.22	107.789	99.7741	0.0939737	0.634305	NotSig	16.4456	17.1543	18.1119	16.6546	15.4163
ENSG00000062282	DGAT2	1.57908	1.92925	1.64467	1.34088	1.35587	0.34613	0.549946	NotSig	0.199783	0.244085	0.20808	0.169646	0.171542
ENSG00000062370	ZNF112	9.89963	10.8219	11.5127	12.4946	11.0533	-0.148334	0.699501	NotSig	2.57267	2.81234	2.99186	3.24703	2.87247
ENSG00000062485	CS	165.257	156.541	167.128	178.246	167.243	-0.0850622	0.691042	NotSig	25.8174	24.4557	26.1097	27.8466	26.1277
ENSG00000062598	ELMO2	79.106	75.6628	73.2027	79.173	77.5497	-0.0369584	0.889419	NotSig	11.9912	11.4693	11.0964	12.0014	11.7553
ENSG00000062650	WAPL	103.005	104.963	103.674	106.478	104.814	-0.0246344	0.932093	NotSig	14.2963	14.5681	14.3892	14.7784	14.5475
ENSG00000062716	VMP1	205.645	187.107	172.87	171.877	185.842	0.0886517	0.677889	NotSig	30.0037	27.299	25.2217	25.0769	27.1144
ENSG00000062725	APPBP2	107.651	105.898	100.983	96.2388	96.5908	0.126963	0.398549	NotSig	10.8848	10.7076	10.2106	9.73092	9.76651
ENSG00000062822	POLD1	20.9228	24.5377	35.764	26.3301	33.2777	-0.229931	0.32562	NotSig	4.24054	4.97318	7.24849	5.33645	6.74457
ENSG00000063015	SEZ6	1.06284	0.693325	2.33244	1.58468	1.70957	-0.470698	0.571206	NotSig	0.214197	0.139727	0.47006	0.319363	0.344533
ENSG00000063046	EIF4B	225.778	216.197	218.86	207.593	189.409	0.154075	0.323986	NotSig	36.7358	35.1768	35.6102	33.7769	30.8182
ENSG00000063127	SLC6A16	7.31844	6.66195	7.47576	6.39967	5.77717	0.230215	0.551503	NotSig	2.03913	1.85621	2.08297	1.78313	1.60969
ENSG00000063169	BICRA	12.8149	11.1535	14.8319	13.0736	12.6744	-0.0135066	0.982639	NotSig	1.70705	1.48574	1.97574	1.74152	1.68835
ENSG00000063176	SPHK2	8.98862	8.28975	11.1837	9.9652	15.9756	-0.483015	0.23354	NotSig	1.49586	1.37956	1.86116	1.65838	2.65862
ENSG00000063177	RPL18	546.727	540.281	471.691	477.72	479.387	0.131322	0.443378	NotSig	141.749	140.078	122.295	123.858	124.29
ENSG00000063180	CA11	42.8174	40.9664	40.1897	36.1429	33.1303	0.261721	0.0721816	NotSig	22.0028	21.0516	20.6525	18.5729	17.0248
ENSG00000063241	ISOC2	40.7828	36.5352	38.4553	34.5887	41.7961	0.0175619	0.970496	NotSig	9.25201	8.28838	8.72398	7.8468	9.48187
ENSG00000063244	U2AF2	159.427	157.023	168.833	170.048	179.77	-0.119921	0.466168	NotSig	38.7428	38.1587	41.0286	41.324	43.6866
ENSG00000063245	EPN1	89.0663	79.7926	103.046	84.1099	103.517	-0.0703726	0.871519	NotSig	5.05599	4.52955	5.84956	4.77463	5.87633
ENSG00000063322	MED29	65.1068	63.2131	62.9459	64.5757	64.2268	-0.0113129	0.971183	NotSig	16.9593	16.466	16.3964	16.821	16.7301
ENSG00000063587	ZNF275	44.8824	41.7201	48.2336	44.7672	42.0908	0.0409059	0.908645	NotSig	5.50907	5.12091	5.92041	5.49493	5.16642
ENSG00000063601	MTMR1	61.9486	67.0415	61.989	64.4843	66.2901	-0.0382237	0.900435	NotSig	9.7896	10.5944	9.79599	10.1903	10.4757
ENSG00000063660	GPC1	283.354	223.612	261.921	239.988	305.07	-0.0854943	0.869126	NotSig	43.4459	34.2858	40.1596	36.7966	46.7755
ENSG00000063761	ADCK1	11.2965	8.56105	8.28314	10.1785	9.46159	-0.0453378	0.939898	NotSig	2.13424	1.61743	1.56492	1.92302	1.78757
ENSG00000063854	HAGH	37.5336	41.1775	37.7376	40.257	40.4107	-0.0549894	0.866542	NotSig	6.42808	7.05214	6.46303	6.8945	6.92083
ENSG00000063978	RNF4	82.75	87.2082	86.0909	95.1417	89.8999	-0.119592	0.487454	NotSig	11.588	12.2123	12.0559	13.3233	12.5893
ENSG00000064012	CASP8	18.038	21.5232	16.2374	21.637	21.1633	-0.190804	0.582824	NotSig	2.4904	2.97159	2.2418	2.98729	2.9219
ENSG00000064042	LIMCH1	9.68706	15.5244	24.969	11.4889	9.84477	0.44642	0.0639229	NotSig	0.891831	1.42924	2.29875	1.05772	0.90635
ENSG00000064102	INTS13	45.4594	46.6336	40.8177	47.2661	50.226	-0.128691	0.549946	NotSig	14.8609	15.2447	13.3435	15.4515	16.4191
ENSG00000064115	TM7SF3	110.9	95.1362	88.6924	106.082	94.8223	-0.013662	0.965559	NotSig	20.149	17.2849	16.1142	19.2736	17.2279
ENSG00000064199	SPA17	9.41376	10.9123	10.7053	11.3061	10.8469	-0.111874	0.798301	NotSig	1.8086	2.09651	2.05673	2.17216	2.08395
ENSG00000064225	ST3GAL6	2.36862	3.55706	5.26294	2.0418	3.06544	0.391644	0.402717	NotSig	0.37669	0.56569	0.836981	0.324714	0.487506
ENSG00000064300	NGFR	1.94349	5.21501	11.6921	4.84546	6.63196	-0.377909	0.311739	NotSig	0.469328	1.25936	2.82349	1.17012	1.60154
ENSG00000064309	CDON	62.2523	63.5447	82.652	61.3454	55.5611	0.20881	0.252468	NotSig	5.87286	5.99478	7.79736	5.7873	5.24161
ENSG00000064313	TAF2	69.5404	66.1974	67.1921	70.9449	67.9112	-0.0339614	0.904006	NotSig	10.6559	10.1436	10.2961	10.8711	10.4063
ENSG00000064393	HIPK2	168.931	143.277	148.588	170.079	151.769	-0.0551958	0.861753	NotSig	10.8137	9.17149	9.51147	10.8871	9.71506
ENSG00000064419	TNPO3	128.817	120.94	124.098	140.671	135.439	-0.144041	0.316699	NotSig	27.5485	25.864	26.5393	30.0836	28.9648
ENSG00000064490	RFXANK	41.9368	37.4094	33.5213	38.7942	37.5811	-0.00432039	0.990664	NotSig	16.7546	14.9458	13.3925	15.4991	15.0144
ENSG00000064545	TMEM161A	24.1114	21.0409	21.5003	18.8333	23.2855	0.0837372	0.861753	NotSig	7.34879	6.41295	6.55297	5.74011	7.09709
ENSG00000064547	LPAR2	10.9321	10.219	12.948	10.6356	11.7901	-0.00416172	0.994588	NotSig	3.67466	3.43496	4.35228	3.575	3.96307
ENSG00000064601	CTSA	80.7761	72.9197	70.5712	77.0093	76.636	-0.0280506	0.925949	NotSig	13.7937	12.4521	12.0511	13.1505	13.0867
ENSG00000064607	SUGP2	183.781	176.828	221.522	174.498	179.21	0.108563	0.614828	NotSig	21.703	20.8819	26.1599	20.6067	21.1632
ENSG00000064651	SLC12A2	39.7807	49.015	48.5925	51.4716	58.2728	-0.284657	0.0783189	NotSig	3.73423	4.60106	4.56139	4.83165	5.47008
ENSG00000064652	SNX24	28.8183	30.657	28.5873	28.6461	28.0606	0.0517724	0.883823	NotSig	8.29541	8.8247	8.22893	8.24586	8.0773
ENSG00000064666	CNN2	455.626	456.63	440.831	445.6	470.84	-0.0200805	0.94951	NotSig	125.172	125.448	121.107	122.418	129.352
ENSG00000064687	ABCA7	18.7668	13.3239	20.3939	14.0183	15.7398	0.219393	0.688541	NotSig	1.95671	1.38921	2.12636	1.46161	1.64111
ENSG00000064703	DDX20	28.3931	34.1839	33.312	34.5277	34.4272	-0.12669	0.628731	NotSig	5.08382	6.12067	5.96455	6.18223	6.16423
ENSG00000064726	BTBD1	136.5	131.732	120.15	121.533	122.382	0.0971708	0.571206	NotSig	33.571	32.3984	29.55	29.89	30.0988
ENSG00000064763	FAR2	35.8027	39.6702	30.0526	41.3845	37.1684	-0.141772	0.638864	NotSig	6.61664	7.3314	5.55398	7.64822	6.86905
ENSG00000064932	SBNO2	57.5454	47.2064	58.9987	50.9535	63.7847	-0.0782399	0.877793	NotSig	8.70581	7.14166	8.92568	7.70855	9.64973
ENSG00000064933	PMS1	32.9785	35.5706	37.8872	32.3031	34.6925	0.0660383	0.827479	NotSig	6.04667	6.52192	6.94667	5.92282	6.36093
ENSG00000064961	HMG20B	58.7297	55.6468	57.683	56.8656	67.2628	-0.11437	0.660807	NotSig	15.2268	14.4275	14.9554	14.7435	17.4391
ENSG00000064989	CALCRL	7.04514	6.99354	5.38255	6.49109	4.74553	0.229959	0.638207	NotSig	0.963899	0.956839	0.736427	0.888096	0.649273
ENSG00000064995	TAF11	46.4615	53.6573	43.8379	45.7729	45.1563	0.0850768	0.80611	NotSig	23.3592	26.977	22.0402	23.013	22.703
ENSG00000064999	ANKS1A	58.8208	54.1999	55.5001	57.1094	52.4367	0.0426155	0.89265	NotSig	6.92173	6.37796	6.53096	6.72034	6.17047
ENSG00000065000	AP3D1	186.15	165.705	175.471	181.69	195.097	-0.09603	0.667159	NotSig	21.6126	19.2389	20.3728	21.0948	22.6515
ENSG00000065029	ZNF76	31.3083	32.1341	35.4351	31.2669	30.8607	0.0707093	0.816837	NotSig	4.61639	4.73814	5.22488	4.61028	4.55038
ENSG00000065054	SLC9A3R2	22.9271	18.9006	17.4933	14.2926	21.2517	0.165223	0.786193	NotSig	6.52078	5.37561	4.97534	4.06501	6.04429
ENSG00000065057	NTHL1	9.7478	8.74192	9.68859	9.44713	10.8175	-0.111387	0.819465	NotSig	4.01144	3.5975	3.98707	3.88771	4.45163
ENSG00000065060	UHRF1BP1	57.0292	58.8422	59.5071	61.0102	53.9104	0.021834	0.951679	NotSig	5.75587	5.93885	6.00596	6.15767	5.4411
ENSG00000065135	GNAI3	164.953	178.968	158.755	168.433	177.707	-0.04273	0.887146	NotSig	18.239	19.7886	17.5537	18.6237	19.6492
ENSG00000065150	IPO5	313.782	327.46	361.049	360.85	342.445	-0.090514	0.656563	NotSig	32.4692	33.8845	37.3602	37.3396	35.4351
ENSG00000065154	OAT	108.289	98.3014	91.8921	100.566	96.7676	0.0259412	0.928103	NotSig	31.9624	29.0146	27.1228	29.6831	28.5619
ENSG00000065183	WDR3	59.9748	55.1042	51.6127	59.4864	56.0916	-0.0432744	0.878928	NotSig	5.83639	5.36242	5.02264	5.78887	5.45851
ENSG00000065243	PKN2	124.262	124.919	127.596	125.281	119.699	0.0337204	0.898948	NotSig	18.0168	18.1121	18.5003	18.1646	17.3553
ENSG00000065268	WDR18	25.2046	25.3817	31.4281	25.5072	29.6227	-0.0426745	0.923538	NotSig	10.6935	10.7687	13.3339	10.8219	12.568
ENSG00000065308	TRAM2	225.657	210.982	201.935	261.594	256.966	-0.274696	0.00613326	Down	32.0217	29.9392	28.6555	37.1213	36.4646
ENSG00000065320	NTN1	3.6744	3.0446	7.23654	3.77885	6.30773	-0.256418	0.786512	NotSig	0.572783	0.474606	1.12807	0.589065	0.983278
ENSG00000065328	MCM10	16.4285	22.1261	33.9101	27.549	26.292	-0.295382	0.101817	NotSig	3.0122	4.05686	6.21747	5.05116	4.82069
ENSG00000065357	DGKA	62.9811	49.0753	44.0472	49.5822	47.7206	0.118247	0.589459	NotSig	6.23699	4.85991	4.36197	4.9101	4.72575
ENSG00000065361	ERBB3	1.51835	2.53214	2.21283	2.2856	1.82747	-0.0197395	0.985953	NotSig	0.167977	0.280135	0.244809	0.252859	0.202176
ENSG00000065413	ANKRD44	4.88908	7.83758	7.20663	7.16153	8.42996	-0.279618	0.556355	NotSig	0.381185	0.61107	0.561877	0.558361	0.657255
ENSG00000065427	KARS1	175.612	167.935	153.104	181.202	173.345	-0.0862243	0.63711	NotSig	43.201	41.3125	37.6639	44.5761	42.6432
ENSG00000065457	ADAT1	18.2809	17.725	19.2277	20.4485	20.0727	-0.143897	0.610355	NotSig	4.0751	3.95118	4.28615	4.55828	4.47453
ENSG00000065485	PDIA5	68.1738	55.1042	49.3101	52.6906	53.2325	0.139015	0.462796	NotSig	16.7627	13.5491	12.1244	12.9556	13.0889
ENSG00000065491	TBC1D22B	25.4172	25.2611	25.3279	23.9226	24.2877	0.071919	0.830257	NotSig	7.34175	7.29669	7.31597	6.91004	7.01551
ENSG00000065518	NDUFB4	72.8504	77.8935	66.0558	72.621	73.2463	-0.00371608	0.992389	NotSig	38.8121	41.4989	35.1922	38.6899	39.0231
ENSG00000065526	SPEN	149.436	139.81	161.985	164.868	140.067	-0.0284721	0.946069	NotSig	10.4238	9.7524	11.2992	11.5003	9.77029
ENSG00000065534	MYLK	136.469	138.725	160.28	180.958	194.39	-0.39131	3.78372e-05	Down	6.15641	6.25819	7.23058	8.16341	8.76934
ENSG00000065548	ZC3H15	92.9229	97.0655	85.6722	95.1113	94.6749	-0.0382636	0.894754	NotSig	30.7082	32.0772	28.312	31.4313	31.2871
ENSG00000065559	MAP2K4	89.704	92.1218	87.4664	89.7477	88.1019	0.0166316	0.95546	NotSig	15.7127	16.1362	15.3208	15.7204	15.4321
ENSG00000065600	PACC1	28.9701	29.4814	30.8599	30.048	30.4186	-0.0294156	0.93903	NotSig	9.94169	10.1171	10.5902	10.3116	10.4388
ENSG00000065609	SNAP91	1.06284	0.66318	0.538255	1.18851	1.17901	-0.632599	0.202488	NotSig	0.159802	0.0997113	0.0809284	0.178696	0.177269
ENSG00000065613	SLK	146.946	155.124	153.761	163.222	161.171	-0.0985555	0.571058	NotSig	18.1258	19.1346	18.9665	20.1335	19.8805
ENSG00000065615	CYB5R4	23.2004	26.3463	19.8556	28.189	29.9764	-0.316883	0.15961	NotSig	2.41143	2.73842	2.06378	2.92995	3.11573
ENSG00000065665	SEC61A2	16.0945	17.725	21.7395	19.1076	19.9548	-0.119312	0.702436	NotSig	4.10993	4.5263	5.55146	4.87936	5.09572
ENSG00000065675	PRKCQ	2.88486	3.97908	4.78449	5.42448	5.30557	-0.543642	0.0473146	Down	0.875527	1.20761	1.45204	1.64628	1.61019
ENSG00000065802	ASB1	92.2549	86.0024	86.6889	92.9476	90.3715	-0.0477374	0.853293	NotSig	12.4551	11.611	11.7036	12.5486	12.2008
ENSG00000065809	FAM107B	50.3181	51.7281	56.3672	51.3497	47.6027	0.0811848	0.750395	NotSig	7.16884	7.36972	8.03067	7.31582	6.78198
ENSG00000065833	ME1	55.8752	61.7059	42.0437	59.9436	60.8666	-0.162764	0.587988	NotSig	16.7391	18.4859	12.5955	17.9579	18.2345
ENSG00000065882	TBC1D1	73.5488	72.2866	80.1402	76.4913	70.1514	0.0293698	0.931215	NotSig	8.14043	8.00073	8.86997	8.46611	7.7644
ENSG00000065883	CDK13	77.8609	78.828	79.8112	78.655	78.1687	0.00523052	0.986315	NotSig	3.16276	3.20205	3.24199	3.19502	3.17527
ENSG00000065911	MTHFD2	86.8192	70.3875	50.5062	74.8761	77.7265	-0.121083	0.52402	NotSig	18.0048	14.5972	10.4741	15.528	16.1192
ENSG00000065923	SLC9A7	69.9959	72.2866	59.836	82.0072	71.3304	-0.170336	0.388616	NotSig	7.01361	7.24315	5.99559	8.21715	7.14733
ENSG00000065970	FOXJ2	59.2156	53.8683	55.1412	62.5644	58.1254	-0.0987153	0.65957	NotSig	9.40378	8.5546	8.75674	9.93558	9.23065
ENSG00000065978	YBX1	166.077	186.384	179.957	190.314	197.662	-0.13665	0.413629	NotSig	48.9181	54.8995	53.0063	56.0571	58.2214
ENSG00000065989	PDE4A	22.4108	17.7853	15.3702	18.041	16.9483	0.104575	0.766579	NotSig	3.31423	2.63018	2.27302	2.66799	2.50641
ENSG00000066027	PPP2R5A	41.542	36.0529	36.9602	33.3392	37.0505	0.125704	0.6363	NotSig	10.5383	9.14584	9.37599	8.45744	9.39892
ENSG00000066032	CTNNA2	6.13413	9.82712	8.97091	5.7597	3.41914	0.810591	0.0885109	NotSig	0.814085	1.3042	1.19057	0.764393	0.453768
ENSG00000066044	ELAVL1	138.352	147.075	157.44	150.606	148.202	-0.0323225	0.900628	NotSig	19.8724	21.1254	22.6141	21.6325	21.2873
ENSG00000066056	TIE1	27.3303	33.4605	36.9004	30.6575	30.8018	0.0437482	0.902818	NotSig	4.0761	4.99037	5.50341	4.57233	4.59385
ENSG00000066084	DIP2B	103.4	102.461	100.893	114.92	104.697	-0.0992506	0.608735	NotSig	9.98933	9.89869	9.74716	11.1023	10.1146
ENSG00000066117	SMARCD1	170.814	190.544	194.938	211.951	194.213	-0.145398	0.40101	NotSig	34.8387	38.8627	39.7589	43.2288	39.6111
ENSG00000066135	KDM4A	67.1717	65.263	58.0418	67.867	62.4878	-0.0239109	0.942769	NotSig	12.9575	12.5893	11.1963	13.0916	12.054
ENSG00000066136	NFYC	46.4918	51.6979	53.048	51.4716	53.1146	-0.0679257	0.79448	NotSig	7.76157	8.6307	8.85609	8.59292	8.86721
ENSG00000066230	SLC9A3	1.57908	1.17564	2.21283	1.37136	1.70957	0.042559	0.970684	NotSig	0.274432	0.204317	0.384572	0.238331	0.29711
ENSG00000066248	NGEF	4.09954	4.94371	5.71148	3.90075	5.39399	0.0338372	0.965524	NotSig	0.882191	1.06385	1.22907	0.839413	1.16075
ENSG00000066279	ASPM	59.3674	82.1741	111.927	104.863	95.9718	-0.361684	0.00441176	Down	5.45256	7.54721	10.2799	9.63107	8.81446
ENSG00000066322	ELOVL1	72.9111	68.609	64.4112	91.3629	89.5167	-0.386802	2.41237e-05	Down	29.0946	27.3779	25.7028	36.4577	35.7209
ENSG00000066379	POLR1H	14.3028	13.565	12.7686	12.0679	11.1417	0.234235	0.36721	NotSig	3.89511	3.69419	3.47729	3.28648	3.03423
ENSG00000066422	ZBTB11	33.7073	31.29	29.604	30.4137	30.6249	0.0580899	0.860119	NotSig	4.77915	4.43642	4.19737	4.31216	4.34211
ENSG00000066427	ATXN3	26.3585	24.4774	24.5803	23.1302	22.6666	0.141091	0.577879	NotSig	2.72834	2.53363	2.54428	2.39419	2.34619
ENSG00000066455	GOLGA5	81.5657	68.609	63.0954	72.9867	66.8796	0.0431474	0.882217	NotSig	25.4495	21.4069	19.6866	22.7728	20.8673
ENSG00000066468	FGFR2	4.40321	3.88865	6.60857	4.41882	4.09708	0.152321	0.829816	NotSig	0.581052	0.51315	0.872074	0.583111	0.540654
ENSG00000066557	LRRC40	51.8364	52.2405	49.3998	51.7764	50.4913	0.00591878	0.986181	NotSig	18.233	18.3751	17.376	18.2119	17.7599
ENSG00000066583	ISOC1	19.2527	21.0409	22.218	19.4123	19.9843	0.0641563	0.867356	NotSig	9.91383	10.8347	11.4408	9.99605	10.2906
ENSG00000066629	EML1	44.9735	40.9664	45.0041	49.3689	45.7752	-0.124272	0.593523	NotSig	5.03341	4.58494	5.03683	5.52533	5.12314
ENSG00000066651	TRMT11	27.9983	26.9191	26.1054	23.7397	25.113	0.150559	0.529515	NotSig	4.8931	4.70449	4.56228	4.14885	4.38885
ENSG00000066654	THUMPD1	68.599	66.5893	68.6873	67.5622	66.7028	0.0173642	0.955229	NotSig	10.5521	10.2429	10.5657	10.3926	10.2604
ENSG00000066697	MSANTD3	46.1882	53.2353	45.3928	54.6714	54.7652	-0.177626	0.399331	NotSig	14.1986	16.365	13.9541	16.8065	16.8353
ENSG00000066735	KIF26A	14.2421	16.9111	31.9066	14.3231	20.0433	0.123672	0.809727	NotSig	2.10807	2.50312	4.7227	2.12005	2.96673
ENSG00000066739	ATG2B	56.27	59.1436	64.4112	57.1094	52.8493	0.109196	0.6027	NotSig	3.94711	4.14868	4.51818	4.00599	3.70716
ENSG00000066777	ARFGEF1	122.197	128.386	135.132	131.742	122.824	0.00371294	0.990813	NotSig	11.0495	11.6092	12.2192	11.9126	11.1062
ENSG00000066827	ZFAT	9.99073	9.25438	9.29985	10.6966	10.6406	-0.158659	0.649406	NotSig	1.12255	1.03982	1.04493	1.20186	1.19557
ENSG00000066855	MTFR1	25.5994	26.1052	24.8793	27.7928	29.5638	-0.165591	0.460609	NotSig	5.53021	5.63949	5.37467	6.00407	6.38665
ENSG00000066923	STAG3	2.58119	2.71301	3.19963	3.07794	2.29908	0.0499547	0.95546	NotSig	0.300733	0.316091	0.372786	0.358608	0.267864
ENSG00000066926	FECH	51.2291	49.4069	49.1905	51.563	51.2871	-0.0383748	0.897404	NotSig	5.84007	5.63234	5.60767	5.87814	5.84669
ENSG00000066933	MYO9A	63.9528	61.7662	62.7964	72.6819	60.4245	-0.0789648	0.806806	NotSig	3.14729	3.03967	3.09037	3.57687	2.97365
ENSG00000067057	PFKP	322.953	271.301	263.326	323.732	378.965	-0.285014	0.0817733	NotSig	58.1478	48.8479	47.412	58.288	68.2328
ENSG00000067064	IDI1	124.353	130.044	123.44	150.148	161.053	-0.30463	0.00371167	Down	28.6197	29.9295	28.4096	34.5566	37.0664
ENSG00000067066	SP100	80.928	71.5933	55.3804	77.3446	75.0148	-0.114356	0.514674	NotSig	5.72577	5.06533	3.91824	5.47223	5.3074
ENSG00000067082	KLF6	183.204	166.307	166.141	196.135	203.056	-0.207741	0.0896315	NotSig	29.8426	27.0903	27.0633	31.9489	33.0764
ENSG00000067113	PLPP1	24.3543	17.9059	13.8152	17.1267	15.7104	0.208143	0.399272	NotSig	12.5862	9.25368	7.13964	8.85102	8.11905
ENSG00000067141	NEO1	146.065	166.91	160.011	169.012	157.31	-0.0579124	0.838687	NotSig	17.9507	20.5125	19.6646	20.7708	19.3327
ENSG00000067167	TRAM1	168.962	153.195	145.927	132.961	137.237	0.219353	0.0558642	NotSig	40.9009	37.0841	35.3248	32.1861	33.2213
ENSG00000067177	PHKA1	28.3931	27.2808	27.7201	27.4881	25.8794	0.0619123	0.860903	NotSig	4.47136	4.29619	4.36537	4.32883	4.07549
ENSG00000067182	TNFRSF1A	135.649	115.032	112.047	123.94	117.754	0.0161183	0.95881	NotSig	33.87	28.722	27.9767	30.9464	29.4018
ENSG00000067191	CACNB1	11.175	10.43	11.3931	10.849	11.407	-0.0202089	0.970697	NotSig	1.57462	1.46964	1.60533	1.52867	1.60729
ENSG00000067208	EVI5	45.5808	40.9062	40.8476	41.0493	40.116	0.0743203	0.788284	NotSig	5.50759	4.94275	4.93566	4.96004	4.84727
ENSG00000067221	STOML1	15.2746	12.1181	10.795	13.1346	14.6787	-0.109498	0.802632	NotSig	1.46056	1.15874	1.03222	1.25593	1.40359
ENSG00000067225	PKM	2004.13	2111.32	1688.27	2541.4	2386.24	-0.33296	0.0174725	Down	233.827	246.334	196.974	296.511	278.408
ENSG00000067248	DHX29	59.9748	57.546	57.2045	59.395	62.1636	-0.0577621	0.824528	NotSig	12.2497	11.7537	11.6839	12.1313	12.6968
ENSG00000067334	DNTTIP2	73.397	70.8096	62.4675	71.2801	72.0378	-0.0435314	0.87136	NotSig	9.76283	9.41867	8.30905	9.48126	9.58204
ENSG00000067365	METTL22	29.0005	24.1759	23.3543	24.5016	22.4897	0.136053	0.628452	NotSig	3.5135	2.929	2.82945	2.96845	2.7247
ENSG00000067369	TP53BP1	207.285	190.875	193.503	207.867	181.657	0.02591	0.942595	NotSig	15.956	14.6929	14.8951	16.0009	13.9833
ENSG00000067445	TRO	139.992	120.156	135.521	124.58	113.362	0.151785	0.480113	NotSig	20.8445	17.891	20.1788	18.5498	16.8794
ENSG00000067533	RRP15	25.6297	28.0344	26.2549	26.8177	29.9764	-0.0951032	0.777945	NotSig	3.25374	3.55902	3.33311	3.40455	3.80557
ENSG00000067560	RHOA	598.017	581.82	541.604	601.599	575.271	-0.0266437	0.932166	NotSig	239.398	232.914	216.815	240.832	230.293
ENSG00000067596	DHX8	83.7521	80.6668	83.8481	92.3685	85.8028	-0.105959	0.578805	NotSig	8.023	7.72745	8.0322	8.84841	8.21945
ENSG00000067606	PRKCZ	24.3239	22.2467	18.6894	23.1302	21.6054	-0.0203115	0.962066	NotSig	3.16101	2.89106	2.42877	3.00588	2.80773
ENSG00000067704	IARS2	184.054	184.726	178.94	194.306	184.928	-0.0510864	0.833176	NotSig	44.5113	44.6737	43.2744	46.9906	44.7227
ENSG00000067715	SYT1	68.8419	85.3694	59.7463	79.173	78.9645	-0.134565	0.749418	NotSig	10.7751	13.3619	9.35143	12.3921	12.3594
ENSG00000067798	NAV3	18.2505	16.2178	12.0509	22.0636	23.8456	-0.545808	0.000589846	Down	1.3745	1.2214	0.907586	1.66167	1.79587
ENSG00000067829	IDH3G	52.8689	48.9548	46.7385	50.2526	50.7271	-0.0175831	0.95673	NotSig	19.4586	18.0179	17.2022	18.4956	18.6703
ENSG00000067836	ROGDI	14.5458	11.9975	11.6622	14.3231	14.4429	-0.159598	0.622439	NotSig	3.94944	3.25754	3.16649	3.88897	3.92151
ENSG00000067840	PDZD4	29.213	29.3005	41.027	26.1167	28.4143	0.231002	0.281209	NotSig	6.72956	6.74971	9.45104	6.0163	6.54556
ENSG00000067900	ROCK1	122.5	125.341	119.343	130.736	125.27	-0.0612031	0.787502	NotSig	11.061	11.3175	10.7759	11.8046	11.3111
ENSG00000067955	CBFB	68.7812	71.2316	73.1728	63.8443	73.4231	0.0422152	0.896509	NotSig	14.7853	15.312	15.7293	13.7241	15.7831
ENSG00000067992	PDK3	80.4725	93.207	83.9678	94.9589	83.0911	-0.0534149	0.882983	NotSig	5.93674	6.8762	6.1946	7.00545	6.12992
ENSG00000068001	HYAL2	134.951	119.764	117.399	127.78	130.429	-0.046655	0.859666	NotSig	30.525	27.0899	26.5549	28.903	29.502
ENSG00000068024	HDAC4	20.9532	21.5835	26.0755	21.637	23.934	-0.0245192	0.95605	NotSig	1.56742	1.61456	1.95059	1.61856	1.79039
ENSG00000068028	RASSF1	13.4222	14.2282	13.8152	13.8659	14.5903	-0.0449532	0.926941	NotSig	3.64437	3.86322	3.75107	3.76485	3.96153
ENSG00000068078	FGFR3	9.20119	6.42079	17.1344	4.2055	4.56868	1.18256	0.00849553	Up	1.89794	1.32442	3.53433	0.86747	0.942385
ENSG00000068079	IFI35	13.9992	10.7616	8.8513	11.7022	10.0511	0.0674358	0.893563	NotSig	7.09537	5.45444	4.48621	5.9312	5.09432
ENSG00000068097	HEATR6	49.4071	50.1907	52.3901	52.9953	53.3799	-0.0767343	0.744786	NotSig	7.01307	7.1243	7.4365	7.52241	7.57699
ENSG00000068120	COASY	73.9739	69.3023	64.0822	65.1852	68.2355	0.0625325	0.80211	NotSig	18.3467	17.1881	15.8934	16.167	16.9235
ENSG00000068137	PLEKHH3	13.5133	13.8665	17.3438	11.6718	14.5314	0.150602	0.705438	NotSig	2.81351	2.88705	3.61103	2.4301	3.02547
ENSG00000068305	MEF2A	64.5298	59.9877	66.6838	60.0045	61.7804	0.0610979	0.826193	NotSig	9.31838	8.66248	9.62943	8.66491	8.92135
ENSG00000068308	OTUD5	82.75	72.7388	74.2792	67.3794	70.1219	0.164168	0.316517	NotSig	23.0373	20.2502	20.6791	18.7582	19.5217
ENSG00000068323	TFE3	78.9541	75.9944	76.193	78.1674	80.3793	-0.0381813	0.887146	NotSig	18.7673	18.0638	18.111	18.5803	19.1061
ENSG00000068354	TBC1D25	20.6799	17.303	18.8987	18.9247	19.6011	-0.0161607	0.975774	NotSig	5.2143	4.36283	4.76519	4.77174	4.94229
ENSG00000068366	ACSL4	274.882	282.274	250.438	275.155	269.759	-0.00810825	0.979762	NotSig	41.9923	43.1215	38.2582	42.0341	41.2097
ENSG00000068383	INPP5A	44.5483	39.1276	39.1431	43.1216	48.428	-0.152138	0.504277	NotSig	11.9145	10.4647	10.4689	11.5329	12.9521
ENSG00000068394	GPKOW	30.2455	27.6727	25.2382	27.4881	29.888	-0.0366229	0.928903	NotSig	18.2422	16.6904	15.2221	16.5791	18.0266
ENSG00000068400	GRIPAP1	75.2493	68.0664	69.405	68.964	70.7114	0.0284969	0.928749	NotSig	10.9998	9.94977	10.1454	10.081	10.3364
ENSG00000068438	FTSJ1	48.496	44.1919	41.027	45.9862	44.4489	-0.00669614	0.984648	NotSig	16.8858	15.3872	14.2852	16.0119	15.4766
ENSG00000068489	PRR11	39.0823	50.1605	63.4842	64.2405	60.7193	-0.372413	0.00167836	Down	9.57899	12.2942	15.5598	15.7452	14.8822
ENSG00000068615	REEP1	3.79587	5.12457	5.47226	4.81499	4.68658	-0.0346169	0.961829	NotSig	0.649311	0.876595	0.936069	0.823638	0.801674
ENSG00000068650	ATP11A	54.3265	48.4724	73.2027	56.0428	54.6768	0.0375584	0.943502	NotSig	3.95591	3.52963	5.33042	4.08089	3.98142
ENSG00000068654	POLR1A	100.181	90.0719	92.6695	106.326	100.275	-0.123977	0.485454	NotSig	7.41036	6.66262	6.85476	7.86492	7.41735
ENSG00000068697	LAPTM4A	349.251	345.698	283.9	318.917	322.814	0.0403281	0.890123	NotSig	225.906	223.608	183.635	206.285	208.806
ENSG00000068724	TTC7A	17.5521	19.2021	24.4009	18.8638	18.8642	0.0638185	0.872511	NotSig	2.44458	2.67438	3.39845	2.62727	2.62733
ENSG00000068745	IP6K2	139.384	142.162	123.38	134.302	137.503	0.000912737	0.997159	NotSig	24.7839	25.2777	21.9381	23.8801	24.4493
ENSG00000068784	SRBD1	26.6318	29.1498	27.9893	31.4803	30.1238	-0.145542	0.539216	NotSig	5.27886	5.77795	5.54792	6.2399	5.97103
ENSG00000068796	KIF2A	81.262	83.0181	82.7118	88.1021	80.2614	-0.0326965	0.913207	NotSig	16.8279	17.1916	17.1281	18.2444	16.6207
ENSG00000068831	RASGRP2	7.19697	5.72747	5.95071	5.02831	6.07193	0.19194	0.708739	NotSig	1.18293	0.941398	0.978091	0.826481	0.998015
ENSG00000068878	PSME4	150.195	148.522	146.674	155.908	147.112	-0.0262518	0.927226	NotSig	14.4529	14.292	14.1142	15.0027	14.1562
ENSG00000068885	IFT80	34.345	35.028	34.867	29.9565	30.8607	0.190588	0.279355	NotSig	4.85099	4.94745	4.92471	4.23115	4.35886
ENSG00000068903	SIRT2	63.3151	52.6022	47.1571	52.0811	51.6408	0.0871754	0.70845	NotSig	10.1727	8.45152	7.57666	8.36779	8.29705
ENSG00000068912	ERLEC1	130.365	110.781	102.358	105.016	101.631	0.165985	0.223888	NotSig	50.2953	42.7397	39.49	40.5152	39.2095
ENSG00000068971	PPP2R5B	32.8267	33.0384	26.0755	30.0175	28.4732	0.0861652	0.794109	NotSig	9.76985	9.83287	7.76055	8.93378	8.47417
ENSG00000068976	PYGM	17.5825	13.143	22.1283	9.23381	8.10573	0.98679	0.000600741	Up	3.77468	2.8216	4.75059	1.98235	1.74017
ENSG00000069020	MAST4	94.8664	106.621	88.6924	117.205	118.697	-0.278793	0.0494596	Down	6.46449	7.2655	6.04378	7.98674	8.0884
ENSG00000069122	ADGRF5	1.57908	2.502	1.9736	3.80933	3.03596	-0.778345	0.0478799	Down	0.239219	0.379033	0.298985	0.577083	0.459925
ENSG00000069188	SDK2	136.925	119.403	128.135	106.631	91.8158	0.37643	0.00580174	Up	11.4457	9.98099	10.7109	8.91337	7.67498
ENSG00000069248	NUP133	115.212	117.202	110.641	117.632	107.379	0.0289224	0.925913	NotSig	18.9463	19.2735	18.1946	19.3442	17.6581
ENSG00000069275	NUCKS1	906.879	1002.25	1090.65	1012.98	977.904	-0.0160361	0.960714	NotSig	140.623	155.411	169.12	157.075	151.637
ENSG00000069329	VPS35	200.149	192.232	182.498	203.723	192.651	-0.0394089	0.879285	NotSig	20.5639	19.7505	18.7505	20.9311	19.7936
ENSG00000069345	DNAJA2	103.977	106.832	99.8463	98.0063	101.484	0.0579118	0.810384	NotSig	21.0011	21.5779	20.1669	19.7953	20.4976
ENSG00000069399	BCL3	24.5972	20.3476	22.9954	23.6178	25.4667	-0.111867	0.767125	NotSig	7.94998	6.57646	7.43227	7.63343	8.231
ENSG00000069424	KCNAB2	18.1594	16.2178	17.4634	14.1402	13.5881	0.321173	0.127521	NotSig	1.04792	0.935875	1.00775	0.815986	0.784127
ENSG00000069482	GAL	2.55083	3.76807	4.63497	4.29692	5.68875	-0.549299	0.0886651	NotSig	1.96217	2.89851	3.56536	3.30532	4.37596
ENSG00000069493	CLEC2D	4.06917	5.2753	6.51886	3.44363	4.39183	0.358297	0.339374	NotSig	0.585072	0.75849	0.937292	0.49513	0.631464
ENSG00000069509	FUNDC1	24.5365	24.3869	24.371	25.3853	24.4646	-0.027709	0.947565	NotSig	19.5199	19.4009	19.3882	20.1952	19.4627
ENSG00000069535	MAOB	0.911009	0.693325	1.43535	0.944713	1.17901	-0.1589	0.882457	NotSig	0.314684	0.23949	0.495802	0.326326	0.407259
ENSG00000069667	RORA	20.8317	25.6832	16.2972	19.2904	18.0389	0.187004	0.702793	NotSig	1.22374	1.50873	0.957361	1.1332	1.05968
ENSG00000069702	TGFBR3	14.5458	21.2519	17.9418	15.8163	15.003	0.196256	0.664916	NotSig	1.69591	2.47778	2.09185	1.84404	1.74921
ENSG00000069849	ATP1B3	115.03	114.73	120.719	128.237	126.007	-0.127135	0.390141	NotSig	43.9549	43.8403	46.1286	49.0016	48.1495
ENSG00000069869	NEDD4	147.128	146.292	130.198	149.691	145.756	-0.0537103	0.821474	NotSig	16.1289	16.0372	14.273	16.4099	15.9785
ENSG00000069943	PIGB	16.6715	13.6253	13.4564	14.0793	13.5292	0.0956431	0.81971	NotSig	3.67051	2.99985	2.96265	3.0998	2.97869
ENSG00000069956	MAPK6	131.185	138.906	130.048	144.45	146.05	-0.121646	0.458432	NotSig	20.5845	21.796	20.4061	22.6659	22.9171
ENSG00000069966	GNB5	35.5597	32.2245	32.2056	34.7411	33.8967	-0.0333385	0.928318	NotSig	2.67326	2.42253	2.42111	2.61172	2.54824
ENSG00000069974	RAB27A	45.429	39.3989	39.0235	40.7141	48.7523	-0.106308	0.750395	NotSig	8.10798	7.03176	6.96475	7.26648	8.7011
ENSG00000069998	HDHD5	44.518	53.8985	48.742	51.9897	51.5819	-0.0863365	0.786193	NotSig	9.01904	10.9195	9.87479	10.5328	10.4501
ENSG00000070010	UFD1	58.8816	56.5813	57.1447	63.2348	62.2815	-0.122444	0.484103	NotSig	6.75092	6.4872	6.55179	7.25004	7.14073
ENSG00000070018	LRP6	92.9229	96.0707	95.2711	97.3054	88.603	0.0263551	0.93574	NotSig	8.96161	9.26518	9.18807	9.38426	8.54499
ENSG00000070047	PHRF1	61.6753	54.9837	66.4745	60.1874	73.9537	-0.147229	0.63368	NotSig	10.6612	9.50452	11.4908	10.404	12.7837
ENSG00000070061	ELP1	92.6193	90.1624	90.5165	92.4904	91.0494	-0.00827017	0.978236	NotSig	15.2938	14.8881	14.9466	15.2725	15.0346
ENSG00000070081	NUCB2	111.052	99.055	94.4936	96.5131	92.9948	0.11327	0.503526	NotSig	12.3049	10.9756	10.4702	10.694	10.3041
ENSG00000070087	PFN2	474.757	443.637	433.774	367.676	379.613	0.278113	0.011908	Up	128.001	119.611	116.952	99.1308	102.349
ENSG00000070159	PTPN3	36.2582	30.5666	21.5302	42.7864	44.2425	-0.543148	4.38906e-06	Down	3.62763	3.05819	2.1541	4.28078	4.42647
ENSG00000070182	SPTB	1.21468	1.3565	1.0167	2.07227	2.0338	-0.762314	0.028589	Down	0.0820951	0.0916805	0.0687148	0.140056	0.137456
ENSG00000070214	SLC44A1	76.2818	74.9092	73.2625	87.8278	87.5418	-0.224988	0.0430303	Down	6.26699	6.15422	6.01893	7.21556	7.19207
ENSG00000070269	TMEM260	46.4615	45.4278	46.4693	44.2187	40.9118	0.116412	0.590171	NotSig	5.75588	5.62783	5.75686	5.47803	5.06836
ENSG00000070366	SMG6	72.6378	67.1621	69.1059	76.6741	70.9472	-0.0786935	0.744849	NotSig	6.87337	6.35523	6.53917	7.25531	6.7134
ENSG00000070367	EXOC5	149.588	141.74	147.332	139.909	145.019	0.0382159	0.884912	NotSig	11.9939	11.3646	11.813	11.2178	11.6276
ENSG00000070371	CLTCL1	15.7908	11.3042	12.2602	11.2451	9.43212	0.363538	0.234949	NotSig	1.57091	1.12457	1.21968	1.1187	0.938332
ENSG00000070404	FSTL3	22.3805	15.6149	13.9946	13.6831	19.4832	0.0754503	0.92207	NotSig	7.37898	5.14833	4.61412	4.51141	6.42374
ENSG00000070413	DGCR2	124.626	119.433	116.771	127.75	136.088	-0.128122	0.417445	NotSig	22.2348	21.3082	20.8334	22.7921	24.2797
ENSG00000070423	RNF126	17.5825	15.9766	22.7562	15.7249	22.4602	-0.0629215	0.933631	NotSig	5.09342	4.62822	6.59218	4.5553	6.50644
ENSG00000070444	MNT	26.8444	23.6333	26.4642	23.2521	24.9951	0.087815	0.815579	NotSig	3.08521	2.71616	3.04151	2.67235	2.87267
ENSG00000070476	ZXDC	26.814	29.3608	30.9198	30.3832	33.5724	-0.156807	0.482317	NotSig	3.65862	4.00611	4.21882	4.14561	4.58077
ENSG00000070495	JMJD6	29.3041	29.2101	27.8397	28.7071	32.5703	-0.0866636	0.796019	NotSig	4.90939	4.89363	4.66405	4.80936	5.45657
ENSG00000070501	POLB	30.6706	30.8982	26.7931	29.2861	27.3237	0.0705394	0.834209	NotSig	7.46971	7.52513	6.52536	7.13251	6.65457
ENSG00000070540	WIPI1	43.5159	34.1538	31.3384	39.556	36.4316	-0.0427647	0.9045	NotSig	12.7875	10.0364	9.20905	11.6239	10.7057
ENSG00000070601	FRMPD1	0.911009	1.29622	1.28583	1.40183	2.00433	-0.595206	0.223352	NotSig	0.154069	0.219215	0.217458	0.237076	0.338969
ENSG00000070610	GBA2	92.9837	91.5189	92.1911	95.6598	99.5088	-0.0811073	0.68346	NotSig	19.3595	19.0545	19.1945	19.9167	20.7181
ENSG00000070614	NDST1	384.78	331.922	361.618	359.174	342.003	0.0414468	0.900435	NotSig	40.4606	34.9024	38.025	37.768	35.9624
ENSG00000070669	ASNS	1.15394	1.20578	0.568158	1.00566	1.35587	-0.262798	0.775096	NotSig	0.235691	0.246279	0.116045	0.205405	0.276934
ENSG00000070718	AP3M2	32.4623	35.028	35.5846	38.0933	33.2482	-0.0625774	0.864103	NotSig	5.17245	5.58126	5.66995	6.06967	5.29768
ENSG00000070756	PABPC1	908.033	886.159	860.998	879.253	856.171	0.0339577	0.906082	NotSig	218.961	213.687	207.62	212.022	206.456
ENSG00000070759	TESK2	3.06706	3.34605	2.63147	2.80366	2.74121	0.134786	0.841238	NotSig	0.924093	1.00815	0.79285	0.844732	0.825914
ENSG00000070761	CFAP20	32.523	38.1027	39.2328	38.7028	35.6947	-0.0440629	0.903317	NotSig	14.1282	16.552	17.0429	16.8127	15.5059
ENSG00000070770	CSNK2A2	71.9393	66.6798	70.631	74.5409	68.3534	-0.0324253	0.92204	NotSig	10.1452	9.40343	9.96065	10.512	9.63946
ENSG00000070778	PTPN21	62.1916	66.8305	67.1024	65.429	67.8228	-0.0356504	0.900435	NotSig	8.10842	8.71323	8.74869	8.53051	8.84261
ENSG00000070785	EIF2B3	34.3147	29.9034	26.6436	35.0763	33.3366	-0.156726	0.43713	NotSig	10.06	8.76675	7.81109	10.2833	9.77327
ENSG00000070808	CAMK2A	35.4686	49.9194	44.0472	40.2874	41.7076	0.0502874	0.925949	NotSig	5.74019	8.07888	7.12853	6.52006	6.7499
ENSG00000070814	TCOF1	94.5324	93.9003	108.518	109.495	103.812	-0.124618	0.485229	NotSig	8.26404	8.20878	9.48668	9.5721	9.07529
ENSG00000070831	CDC42	222.742	229.882	199.184	220.941	223.895	-0.0235071	0.942769	NotSig	13.6836	14.1223	12.2364	13.573	13.7544
ENSG00000070882	OSBPL3	100.302	134.626	125.683	161.241	179.151	-0.527697	0.000328497	Down	12.3998	16.643	15.5375	19.9334	22.1475
ENSG00000070950	RAD18	14.5458	17.8154	18.809	18.041	18.7463	-0.141321	0.648591	NotSig	2.08273	2.55089	2.69316	2.58319	2.68418
ENSG00000070961	ATP2B1	84.7846	100.17	101.162	113.183	97.5929	-0.163444	0.454357	NotSig	8.93127	10.552	10.6565	11.9228	10.2805
ENSG00000071051	NCK2	48.2835	54.6219	61.3311	53.2391	67.2628	-0.169909	0.481797	NotSig	16.2297	18.3603	20.6155	17.8955	22.6093
ENSG00000071054	MAP4K4	504.122	523.46	485.087	546.562	521.714	-0.0783291	0.738535	NotSig	42.1471	43.7639	40.5557	45.6954	43.6179
ENSG00000071073	MGAT4A	1.94349	2.17041	3.40895	2.71224	2.62331	-0.190026	0.759467	NotSig	0.20169	0.225239	0.353772	0.28147	0.27224
ENSG00000071082	RPL31	456.81	456.117	392.208	431.094	388.574	0.101038	0.645617	NotSig	86.5663	86.4349	74.3241	81.693	73.6354
ENSG00000071127	WDR1	541.595	530.213	499.59	589.927	616.035	-0.196137	0.139226	NotSig	69.1957	67.7415	63.8291	75.3708	78.7064
ENSG00000071189	SNX13	66.777	65.9261	65.0092	65.7337	63.4605	0.031982	0.910088	NotSig	4.0673	4.01548	3.95963	4.00376	3.8653
ENSG00000071205	ARHGAP10	38.8697	36.1433	31.0992	38.6113	38.2296	-0.102333	0.65957	NotSig	3.61411	3.36061	2.8916	3.59008	3.55458
ENSG00000071242	RPS6KA2	117.824	86.1531	88.3934	115.59	113.126	-0.2121	0.294475	NotSig	14.2799	10.4415	10.7131	14.0092	13.7106
ENSG00000071243	ING3	18.5542	22.9701	19.7061	20.8142	19.9253	-0.000852075	0.998728	NotSig	3.56812	4.41734	3.78964	4.00272	3.8318
ENSG00000071246	VASH1	146.247	112.952	136.866	119.491	114.011	0.182348	0.514674	NotSig	20.2474	15.6378	18.9487	16.5431	15.7844
ENSG00000071282	LMCD1	137.836	167.363	154.599	129.517	132.61	0.214286	0.194687	NotSig	15.2727	18.5443	17.1301	14.3509	14.6936
ENSG00000071462	BUD23	65.5927	63.8763	58.5502	63.8443	64.669	-0.0260456	0.934149	NotSig	8.25688	8.04082	7.37036	8.0368	8.1406
ENSG00000071537	SEL1L	236.802	210.319	187.223	201.468	196.925	0.103637	0.540487	NotSig	24.7882	22.016	19.5983	21.0895	20.6139
ENSG00000071539	TRIP13	19.4652	25.2913	30.9796	36.1734	36.4316	-0.595511	6.16956e-07	Down	5.86479	7.62015	9.334	10.8989	10.9767
ENSG00000071553	ATP6AP1	215.211	191.327	181.212	205.125	198.163	-0.0273745	0.925694	NotSig	44.182	39.2789	37.2023	42.1114	40.6822
ENSG00000071564	TCF3	107.651	107.978	132.5	106.204	124.946	-0.0225356	0.951466	NotSig	17.6767	17.7303	21.757	17.4391	20.5166
ENSG00000071575	TRIB2	70.8765	96.1008	140.335	120.832	121.291	-0.367371	0.000115875	Down	15.4482	20.9461	30.5874	26.3365	26.4366
ENSG00000071626	DAZAP1	75.3708	71.6235	76.2827	80.1787	89.3988	-0.190997	0.214111	NotSig	8.19159	7.78431	8.29069	8.71413	9.7162
ENSG00000071655	MBD3	41.7546	43.0464	50.895	38.1847	55.2368	-0.0731368	0.898941	NotSig	5.27938	5.44271	6.43507	4.828	6.98405
ENSG00000071794	HLTF	129.485	124.527	139.498	118.12	110.533	0.189744	0.182485	NotSig	21.4948	20.6718	23.157	19.6082	18.3487
ENSG00000071859	FAM50A	76.8588	65.896	63.9626	65.6728	65.8185	0.0818214	0.725898	NotSig	30.1171	25.8213	25.0637	25.7338	25.7909
ENSG00000071889	FAM3A	27.5428	24.598	24.4906	24.5016	25.4667	0.0412041	0.918036	NotSig	5.40268	4.82502	4.80396	4.80612	4.99543
ENSG00000071894	CPSF1	122.561	115.906	138.481	116.443	131.313	0.00408768	0.991336	NotSig	20.2313	19.1327	22.8592	19.2214	21.6759
ENSG00000071967	CYBRD1	115.425	103.245	90.7857	88.5592	86.5692	0.254169	0.014035	Up	22.3173	19.9623	17.5533	17.1228	16.738
ENSG00000071994	PDCD2	53.294	59.4149	55.0216	54.8238	57.2412	-0.00594627	0.98717	NotSig	8.22947	9.17463	8.49623	8.46569	8.83897
ENSG00000072041	SLC6A15	22.4716	24.2664	25.5372	18.9247	18.2453	0.360015	0.0269433	Up	2.57495	2.78061	2.92623	2.16853	2.09067
ENSG00000072042	RDH11	115.729	101.919	85.7021	112.512	110.592	-0.121684	0.420493	NotSig	21.0492	18.5374	15.5879	20.4642	20.1149
ENSG00000072062	PRKACA	160.368	154.31	171.165	173.553	167.479	-0.0819908	0.70112	NotSig	26.0253	25.0422	27.7775	28.165	27.1793
ENSG00000072071	ADGRL1	126.175	104.993	121.137	101.359	105.551	0.184959	0.356031	NotSig	14.8668	12.3711	14.2733	11.9428	12.4368
ENSG00000072110	ACTN1	819.544	657.332	630.296	754.551	781.657	-0.111984	0.628499	NotSig	77.1263	61.8607	59.3164	71.0099	73.5608
ENSG00000072121	ZFYVE26	61.736	57.3048	53.8853	62.2292	57.9191	-0.0469835	0.866824	NotSig	3.93123	3.64906	3.43131	3.96263	3.68817
ENSG00000072133	RPS6KA6	12.5719	13.0224	11.8416	11.1537	12.9397	0.0548771	0.916179	NotSig	1.4296	1.48083	1.34656	1.26833	1.47142
ENSG00000072134	EPN2	37.5639	42.0517	38.6048	40.9579	41.3834	-0.0650372	0.837765	NotSig	4.41047	4.93738	4.53268	4.80896	4.85892
ENSG00000072135	PTPN18	32.2194	29.4814	32.8335	34.8934	35.2525	-0.157537	0.476809	NotSig	5.62096	5.1433	5.72811	6.08748	6.15013
ENSG00000072163	LIMS2	10.8714	5.48631	5.53206	6.0035	7.63412	0.101259	0.912739	NotSig	1.28094	0.646437	0.651828	0.707376	0.899508
ENSG00000072195	SPEG	76.707	63.7557	83.3099	62.7167	68.1765	0.176351	0.538393	NotSig	4.49472	3.73583	4.88163	3.67495	3.99487
ENSG00000072201	LNX1	3.88697	3.46662	2.60157	3.7179	4.48026	-0.286615	0.534911	NotSig	0.69114	0.616398	0.462583	0.661078	0.796632
ENSG00000072210	ALDH3A2	49.984	58.9025	60.6135	56.8351	59.1571	-0.0607324	0.827963	NotSig	3.26032	3.84205	3.95365	3.7072	3.85866
ENSG00000072274	TFRC	86.9406	105.868	105.259	95.8122	91.7863	0.0612736	0.835593	NotSig	11.1548	13.5832	13.5051	12.2931	11.7765
ENSG00000072310	SREBF1	66.2304	54.9837	54.7824	56.3476	59.6287	0.0301231	0.937108	NotSig	8.03474	6.67035	6.64593	6.83581	7.23386
ENSG00000072364	AFF4	333.46	320.919	315.298	327.846	302.358	0.0429682	0.877192	NotSig	29.5594	28.4477	27.9494	29.0618	26.8024
ENSG00000072401	UBE2D1	25.5083	26.7985	24.7298	20.9665	26.351	0.119055	0.766579	NotSig	7.32996	7.70072	7.10627	6.02487	7.57212
ENSG00000072415	MPP5	76.0085	73.4924	74.1297	68.4155	63.0478	0.18478	0.199223	NotSig	8.6847	8.39721	8.47002	7.81713	7.20382
ENSG00000072422	RHOBTB1	132.643	162.871	152.535	141.189	144.518	0.0495194	0.880128	NotSig	27.7554	34.0806	31.9179	29.5436	30.2402
ENSG00000072501	SMC1A	162.615	178.184	206.122	206.283	182.364	-0.122944	0.558951	NotSig	15.5108	16.9958	19.6606	19.6759	17.3945
ENSG00000072506	HSD17B10	47.3421	50.04	44.6452	52.2335	47.9269	-0.0736064	0.801949	NotSig	42.5738	45	40.1486	46.9726	43.0998
ENSG00000072518	MARK2	44.2143	44.1316	46.6488	49.6736	52.4367	-0.188835	0.209322	NotSig	7.18465	7.17121	7.58023	8.07176	8.52075
ENSG00000072571	HMMR	28.6361	35.4198	43.18	49.4298	48.0743	-0.508971	3.75167e-06	Down	7.28282	9.0081	10.9817	12.5712	12.2264
ENSG00000072609	CHFR	45.7023	44.1015	46.7983	44.8891	50.6092	-0.0727458	0.809727	NotSig	2.66844	2.57497	2.73243	2.62096	2.95494
ENSG00000072682	P4HA2	156.238	106.862	88.4233	122.691	112.242	0.0169563	0.962113	NotSig	18.3766	12.5691	10.4003	14.4308	13.2019
ENSG00000072736	NFATC3	31.612	32.2547	34.3885	36.5695	29.947	-0.0297719	0.949621	NotSig	3.58983	3.66281	3.90512	4.1528	3.40075
ENSG00000072756	TRNT1	22.7145	25.0501	23.9224	22.0331	24.4351	0.0346542	0.939962	NotSig	3.91494	4.3175	4.12314	3.79751	4.21149
ENSG00000072778	ACADVL	225.262	212.037	215.721	207.928	207.683	0.0707545	0.744849	NotSig	46.7349	43.991	44.7553	43.1386	43.0879
ENSG00000072786	STK10	97.2047	85.2488	82.9211	106.174	108.587	-0.267322	0.015762	Down	10.9035	9.5624	9.30131	11.9095	12.1803
ENSG00000072803	FBXW11	121.893	115.966	110.97	120.71	113.185	0.00104251	0.996932	NotSig	21.8564	20.7936	19.8978	21.6442	20.295
ENSG00000072818	ACAP1	3.4011	3.28576	2.9604	2.46844	3.06544	0.224993	0.687513	NotSig	0.458369	0.442824	0.398976	0.332674	0.413132
ENSG00000072832	CRMP1	166.897	170.166	141.053	207.563	212.783	-0.38527	0.000232751	Down	28.5245	29.0832	24.1074	35.4747	36.3669
ENSG00000072840	EVC	42.2101	39.6401	44.6153	47.2661	43.5941	-0.114094	0.641521	NotSig	5.90847	5.54872	6.24515	6.6162	6.10219
ENSG00000072849	DERL2	57.8794	60.4097	58.2212	58.5112	60.1887	-0.0130589	0.966649	NotSig	9.06775	9.46415	9.1213	9.16673	9.42953
ENSG00000072864	NDE1	33.8592	32.7068	35.2856	38.0018	35.9305	-0.127107	0.577642	NotSig	6.16294	5.95319	6.42257	6.91697	6.53995
ENSG00000072952	IRAG1	5.25349	3.70778	4.39575	3.8398	3.27177	0.339557	0.483456	NotSig	0.682271	0.48153	0.570876	0.498675	0.424905
ENSG00000072954	TMEM38A	5.86083	5.8179	4.99381	3.9617	3.47809	0.594435	0.0250027	Up	1.96211	1.94774	1.67185	1.32631	1.16441
ENSG00000072958	AP1M1	90.4632	81.2094	82.6221	88.4678	93.7317	-0.0970638	0.638268	NotSig	6.29484	5.65092	5.74923	6.15599	6.52228
ENSG00000073008	PVR	70.7247	60.0178	56.8756	76.3084	74.9264	-0.257606	0.0307542	Down	11.598	9.84221	9.32693	12.5137	12.287
ENSG00000073050	XRCC1	40.297	42.9861	47.1571	44.2187	43.4172	-0.0300686	0.928749	NotSig	11.6499	12.4273	13.6332	12.7837	12.552
ENSG00000073060	SCARB1	42.6352	38.0123	42.4025	45.4376	43.9478	-0.123933	0.602897	NotSig	5.50772	4.91051	5.47765	5.86974	5.67727
ENSG00000073111	MCM2	33.4037	43.167	63.7533	53.0258	50.6976	-0.267246	0.0577927	NotSig	7.08455	9.15525	13.5214	11.2462	10.7524
ENSG00000073150	PANX2	2.67229	1.83882	3.34914	2.01132	2.12223	0.303839	0.686925	NotSig	0.861197	0.592594	1.07932	0.648187	0.683927
ENSG00000073169	SELENOO	13.4526	11.4549	13.9946	10.148	14.5019	0.0643302	0.934464	NotSig	5.693	4.84762	5.9224	4.29456	6.13706
ENSG00000073331	ALPK1	9.29229	6.30021	5.56197	5.97302	4.80448	0.412667	0.200662	NotSig	0.753877	0.511132	0.451239	0.484587	0.389785
ENSG00000073350	LLGL2	21.1961	22.4878	19.2875	19.7171	26.9405	-0.147246	0.764193	NotSig	2.68	2.84332	2.43867	2.49299	3.40631
ENSG00000073417	PDE8A	53.0511	52.7831	47.5159	58.2065	56.6222	-0.157127	0.323732	NotSig	6.62807	6.59459	5.93652	7.27218	7.07424
ENSG00000073464	CLCN4	17.0662	15.4039	13.277	14.5973	13.6176	0.131491	0.691096	NotSig	2.51381	2.26894	1.95566	2.15015	2.00584
ENSG00000073536	NLE1	20.5888	18.7801	19.108	21.0275	20.1612	-0.0722698	0.853293	NotSig	3.76051	3.43015	3.49005	3.84064	3.6824
ENSG00000073578	SDHA	20.3155	18.9006	17.4933	19.3209	16.742	0.0829574	0.837601	NotSig	2.3178	2.15638	1.99581	2.20432	1.9101
ENSG00000073584	SMARCE1	20.4977	21.7041	23.0552	21.4236	19.9843	0.0584097	0.883057	NotSig	1.10978	1.1751	1.24825	1.15992	1.08199
ENSG00000073605	GSDMB	13.7562	11.7865	13.6358	9.29476	10.1101	0.42703	0.0627549	NotSig	2.32959	1.99602	2.30919	1.57405	1.71212
ENSG00000073614	KDM5A	131.276	126.909	131.603	140.336	118.373	0.00774559	0.984634	NotSig	10.9133	10.5502	10.9405	11.6664	9.84064
ENSG00000073711	PPP2R3A	55.4197	55.2851	55.201	55.9819	53.9694	0.00938611	0.977666	NotSig	7.11878	7.10149	7.09069	7.19099	6.93249
ENSG00000073712	FERMT2	133.432	124.648	130.437	127.201	130.104	0.0109904	0.971436	NotSig	15.7666	14.7286	15.4126	15.0303	15.3733
ENSG00000073792	IGF2BP2	190.219	191.237	188.419	188.882	176.027	0.0600189	0.803246	NotSig	40.1729	40.388	39.7928	39.8905	37.1757
ENSG00000073803	MAP3K13	30.4581	31.6819	30.0227	27.8233	26.4984	0.180198	0.376876	NotSig	2.41654	2.51364	2.38199	2.2075	2.10238
ENSG00000073849	ST6GAL1	31.7942	25.5626	25.0887	28.7071	24.494	0.0666477	0.873836	NotSig	3.48086	2.79862	2.74673	3.14288	2.68163
ENSG00000073910	FRY	5.40532	4.31067	4.06681	5.91207	5.48242	-0.289998	0.430333	NotSig	0.286724	0.228659	0.215723	0.313605	0.290814
ENSG00000073921	PICALM	301.787	298.491	288.325	284.694	301.504	0.0189655	0.950167	NotSig	47.5855	47.0658	45.4628	44.8902	47.5408
ENSG00000073969	NSF	74.0954	67.3128	56.9055	71.5849	67.3217	-0.0515547	0.840439	NotSig	14.8043	13.4491	11.3697	14.3027	13.4509
ENSG00000074047	GLI2	35.8938	29.7828	40.6083	33.1259	36.1663	0.0141809	0.979762	NotSig	4.88949	4.05705	5.53172	4.51245	4.92661
ENSG00000074054	CLASP1	172.181	174.929	182.797	190.558	176.764	-0.0622142	0.797999	NotSig	15.5791	15.8278	16.5398	17.2419	15.9938
ENSG00000074071	MRPS34	34.1325	36.2338	41.954	32.1202	37.4337	0.0788767	0.808572	NotSig	31.1144	33.0299	38.2443	29.2801	34.1237
ENSG00000074181	NOTCH3	339.776	240.071	306.686	247.759	240.165	0.284015	0.355944	NotSig	36.1156	25.5178	32.5984	26.3349	25.5278
ENSG00000074201	CLNS1A	99.1785	103.185	97.7232	96.8178	94.3507	0.067811	0.760313	NotSig	21.65	22.5245	21.3323	21.1347	20.5961
ENSG00000074219	TEAD2	92.8926	97.186	91.2043	102.76	98.6246	-0.100038	0.590171	NotSig	31.172	32.6128	30.6055	34.4833	33.0955
ENSG00000074266	EED	29.2738	33.5207	33.1326	30.9622	32.1871	0.00457786	0.991336	NotSig	4.30054	4.92445	4.86743	4.54858	4.72853
ENSG00000074276	CDHR2	1.06284	1.11535	1.0167	1.58468	1.73905	-0.637277	0.117341	NotSig	0.198737	0.208554	0.190109	0.296313	0.325177
ENSG00000074317	SNCB	2.67229	5.42602	3.64817	5.5159	5.15819	-0.47438	0.484103	NotSig	1.33082	2.7022	1.81682	2.74696	2.56882
ENSG00000074319	TSG101	104.979	104.149	91.1445	98.2501	99.8625	0.0270532	0.927242	NotSig	29.505	29.2719	25.6168	27.6139	28.067
ENSG00000074356	NCBP3	120.8	120.066	129.839	115.59	119.641	0.0625006	0.778756	NotSig	8.20651	8.15664	8.82059	7.85259	8.12775
ENSG00000074370	ATP2A3	3.1278	2.59243	2.45205	2.89509	4.3034	-0.391025	0.464738	NotSig	0.453764	0.376096	0.35573	0.420004	0.624315
ENSG00000074410	CA12	13.7259	10.2793	6.93751	22.9474	17.4199	-0.945449	1.59234e-08	Down	1.9614	1.46889	0.991356	3.27913	2.48927
ENSG00000074416	MGLL	35.6205	25.0501	23.2945	30.9317	33.3366	-0.18048	0.532603	NotSig	3.0062	2.11411	1.96594	2.61049	2.81346
ENSG00000074527	NTN4	3.37073	2.83359	2.9604	2.92556	2.68226	0.13542	0.837737	NotSig	0.809106	0.68017	0.71061	0.702247	0.643845
ENSG00000074582	BCS1L	23.1093	20.4079	21.5601	23.7397	22.0771	-0.0719155	0.858054	NotSig	6.83908	6.03962	6.38061	7.02566	6.5336
ENSG00000074590	NUAK1	119.524	113.163	131.992	121.777	114.217	0.0308731	0.926763	NotSig	17.0554	16.1476	18.8345	17.3768	16.2981
ENSG00000074603	DPP8	86.4851	83.41	81.6951	81.4586	81.1162	0.0503673	0.836463	NotSig	8.4698	8.16864	8.0007	7.97754	7.944
ENSG00000074621	SLC24A1	26.4496	23.573	25.6269	27.4576	24.5825	-0.0416042	0.927129	NotSig	2.91167	2.59501	2.8211	3.02264	2.70613
ENSG00000074657	ZNF532	216.243	210.198	231.33	229.931	211.869	-0.0181607	0.95546	NotSig	18.0942	17.5883	19.3565	19.2395	17.7281
ENSG00000074660	SCARF1	25.8119	26.3463	23.7729	27.2138	32.8945	-0.242429	0.308527	NotSig	5.20612	5.3139	4.79486	5.48887	6.63463
ENSG00000074695	LMAN1	422.496	355.917	337.546	297.493	289.802	0.357899	0.000747133	Up	69.6039	58.6354	55.6088	49.0104	47.7433
ENSG00000074696	HACD3	380.863	389.86	405.246	389.557	375.369	0.0289827	0.922034	NotSig	53.688	54.9562	57.1252	54.9136	52.9136
ENSG00000074755	ZZEF1	88.1553	82.4152	79.3926	86.2431	78.5813	0.0263744	0.934733	NotSig	5.54855	5.18726	4.99702	5.42819	4.94595
ENSG00000074800	ENO1	1569.3	2063.97	1454.3	2196.67	1972.79	-0.286189	0.393776	NotSig	300.864	395.699	278.816	421.141	378.218
ENSG00000074842	MYDGF	96.7795	85.6708	74.0698	91.6371	83.2974	-0.0122838	0.967242	NotSig	57.9518	51.2999	44.3532	54.8725	49.8787
ENSG00000074855	ANO8	32.766	29.0292	44.6752	30.9622	36.3137	0.0287998	0.960714	NotSig	6.54665	5.80004	8.9261	6.18625	7.25548
ENSG00000074935	TUBE1	19.0705	18.8102	18.0614	18.2543	17.921	0.0494704	0.903531	NotSig	2.69091	2.65418	2.54853	2.57574	2.52872
ENSG00000074964	ARHGEF10L	30.2151	27.1904	28.8863	27.4881	29.6522	0.0123797	0.977666	NotSig	3.79873	3.41845	3.63168	3.45588	3.72796
ENSG00000075089	ACTR6	33.7073	34.0031	29.5143	28.6157	27.8247	0.211895	0.243652	NotSig	8.84011	8.91766	7.74044	7.50476	7.29734
ENSG00000075131	TIPIN	8.04725	10.3999	9.98762	10.1785	10.4343	-0.145413	0.742263	NotSig	2.93802	3.79696	3.64645	3.71614	3.80952
ENSG00000075142	SRI	108.137	120.819	112.525	119.003	117.224	-0.0563454	0.831897	NotSig	25.522	28.5153	26.5577	28.0867	27.6666
ENSG00000075151	EIF4G3	268.353	250.109	265.15	264.367	253.193	0.0145202	0.9627	NotSig	27.9651	26.0639	27.6313	27.5497	26.3853
ENSG00000075188	NUP37	26.7229	30.1747	28.1687	30.627	29.2985	-0.083528	0.804467	NotSig	7.66139	8.651	8.07588	8.78067	8.3998
ENSG00000075213	SEMA3A	408.8	492.472	369.602	452.578	484.811	-0.135921	0.698542	NotSig	44.1517	53.1884	39.9181	48.8798	52.361
ENSG00000075218	GTSE1	27.1177	35.9926	50.1474	46.809	46.8658	-0.419031	0.000232751	Down	6.59317	8.75094	12.1924	11.3807	11.3946
ENSG00000075223	SEMA3C	202.305	147.769	169.461	123.666	102.515	0.630563	0.000937118	Up	33.1647	24.2244	27.7804	20.2731	16.8058
ENSG00000075234	TTC38	31.0654	31.3202	30.232	29.2556	30.0944	0.0595509	0.858054	NotSig	8.68234	8.75355	8.44941	8.17653	8.41094
ENSG00000075239	ACAT1	45.3379	50.5826	44.1668	53.9096	52.7904	-0.188159	0.303949	NotSig	7.72498	8.6186	7.52544	9.18548	8.99478
ENSG00000075240	GRAMD4	32.0372	27.522	36.4817	27.7928	28.709	0.162088	0.608735	NotSig	6.53686	5.61558	7.44373	5.67085	5.85779
ENSG00000075275	CELSR1	134.799	109.545	123.769	133.905	152.034	-0.215531	0.322481	NotSig	10.5262	8.55422	9.6649	10.4565	11.8721
ENSG00000075292	ZNF638	224.503	231.299	228.071	230.022	222.392	0.0100851	0.973967	NotSig	17.9977	18.5425	18.2837	18.4401	17.8284
ENSG00000075303	SLC25A40	26.2371	31.1092	34.239	27.6405	27.4416	0.114061	0.663605	NotSig	5.16071	6.11904	6.73466	5.43676	5.39763
ENSG00000075336	TIMM21	21.4694	25.0803	23.5337	25.751	23.6687	-0.0888537	0.81753	NotSig	4.13112	4.82591	4.52832	4.95498	4.5543
ENSG00000075340	ADD2	17.3092	23.6635	33.312	28.4328	27.2647	-0.287166	0.10676	NotSig	1.36583	1.86724	2.62858	2.24357	2.1514
ENSG00000075391	RASAL2	89.947	84.7062	89.9783	86.7612	76.9602	0.108531	0.624405	NotSig	5.60627	5.27962	5.60822	5.4077	4.79682
ENSG00000075399	VPS9D1	14.0903	14.2282	14.4133	12.9822	15.5925	-0.00885816	0.987808	NotSig	4.21864	4.25995	4.31535	3.88688	4.6684
ENSG00000075407	ZNF37A	25.7816	27.1904	31.6374	29.8956	28.2079	-0.068892	0.838687	NotSig	1.95463	2.06144	2.39859	2.26653	2.13858
ENSG00000075413	MARK3	122.804	119.131	117.19	119.247	120.407	0.00285466	0.992495	NotSig	13.8122	13.3991	13.1807	13.4121	13.5426
ENSG00000075415	SLC25A3	812.833	821.499	730.083	759.793	736.855	0.0852184	0.708672	NotSig	91.3706	92.3448	82.0687	85.4084	82.8299
ENSG00000075420	FNDC3B	293.345	229.732	203.939	256.291	260.503	-0.0724586	0.774344	NotSig	22.0163	17.2419	15.3061	19.2353	19.5514
ENSG00000075426	FOSL2	72.7593	69.6641	59.6566	65.9775	66.8207	0.036177	0.899947	NotSig	10.1591	9.7269	8.3296	9.21217	9.32989
ENSG00000075461	CACNG4	18.4935	26.0449	28.8863	21.576	25.9088	-0.0209895	0.966951	NotSig	5.16145	7.26902	8.06206	6.02178	7.23105
ENSG00000075539	FRYL	146.672	156.179	154.599	165.66	143.781	-0.0248225	0.945629	NotSig	8.07445	8.59779	8.5108	9.11973	7.91527
ENSG00000075568	TMEM131	108.683	102.793	107.053	117.327	112.802	-0.114463	0.498269	NotSig	8.33334	7.88168	8.20832	8.99611	8.64915
ENSG00000075618	FSCN1	160.459	172.367	207.288	168.89	207.182	-0.0977619	0.716293	NotSig	43.379	46.5981	56.0389	45.6584	56.0104
ENSG00000075624	ACTB	6474.97	5675.8	5300.4	6084.44	6276.72	-0.0727804	0.790321	NotSig	1897.15	1662.99	1553	1782.72	1839.06
ENSG00000075643	MOCOS	10.9321	9.91756	10.4063	10.0871	9.75635	0.0750353	0.87746	NotSig	1.73443	1.57347	1.651	1.60036	1.54789
ENSG00000075651	PLD1	76.5248	87.6905	66.8632	85.5118	86.8639	-0.149362	0.573805	NotSig	5.9506	6.81886	5.19932	6.64944	6.75458
ENSG00000075702	WDR62	11.7217	12.0578	23.3244	18.8943	17.1841	-0.341722	0.289439	NotSig	1.19438	1.22863	2.37664	1.92524	1.75098
ENSG00000075711	DLG1	126.478	138.575	129.57	137.898	126.833	-0.00972491	0.977666	NotSig	7.64128	8.37207	7.82805	8.33117	7.66267
ENSG00000075785	RAB7A	270.539	263.795	248.046	272.931	267.489	-0.0428733	0.866542	NotSig	101.783	99.2457	93.3205	102.683	100.635
ENSG00000075826	SEC31B	22.4108	21.9151	26.9426	16.2125	18.8053	0.414676	0.024949	Up	2.82466	2.76217	3.39585	2.04342	2.37021
ENSG00000075856	SART3	75.8871	73.7939	78.1965	75.8513	74.6022	0.0105605	0.97364	NotSig	9.93676	9.66268	10.2392	9.93208	9.76852
ENSG00000075914	EXOSC7	33.9199	32.0437	29.5143	29.7432	27.53	0.165408	0.425267	NotSig	7.65859	7.23496	6.66388	6.71556	6.21585
ENSG00000075945	KIFAP3	57.3328	53.8683	47.0375	51.563	52.2304	0.0387162	0.896509	NotSig	11.5172	10.8213	9.44907	10.3582	10.4922
ENSG00000075975	MKRN2	71.5142	73.402	67.2221	70.0611	65.9364	0.0635996	0.804859	NotSig	25.7709	26.4512	24.2242	25.2473	23.7609
ENSG00000076003	MCM6	87.6998	105.868	122.722	113.975	103.871	-0.0939944	0.687831	NotSig	21.2091	25.6028	29.6789	27.5635	25.12
ENSG00000076043	REXO2	79.5007	85.4598	67.4015	83.8356	95.6476	-0.200126	0.362307	NotSig	21.4925	23.1035	18.2215	22.6644	25.8577
ENSG00000076053	RBM7	25.2957	25.6832	25.298	22.8255	24.6709	0.0976289	0.756009	NotSig	3.20808	3.25722	3.20837	2.8948	3.12884
ENSG00000076067	RBMS2	102.033	100.08	103.106	100.383	99.8625	0.021846	0.940411	NotSig	11.4464	11.2273	11.5667	11.2613	11.2029
ENSG00000076108	BAZ2A	304.49	259.635	274.54	296.213	269.169	-0.00636448	0.98672	NotSig	27.8888	23.7805	25.1456	27.1307	24.6537
ENSG00000076201	PTPN23	71.5749	61.4647	69.0461	73.3829	75.1032	-0.138254	0.522105	NotSig	11.9791	10.287	11.5558	12.2816	12.5696
ENSG00000076242	MLH1	49.8322	57.7871	58.1614	62.8386	60.7487	-0.178306	0.276244	NotSig	6.25247	7.25058	7.29754	7.8844	7.62217
ENSG00000076248	UNG	51.8364	61.3442	70.7207	58.1456	54.3526	0.0816247	0.750371	NotSig	20.1934	23.8972	27.5499	22.6512	21.1736
ENSG00000076258	FMO4	2.97596	2.74315	2.18292	1.85895	2.56436	0.266109	0.668343	NotSig	1.17072	1.07913	0.858742	0.731295	1.0088
ENSG00000076321	KLHL20	42.9085	41.5995	41.5652	40.5312	41.5603	0.0366192	0.907132	NotSig	10.1104	9.80195	9.79388	9.55024	9.79271
ENSG00000076344	RGS11	3.82624	2.89388	2.9903	2.52939	3.24229	0.178114	0.801565	NotSig	0.797465	0.603142	0.62324	0.527176	0.675759
ENSG00000076351	SLC46A1	4.46394	4.4011	4.39575	3.65695	5.04029	0.020906	0.980273	NotSig	0.56122	0.55332	0.552646	0.459763	0.63368
ENSG00000076356	PLXNA2	62.4041	54.8631	47.815	74.9371	62.3994	-0.297301	0.0374319	Down	4.50734	3.96266	3.45359	5.41257	4.507
ENSG00000076382	SPAG5	45.8238	58.5106	77.9871	80.6663	77.7855	-0.470892	2.62641e-06	Down	8.78186	11.2132	14.9458	15.4592	14.9071
ENSG00000076513	ANKRD13A	47.9494	47.0858	54.1544	48.9727	50.6976	-0.0184991	0.95673	NotSig	6.52373	6.40623	7.36795	6.66295	6.89764
ENSG00000076554	TPD52	16.1249	21.5534	10.3166	16.4258	20.7507	-0.197633	0.826885	NotSig	1.96717	2.62942	1.25858	2.00388	2.53149
ENSG00000076555	ACACB	12.1164	11.2138	15.3104	13.8659	11.2006	0.00681428	0.992495	NotSig	0.835327	0.773097	1.05552	0.955943	0.772192
ENSG00000076604	TRAF4	56.3915	58.7216	60.9723	56.9266	57.477	0.0284784	0.926621	NotSig	12.3314	12.8409	13.3331	12.4484	12.5688
ENSG00000076641	PAG1	31.1261	29.9034	31.757	27.9757	27.7363	0.148451	0.504277	NotSig	2.82375	2.71282	2.88098	2.53794	2.51622
ENSG00000076650	GPATCH1	13.7866	14.1679	15.6094	15.1764	17.0662	-0.166771	0.581801	NotSig	3.08494	3.17027	3.49282	3.39592	3.8188
ENSG00000076685	NT5C2	65.623	71.7139	72.2159	68.5983	67.3217	0.029534	0.923484	NotSig	12.7275	13.9088	14.0062	13.3046	13.057
ENSG00000076706	MCAM	111.69	92.9658	96.5569	101.237	108.41	-0.0517232	0.871297	NotSig	15.0485	12.5257	13.0096	13.6401	14.6066
ENSG00000076716	GPC4	294.681	247.728	418.553	260.101	271.055	0.212668	0.593854	NotSig	59.4235	49.9552	84.4027	52.4502	54.6593
ENSG00000076770	MBNL3	9.8389	9.97785	16.5663	10.7271	9.84477	0.143663	0.772696	NotSig	0.806533	0.817923	1.358	0.879339	0.807015
ENSG00000076826	CAMSAP3	11.175	11.0329	11.722	10.788	14.0303	-0.141941	0.763343	NotSig	2.30651	2.27717	2.4194	2.22663	2.89583
ENSG00000076864	RAP1GAP	4.52468	3.25561	2.75108	3.8398	3.47809	-0.0370075	0.960667	NotSig	0.786217	0.565701	0.478033	0.667211	0.60436
ENSG00000076924	XAB2	51.0772	45.6087	50.2969	45.9862	50.3439	0.0241677	0.950167	NotSig	10.9773	9.802	10.8096	9.88313	10.8197
ENSG00000076928	ARHGEF1	67.111	63.183	68.1789	68.446	81.4994	-0.184445	0.361908	NotSig	7.77107	7.31623	7.89474	7.92566	9.43717
ENSG00000076944	STXBP2	27.1177	21.8548	17.5531	20.8751	26.1447	-0.0682848	0.896199	NotSig	4.49266	3.62074	2.90807	3.45843	4.33145
ENSG00000076984	MAP2K7	28.1502	27.8837	30.2021	27.3967	35.6062	-0.142436	0.695938	NotSig	5.47137	5.41957	5.87018	5.32491	6.92055
ENSG00000077044	DGKD	45.6719	42.8656	48.4728	48.1194	50.1081	-0.112774	0.619435	NotSig	4.67423	4.38702	4.96089	4.92472	5.12825
ENSG00000077063	CTTNBP2	4.67651	6.45093	5.20313	5.82065	4.95186	0.00917814	0.991697	NotSig	0.671045	0.925661	0.746611	0.83522	0.710556
ENSG00000077097	TOP2B	346.882	361.614	357.88	357.528	336.638	0.0320117	0.912295	NotSig	57.3928	59.8303	59.2124	59.1542	55.6979
ENSG00000077147	TM9SF3	387.817	372.948	344.423	348.904	353.38	0.0794697	0.702116	NotSig	51.7503	49.7663	45.9599	46.5578	47.1551
ENSG00000077150	NFKB2	61.1591	60.1685	55.0515	60.6445	62.1636	-0.0534841	0.839497	NotSig	12.9739	12.7638	11.6783	12.8648	13.187
ENSG00000077152	UBE2T	22.8663	29.4814	35.2856	34.6192	31.2439	-0.237954	0.248519	NotSig	13.8416	17.8459	21.3593	20.9559	18.9128
ENSG00000077157	PPP1R12B	21.3783	20.7696	24.1617	21.2408	19.9843	0.0858657	0.81971	NotSig	1.01468	0.985789	1.14679	1.00815	0.948517
ENSG00000077232	DNAJC10	322.102	293.186	264.492	306.087	296.522	-0.023205	0.93898	NotSig	14.726	13.404	12.0922	13.9938	13.5565
ENSG00000077235	GTF3C1	235.557	226.144	227.831	252.513	244.469	-0.109122	0.522762	NotSig	20.3733	19.5593	19.7052	21.8399	21.1442
ENSG00000077238	IL4R	101.395	103.486	93.9853	105.96	87.5418	0.052472	0.881055	NotSig	17.2324	17.5877	15.973	18.0082	14.8779
ENSG00000077254	USP33	127.025	137.941	136.059	130.858	129.367	0.0321437	0.904458	NotSig	18.3615	19.9395	19.6674	18.9156	18.7001
ENSG00000077264	PAK3	16.1856	18.8705	16.2075	25.4463	27.5005	-0.631013	9.03031e-05	Down	1.54945	1.80648	1.55155	2.43598	2.63264
ENSG00000077274	CAPN6	0.941376	0.66318	1.61476	1.31041	1.12006	-0.291273	0.759502	NotSig	0.266528	0.187763	0.457181	0.37101	0.317119
ENSG00000077312	SNRPA	55.9967	60.9523	67.9098	62.412	64.4037	-0.0656231	0.7822	NotSig	23.798	25.9041	28.861	26.5244	27.3709
ENSG00000077348	EXOSC5	6.22523	5.90833	5.26294	6.15587	6.24878	-0.0834915	0.881055	NotSig	4.55061	4.31896	3.84718	4.49991	4.56782
ENSG00000077380	DYNC1I2	172.09	169.925	155.735	184.829	180.212	-0.128039	0.393171	NotSig	36.6538	36.1927	33.1704	39.3671	38.3839
ENSG00000077454	LRCH4	18.4024	17.3934	16.8354	16.2125	20.6622	-0.0669735	0.898948	NotSig	2.58569	2.44392	2.36552	2.278	2.90322
ENSG00000077458	FAM76B	26.2978	25.8339	26.5539	22.1246	24.6119	0.164097	0.511198	NotSig	4.36044	4.28352	4.4029	3.66847	4.0809
ENSG00000077463	SIRT6	15.0316	12.932	13.9946	13.0431	16.8894	-0.0951866	0.864941	NotSig	5.46804	4.70426	5.09081	4.74468	6.14383
ENSG00000077514	POLD3	27.4214	34.3045	43.0305	36.1429	31.2734	-0.0190066	0.965628	NotSig	4.9848	6.23605	7.8223	6.57024	5.68503
ENSG00000077549	CAPZB	308.528	303.495	288.176	347.045	341.236	-0.190999	0.117341	NotSig	95.2542	93.7003	88.9706	107.146	105.352
ENSG00000077585	GPR137B	17.795	18.8705	15.3403	17.8581	16.5946	0.0236188	0.962113	NotSig	7.7135	8.17967	6.64944	7.74084	7.19317
ENSG00000077616	NAALAD2	27.6947	31.5613	36.2126	25.5377	24.3172	0.316835	0.0373792	Up	3.86365	4.40309	5.05198	3.56274	3.39246
ENSG00000077684	JADE1	50.7432	45.036	49.9979	47.1442	44.1836	0.0908826	0.750395	NotSig	5.60575	4.97525	5.52341	5.20816	4.88108
ENSG00000077713	SLC25A43	21.1961	18.3882	15.6991	17.5838	18.4221	0.0523069	0.90155	NotSig	7.46606	6.47699	5.5298	6.19368	6.48894
ENSG00000077721	UBE2A	90.1899	89.5293	79.8112	82.6776	86.5102	0.0425728	0.877011	NotSig	17.3209	17.194	15.3277	15.8782	16.6142
ENSG00000077782	FGFR1	198.357	212.188	251.365	207.197	206.121	0.062782	0.785736	NotSig	14.3301	15.3293	18.1596	14.9687	14.891
ENSG00000077942	FBLN1	203.823	203.235	243.501	211.768	222.657	-0.0258244	0.937108	NotSig	27.9785	27.8977	33.4249	29.0691	30.5638
ENSG00000078018	MAP2	61.2198	56.6115	84.3565	53.361	50.1081	0.33161	0.10676	NotSig	5.18724	4.79677	7.14764	4.52136	4.24573
ENSG00000078043	PIAS2	41.2687	44.6139	46.9478	44.0968	42.3266	0.0206847	0.952183	NotSig	2.35351	2.54428	2.67738	2.51479	2.41384
ENSG00000078053	AMPH	6.46816	9.6764	13.9348	9.90425	8.371	-0.0123633	0.985953	NotSig	1.17839	1.76287	2.53868	1.80438	1.52505
ENSG00000078061	ARAF	62.7078	58.812	61.0919	65.3071	65.4648	-0.101166	0.608735	NotSig	17.7391	16.6371	17.282	18.4744	18.519
ENSG00000078070	MCCC1	27.9376	27.8234	27.4211	29.0728	28.6501	-0.0557361	0.869	NotSig	6.48054	6.45405	6.36073	6.74386	6.6458
ENSG00000078081	LAMP3	2.00422	1.44694	1.9736	1.46278	2.09275	0.018497	0.987143	NotSig	0.529517	0.382282	0.521427	0.386468	0.552907
ENSG00000078098	FAP	2.00422	3.07474	2.36234	2.22465	2.82964	-0.0431697	0.966171	NotSig	0.287632	0.441266	0.339027	0.319266	0.40609
ENSG00000078114	NEBL	24.7187	28.3359	25.8661	22.6426	21.9591	0.235178	0.280477	NotSig	1.81036	2.07528	1.8944	1.65832	1.60826
ENSG00000078124	ACER3	32.1586	35.0883	32.6242	30.4746	34.2799	0.0381236	0.9272	NotSig	3.80936	4.15639	3.86451	3.60988	4.06063
ENSG00000078140	UBE2K	131.033	133.45	128.673	122.752	131.696	0.0440082	0.8669	NotSig	25.296	25.7625	24.8403	23.6972	25.4239
ENSG00000078142	PIK3C3	91.192	95.5281	89.7689	95.6293	90.1357	-0.00838737	0.978833	NotSig	6.01134	6.29717	5.91753	6.30384	5.94171
ENSG00000078177	N4BP2	64.2565	73.8843	79.2431	76.156	71.3009	-0.0504637	0.862354	NotSig	6.54943	7.53076	8.07696	7.76231	7.26745
ENSG00000078237	TIGAR	14.1814	11.3946	9.53907	9.78235	12.4091	0.0931277	0.870727	NotSig	1.50163	1.20655	1.01007	1.03583	1.31397
ENSG00000078246	TULP3	53.2029	49.4974	50.4165	55.2809	52.1125	-0.0677182	0.801238	NotSig	16.7357	15.5701	15.8592	17.3894	16.3927
ENSG00000078269	SYNJ2	57.8491	65.7453	88.8121	75.5161	79.1119	-0.19474	0.137714	NotSig	4.62164	5.25248	7.09531	6.03308	6.32036
ENSG00000078304	PPP2R5C	155.206	163.836	158.755	163.313	163.47	-0.0388043	0.88074	NotSig	10.8619	11.4659	11.1103	11.4293	11.4403
ENSG00000078319	PMS2P1	6.31633	5.93848	5.83109	5.91207	5.15819	0.132424	0.80211	NotSig	5.14359	4.83589	4.74845	4.81439	4.20048
ENSG00000078328	RBFOX1	0.546605	0.844047	1.22602	0.700916	1.29692	-0.35594	0.679134	NotSig	0.0536256	0.0828066	0.120281	0.0687644	0.127236
ENSG00000078369	GNB1	715.112	692.149	657.508	746.628	751.651	-0.114657	0.52402	NotSig	111.44	107.862	102.463	116.352	117.134
ENSG00000078401	EDN1	11.175	7.98831	7.8944	6.46062	6.27825	0.522118	0.0385124	Up	5.49142	3.92546	3.87931	3.17475	3.08514
ENSG00000078403	MLLT10	61.5842	62.2485	68.1191	65.6728	61.1024	0.00222469	0.994752	NotSig	6.74526	6.81802	7.46102	7.19308	6.69249
ENSG00000078487	ZCWPW1	2.79376	2.92402	3.05011	2.46844	2.44646	0.240194	0.628731	NotSig	0.842002	0.88126	0.919262	0.743955	0.737328
ENSG00000078618	NRDC	240.172	220.206	212.611	232.491	221.36	-0.00551083	0.985953	NotSig	35.4603	32.5123	31.3909	34.3261	32.6827
ENSG00000078668	VDAC3	103.339	118.016	112.884	132.534	121.822	-0.198874	0.195565	NotSig	32.4863	37.1003	35.487	41.6643	38.2967
ENSG00000078674	PCM1	213.541	236.273	236.264	238.769	226.017	-0.0335164	0.908645	NotSig	14.783	16.3567	16.3561	16.5295	15.6467
ENSG00000078687	TNRC6C	28.6968	31.7724	39.9505	32.8516	29.7701	0.0485986	0.899784	NotSig	2.58274	2.85954	3.59558	2.95668	2.67934
ENSG00000078699	CBFA2T2	53.6584	50.5826	53.7059	51.1059	49.047	0.072085	0.786193	NotSig	5.67394	5.34869	5.67895	5.40403	5.18632
ENSG00000078725	BRINP1	3.27963	4.82313	4.78449	3.56553	4.68658	0.00757092	0.993254	NotSig	0.846575	1.245	1.23503	0.920374	1.20975
ENSG00000078747	ITCH	129.849	120.156	122.543	124.336	114.718	0.0612268	0.808463	NotSig	12.6571	11.7123	11.9449	12.1197	11.1822
ENSG00000078804	TP53INP2	82.75	72.4374	61.8993	78.5635	78.5519	-0.0992186	0.585165	NotSig	19.8014	17.3337	14.812	18.7996	18.7968
ENSG00000078808	SDF4	166.411	139.931	142.01	154.841	163.5	-0.079351	0.755202	NotSig	35.0708	29.4902	29.9283	32.6326	34.4573
ENSG00000078814	MYH7B	1.09321	0.844047	1.22602	0.883764	0.736884	0.363564	0.634305	NotSig	0.132591	0.102371	0.148699	0.107188	0.0893735
ENSG00000078902	TOLLIP	38.5357	37.952	37.5881	33.8573	39.1433	0.0597102	0.866542	NotSig	6.44086	6.3433	6.28249	5.65892	6.54242
ENSG00000078967	UBE2D4	8.47238	9.82712	9.41946	10.0261	8.69523	-0.0277318	0.962794	NotSig	1.7969	2.08423	1.99776	2.12644	1.84416
ENSG00000079101	CLUL1	3.31	2.98431	2.12312	2.62082	2.71173	0.0948585	0.896447	NotSig	0.860634	0.775952	0.552032	0.68144	0.705079
ENSG00000079102	RUNX1T1	1.30578	2.32113	2.57166	1.49326	1.17901	0.522876	0.335866	NotSig	0.0964743	0.171491	0.190001	0.110326	0.0871086
ENSG00000079134	THOC1	40.631	48.0806	46.4095	41.6588	43.1814	0.072117	0.81753	NotSig	5.01494	5.93441	5.72816	5.14179	5.32972
ENSG00000079150	FKBP7	49.3463	47.8997	45.1835	43.5787	42.3266	0.152969	0.367488	NotSig	16.0215	15.5518	14.67	14.1489	13.7424
ENSG00000079156	OSBPL6	29.8204	25.5023	25.6568	27.549	26.0267	0.0238963	0.95546	NotSig	2.59578	2.21991	2.23336	2.39807	2.26556
ENSG00000079215	SLC1A3	5.16238	2.89388	3.37904	2.31607	1.62115	0.979139	0.0158812	Up	0.824004	0.461912	0.539353	0.369684	0.258762
ENSG00000079246	XRCC5	601.934	662.276	610.291	719.506	695.147	-0.179012	0.269809	NotSig	110.184	121.229	111.714	131.705	127.246
ENSG00000079257	LXN	19.7689	16.2479	15.4001	18.0105	16.3294	0.0166453	0.974106	NotSig	13.5496	11.1363	10.5552	12.3444	11.1922
ENSG00000079277	MKNK1	23.5648	22.3974	23.3842	23.8311	22.2539	0.00576	0.989832	NotSig	2.92005	2.77539	2.89767	2.95305	2.75761
ENSG00000079308	TNS1	139.111	87.2082	129.39	109.373	107.32	0.13398	0.856907	NotSig	8.54438	5.35644	7.94733	6.71785	6.59172
ENSG00000079313	REXO1	35.1346	33.3399	36.9602	32.6993	40.676	-0.0701705	0.866542	NotSig	6.29765	5.97596	6.62487	5.86113	7.29091
ENSG00000079332	SAR1A	184.935	174.718	165.424	164.654	158.106	0.127472	0.395832	NotSig	26.7479	25.2702	23.9259	23.8146	22.8675
ENSG00000079335	CDC14A	8.01688	9.43525	9.95771	8.47194	9.46159	-0.000311151	0.999516	NotSig	1.23147	1.44935	1.5296	1.30137	1.45339
ENSG00000079337	RAPGEF3	8.71532	11.0028	9.98762	8.92906	7.54569	0.25386	0.517753	NotSig	0.719917	0.908868	0.825014	0.737573	0.623302
ENSG00000079385	CEACAM1	3.00633	1.9594	1.43535	1.95037	2.18118	0.0542619	0.951466	NotSig	0.547003	0.356513	0.261162	0.354872	0.396866
ENSG00000079387	SENP1	38.4749	43.167	45.7816	42.2988	40.4107	0.018191	0.958989	NotSig	6.29293	7.06035	7.48799	6.91834	6.60954
ENSG00000079432	CIC	103.065	92.3629	107.083	97.793	114.659	-0.0818104	0.805153	NotSig	10.8559	9.72856	11.279	10.3005	12.077
ENSG00000079435	LIPE	3.82624	4.25038	5.05361	4.44929	5.39399	-0.208931	0.660807	NotSig	0.741375	0.823558	0.979193	0.862099	1.04514
ENSG00000079459	FDFT1	303.305	300.149	294.874	409.853	392.73	-0.419065	5.04313e-06	Down	58.3616	57.7543	56.7393	78.8634	75.5686
ENSG00000079462	PAFAH1B3	41.2991	42.745	43.808	45.7119	44.3015	-0.0846599	0.727044	NotSig	29.1044	30.1233	30.8724	32.2142	31.2202
ENSG00000079482	OPHN1	16.9144	18.9911	19.8257	20.1742	19.1885	-0.101254	0.773832	NotSig	2.09104	2.34776	2.45095	2.49403	2.37217
ENSG00000079616	KIF22	43.941	48.9849	63.843	63.1129	60.6014	-0.299786	0.0149204	Down	10.1904	11.3601	14.8059	14.6366	14.0541
ENSG00000079691	CARMIL1	33.8592	41.6598	33.2522	37.758	34.8399	0.00343407	0.994851	NotSig	4.94078	6.07906	4.85221	5.50971	5.08389
ENSG00000079739	PGM1	96.1722	107.737	90.1577	106.722	96.5318	-0.0433148	0.902863	NotSig	23.589	26.4255	22.1137	26.1766	23.6772
ENSG00000079785	DDX1	209.077	221.713	199.154	235.721	235.272	-0.160038	0.288415	NotSig	54.5465	57.8433	51.9578	61.4978	61.3807
ENSG00000079805	DNM2	193.559	168.809	178.312	185.682	189.527	-0.0513962	0.859616	NotSig	14.3985	12.5574	13.2643	13.8125	14.0985
ENSG00000079819	EPB41L2	179.651	193.709	221.522	209.3	194.95	-0.0543061	0.836463	NotSig	17.408	18.7702	21.4653	20.281	18.8905
ENSG00000079841	RIMS1	6.3467	10.7616	3.9173	6.64346	5.39399	0.25486	0.847709	NotSig	0.496301	0.841539	0.306326	0.519508	0.421801
ENSG00000079931	MOXD1	30.2455	59.8671	37.5582	45.3462	42.2972	-0.0576516	0.962113	NotSig	5.79083	11.4622	7.19093	8.68203	8.09825
ENSG00000079950	STX7	82.1123	86.8465	81.725	82.0986	86.2449	-0.0100294	0.975774	NotSig	5.01082	5.29972	4.98719	5.00998	5.26301
ENSG00000079974	RABL2B	10.841	12.6306	12.5593	11.3975	13.5587	-0.072875	0.887146	NotSig	1.84685	2.15172	2.13957	1.94165	2.30982
ENSG00000079999	KEAP1	65.0764	65.5644	66.1754	66.3737	68.766	-0.044702	0.866542	NotSig	18.2134	18.35	18.521	18.5765	19.246
ENSG00000080031	PTPRH	8.07761	7.41556	6.42916	7.77103	5.80665	0.128716	0.823464	NotSig	1.85906	1.70669	1.47967	1.7885	1.3364
ENSG00000080189	SLC35C2	61.2805	53.9587	52.5098	52.0506	54.0578	0.0876185	0.712224	NotSig	7.95025	7.00036	6.81237	6.75281	7.01321
ENSG00000080200	CRYBG3	34.8916	33.4002	32.0561	38.0933	31.0376	-0.0365622	0.938823	NotSig	3.17804	3.04219	2.91976	3.46965	2.82699
ENSG00000080298	RFX3	38.3535	38.8563	51.2239	36.1124	36.6084	0.193487	0.309099	NotSig	3.43392	3.47894	4.58626	3.23327	3.27768
ENSG00000080345	RIF1	92.7711	104.662	104.96	100.658	87.8661	0.0843301	0.760983	NotSig	5.10685	5.76142	5.77781	5.54099	4.83684
ENSG00000080371	RAB21	69.2974	74.9996	66.5343	64.1186	71.1535	0.058753	0.855911	NotSig	4.31813	4.67346	4.14595	3.99542	4.43379
ENSG00000080503	SMARCA2	46.1274	40.7253	28.9461	54.2143	57.5949	-0.514109	1.44138e-05	Down	2.48064	2.19012	1.55666	2.91553	3.09733
ENSG00000080546	SESN1	44.8216	44.3125	35.9435	36.1429	37.6106	0.193383	0.293063	NotSig	8.75252	8.65309	7.01884	7.05778	7.34438
ENSG00000080561	MID2	19.6778	15.9766	14.503	18.2848	17.2726	-0.0680586	0.870709	NotSig	6.35382	5.15874	4.68291	5.90402	5.57719
ENSG00000080573	COL5A3	103.035	64.6299	44.0771	63.0215	62.2815	0.171832	0.340882	NotSig	15.1902	9.52822	6.49817	9.29109	9.18199
ENSG00000080603	SRCAP	6.19486	5.09443	6.54877	5.79018	6.01298	0.00189642	0.997442	NotSig	0.454036	0.373382	0.479974	0.424375	0.440705
ENSG00000080608	PUM3	52.7474	51.7883	47.1571	56.6828	52.2009	-0.0951993	0.674114	NotSig	20.5004	20.1276	18.3277	22.0298	20.2879
ENSG00000080802	CNOT4	36.6226	34.6059	34.6576	37.6971	37.9937	-0.0957757	0.697743	NotSig	5.23254	4.94441	4.9518	5.38607	5.42845
ENSG00000080815	PSEN1	106.74	102.974	103.166	105.351	100.658	0.0216452	0.942769	NotSig	10.7309	10.3522	10.3715	10.5912	10.1195
ENSG00000080819	CPOX	33.677	34.5155	34.8371	33.1868	32.4524	0.0622517	0.838571	NotSig	10.6674	10.933	11.0349	10.5121	10.2795
ENSG00000080822	CLDND1	108.774	101.436	101.162	95.5684	99.1846	0.0979684	0.593854	NotSig	20.878	19.4696	19.4169	18.3433	19.0374
ENSG00000080823	MOK	4.70688	3.76807	5.35265	4.23597	4.36235	0.0811458	0.916088	NotSig	0.428443	0.342988	0.487224	0.385579	0.397083
ENSG00000080824	HSP90AA1	827.287	910.818	894.011	1026.81	1004.96	-0.219175	0.109497	NotSig	157.639	173.555	170.353	195.658	191.494
ENSG00000080839	RBL1	13.6955	17.2728	21.9189	23.0998	20.8096	-0.390252	0.0371438	Down	2.29945	2.90007	3.68014	3.8784	3.49389
ENSG00000080845	DLGAP4	100.849	94.6539	100.654	104.985	115.838	-0.162935	0.313014	NotSig	11.4744	10.7696	11.4522	11.945	13.1799
ENSG00000080854	IGSF9B	37.5639	27.5823	29.3947	30.6575	29.5638	0.0829298	0.84495	NotSig	2.10101	1.54272	1.64409	1.71472	1.65355
ENSG00000080947	CROCCP3	4.31211	5.51645	7.95421	4.93689	4.71606	0.188042	0.684734	NotSig	0.624491	0.798907	1.15195	0.714973	0.682992
ENSG00000080986	NDC80	24.8705	32.9781	41.8643	42.2988	40.9413	-0.408461	0.00144503	Down	6.9979	9.27916	11.7795	11.9017	11.5198
ENSG00000081014	AP4E1	32.9482	29.8733	30.5011	30.6879	32.6587	-0.0202466	0.959433	NotSig	4.4803	4.06218	4.14755	4.17296	4.44094
ENSG00000081019	RSBN1	24.7491	28.788	29.903	24.3797	26.2331	0.113308	0.696765	NotSig	3.62943	4.22174	4.38525	3.57526	3.84706
ENSG00000081026	MAGI3	34.9524	37.2587	40.3093	39.8303	35.5178	-0.0223847	0.955229	NotSig	4.15407	4.42818	4.79074	4.73381	4.22128
ENSG00000081041	CXCL2	3.34037	4.1298	2.84079	2.98651	2.94754	0.227214	0.716241	NotSig	2.38939	2.95408	2.03204	2.13627	2.1084
ENSG00000081052	COL4A4	1.21468	1.50723	0.657867	1.09709	1.03164	0.104921	0.933631	NotSig	0.12096	0.150092	0.0655116	0.10925	0.102732
ENSG00000081059	TCF7	7.65248	7.35527	10.9146	8.50242	8.98999	-0.0741892	0.89995	NotSig	0.758196	0.72875	1.0814	0.842407	0.890715
ENSG00000081087	OSTM1	60.3695	53.0846	50.5062	50.8926	54.3526	0.0675057	0.809855	NotSig	11.337	9.96893	9.48474	9.5573	10.2071
ENSG00000081138	CDH7	1.79165	2.07997	3.19963	1.03614	0.76636	1.28234	0.00016378	Up	0.123324	0.14317	0.220239	0.07132	0.0527505
ENSG00000081148	IMPG2	1.51835	1.38665	1.46525	1.64563	1.29692	-0.00728778	0.994316	NotSig	0.181795	0.166026	0.175437	0.197034	0.155282
ENSG00000081154	PCNP	128.058	128.054	118.954	112.969	122.352	0.0935802	0.637786	NotSig	42.055	42.0539	39.0655	37.1	40.1814
ENSG00000081177	EXD2	53.6888	50.2208	47.0375	52.6601	50.0786	-0.0178335	0.956279	NotSig	8.57238	8.01865	7.51038	8.40813	7.99595
ENSG00000081181	ARG2	13.6955	15.7355	12.8882	17.3705	16.5652	-0.258482	0.339691	NotSig	5.99628	6.88943	5.64283	7.60531	7.2527
ENSG00000081189	MEF2C	18.7061	18.7801	15.4898	19.26	17.4494	-0.038569	0.93898	NotSig	1.59133	1.59762	1.31772	1.63845	1.48443
ENSG00000081307	UBA5	60.1266	64.3586	64.2018	59.0293	60.5424	0.0661773	0.788387	NotSig	8.80718	9.42707	9.40411	8.64645	8.86808
ENSG00000081320	STK17B	34.9524	31.5312	32.1757	32.7907	30.5954	0.0613914	0.859616	NotSig	5.32324	4.80219	4.90035	4.99401	4.65968
ENSG00000081377	CDC14B	56.3004	61.3442	64.9494	56.1952	58.9802	0.0627798	0.804467	NotSig	5.37474	5.85624	6.20042	5.36469	5.63057
ENSG00000081386	ZNF510	22.4716	22.4577	25.6269	22.8255	21.6939	0.0635408	0.868739	NotSig	3.79523	3.79289	4.32814	3.855	3.66389
ENSG00000081479	LRP2	5.04092	13.7459	47.9047	3.19983	3.18334	1.99927	2.52963e-29	Up	0.312925	0.853307	2.97378	0.198636	0.197612
ENSG00000081665	ZNF506	7.25771	4.55183	7.8346	7.07011	7.33937	-0.151838	0.862854	NotSig	0.761005	0.477281	0.821495	0.741335	0.769568
ENSG00000081692	JMJD4	6.65037	5.48631	5.80119	5.79018	6.04245	0.0253855	0.970496	NotSig	1.54122	1.27145	1.34442	1.34187	1.40034
ENSG00000081721	DUSP12	21.5302	25.8942	24.4009	22.7036	25.7615	-0.0312551	0.94951	NotSig	12.2192	14.6959	13.8484	12.8851	14.6206
ENSG00000081760	AACS	45.2164	41.9612	42.9707	44.4625	44.1541	-0.0259377	0.941248	NotSig	2.81915	2.6162	2.67914	2.77215	2.75292
ENSG00000081791	DELE1	102.458	103.275	103.136	103.096	99.5678	0.0227241	0.93898	NotSig	17.0764	17.2125	17.1893	17.1826	16.5946
ENSG00000081803	CADPS2	9.96037	27.5521	10.6754	14.0183	14.8556	0.161347	0.939962	NotSig	1.56487	4.32869	1.6772	2.20241	2.33395
ENSG00000081818	PCDHB4	1.12358	1.80867	2.06331	1.34088	1.62115	0.0727856	0.943502	NotSig	0.295212	0.475216	0.54212	0.352308	0.425945
ENSG00000081842	PCDHA6	7.77394	6.93325	7.74489	7.6796	7.81097	-0.0504135	0.93574	NotSig	1.26694	1.12993	1.2622	1.25156	1.27297
ENSG00000081870	HSPB11	38.2927	44.1316	40.4289	42.6645	42.6214	-0.0628433	0.852558	NotSig	11.8334	13.6377	12.4935	13.1843	13.171
ENSG00000081913	PHLPP1	22.9878	26.075	30.0227	25.5682	22.7255	0.0916217	0.799967	NotSig	2.53981	2.8809	3.31705	2.8249	2.51083
ENSG00000081923	ATP8B1	22.259	16.7001	16.656	21.2103	23.315	-0.247371	0.363905	NotSig	3.16719	2.37622	2.36995	3.01797	3.31745
ENSG00000082014	SMARCD3	65.6838	58.0886	63.4842	52.6296	50.1376	0.283632	0.0418091	Up	12.6364	11.1752	12.2132	10.125	9.64556
ENSG00000082068	WDR70	38.809	41.0267	38.3058	39.7084	36.7263	0.046186	0.893078	NotSig	5.5712	5.88957	5.49897	5.70032	5.27222
ENSG00000082126	MPP4	3.6744	4.1298	2.60157	7.03963	6.3372	-0.922163	0.000321943	Down	0.746223	0.838709	0.528344	1.42966	1.287
ENSG00000082146	STRADB	22.1375	26.9794	25.9558	22.856	23.4034	0.096184	0.79173	NotSig	6.96806	8.49209	8.16992	7.19419	7.36652
ENSG00000082153	BZW1	112.904	124.889	116.233	137.014	139.654	-0.231549	0.058882	NotSig	13.9647	15.447	14.3764	16.9467	17.2733
ENSG00000082196	C1QTNF3	2.45972	2.59243	2.87069	1.76753	1.88642	0.510993	0.159358	NotSig	0.687842	0.724953	0.802766	0.494275	0.527523
ENSG00000082212	ME2	65.5016	69.8751	71.0197	70.3049	72.0967	-0.0584058	0.812358	NotSig	4.12037	4.39549	4.46749	4.42253	4.53524
ENSG00000082213	C5orf22	48.7997	47.6585	47.8748	46.0776	48.6638	0.0234466	0.945948	NotSig	11.7703	11.4951	11.5472	11.1138	11.7375
ENSG00000082258	CCNT2	80.2295	82.0535	87.915	73.5048	77.5792	0.131731	0.408681	NotSig	8.83488	9.03573	9.6812	8.09435	8.54302
ENSG00000082269	FAM135A	20.1637	25.2008	26.2848	20.4485	21.1633	0.165548	0.543648	NotSig	1.90421	2.37991	2.48227	1.9311	1.99861
ENSG00000082397	EPB41L3	88.6412	122.899	62.3479	134.302	137.444	-0.549658	0.214661	NotSig	7.26388	10.0712	5.10922	11.0056	11.2631
ENSG00000082438	COBLL1	10.1426	8.0486	7.11693	8.44147	6.48458	0.202939	0.6363	NotSig	0.590439	0.468541	0.414305	0.491411	0.377493
ENSG00000082458	DLG3	55.2983	57.4555	60.8527	64.21	59.5992	-0.107442	0.599031	NotSig	7.02646	7.30057	7.73224	8.15883	7.57296
ENSG00000082497	SERTAD4	10.841	10.1286	21.5601	10.3309	10.6111	0.293021	0.522126	NotSig	1.9819	1.85166	3.94152	1.88865	1.93988
ENSG00000082512	TRAF5	51.6238	46.3623	37.9769	41.9635	45.9521	0.0621731	0.845874	NotSig	5.722	5.13881	4.20936	4.65125	5.09334
ENSG00000082515	MRPL22	32.8874	35.4198	32.1757	36.3867	34.2504	-0.0727069	0.821099	NotSig	6.24761	6.72869	6.1124	6.91236	6.50653
ENSG00000082516	GEMIN5	39.8111	38.1027	39.2328	42.8778	42.6509	-0.129939	0.515693	NotSig	7.0537	6.75101	6.95124	7.59705	7.55685
ENSG00000082641	NFE2L1	680.159	543.175	495.733	645.666	603.832	-0.103709	0.634305	NotSig	115.614	92.3295	84.2653	109.751	102.64
ENSG00000082684	SEMA5B	1.85239	2.07997	5.41245	2.10275	2.09275	0.28939	0.660181	NotSig	0.217493	0.244214	0.635488	0.246888	0.245715
ENSG00000082701	GSK3B	152.837	150.06	152.715	155.878	152.535	-0.0218718	0.939532	NotSig	18.7392	18.3987	18.7242	19.112	18.7022
ENSG00000082781	ITGB5	222.013	206.249	172.152	257.236	256.053	-0.340428	0.000336975	Down	34.0772	31.6576	26.4239	39.4837	39.302
ENSG00000082805	ERC1	157.605	152.441	149.754	178.246	157.664	-0.125621	0.498269	NotSig	11.6883	11.3053	11.1061	13.2191	11.6927
ENSG00000082898	XPO1	289.276	315.824	331.176	318.307	318.098	-0.0435818	0.866542	NotSig	24.5544	26.808	28.111	27.0187	27.0009
ENSG00000082996	RNF13	30.7617	31.1996	27.5108	30.9927	31.0965	-0.0476114	0.894078	NotSig	8.46265	8.58311	7.56831	8.52618	8.55475
ENSG00000083067	TRPM3	15.0316	30.2048	21.8591	24.4711	20.2201	-0.0383551	0.975528	NotSig	0.754904	1.51692	1.09779	1.22896	1.01547
ENSG00000083093	PALB2	14.9102	16.1876	16.0579	18.1933	16.5062	-0.148825	0.6363	NotSig	3.14097	3.41007	3.38275	3.8326	3.47719
ENSG00000083097	DOP1A	37.8069	41.4488	41.8045	41.0188	36.3431	0.0514492	0.884961	NotSig	3.76375	4.12631	4.16172	4.08351	3.61803
ENSG00000083099	LYRM2	46.0667	50.6127	49.9979	54.3667	55.1779	-0.172368	0.276244	NotSig	5.31028	5.83432	5.76345	6.26705	6.36056
ENSG00000083123	BCKDHB	28.4842	26.6779	27.0324	27.2748	27.6479	0.00111574	0.997159	NotSig	6.99686	6.55316	6.64022	6.69977	6.79143
ENSG00000083168	KAT6A	116.457	111.444	130.796	122.996	115.691	-0.011587	0.973652	NotSig	4.82365	4.61601	5.41755	5.09446	4.7919
ENSG00000083223	TUT7	56.3307	50.5826	47.815	56.9266	51.4345	-0.0561793	0.84903	NotSig	8.3988	7.54176	7.12911	8.48764	7.66878
ENSG00000083290	ULK2	63.224	63.4543	71.7972	62.1377	58.656	0.116276	0.557533	NotSig	6.40698	6.43031	7.27576	6.29689	5.94406
ENSG00000083312	TNPO1	250.285	249.024	263.057	235.904	233.415	0.109377	0.52196	NotSig	20.8971	20.7919	21.9635	19.6964	19.4886
ENSG00000083444	PLOD1	591.913	494.732	447.17	537.267	517.145	-0.0248582	0.93898	NotSig	111.262	92.9948	84.0545	100.99	97.2078
ENSG00000083457	ITGAE	23.504	23.8745	20.4238	24.9282	23.6392	-0.0902977	0.79211	NotSig	3.56014	3.61625	3.09357	3.77586	3.58062
ENSG00000083520	DIS3	109.564	102.552	100.355	100.688	94.1443	0.105257	0.557533	NotSig	10.112	9.46486	9.26208	9.29286	8.68891
ENSG00000083535	PIBF1	35.8027	36.6558	32.8036	34.7715	34.5157	0.0269215	0.943797	NotSig	8.56728	8.77142	7.84964	8.32054	8.25931
ENSG00000083544	TDRD3	20.5281	18.6595	21.1415	19.9913	17.921	0.0822235	0.84796	NotSig	2.62407	2.38521	2.70247	2.55546	2.29081
ENSG00000083635	NUFIP1	8.10798	7.92802	8.37285	8.80716	8.72471	-0.111152	0.809327	NotSig	2.32988	2.27817	2.40599	2.53079	2.5071
ENSG00000083642	PDS5B	73.9739	80.9381	85.4928	85.786	82.4721	-0.0867421	0.669612	NotSig	5.60961	6.13772	6.48311	6.50535	6.25404
ENSG00000083720	OXCT1	72.0001	68.1568	63.9925	76.8265	76.6949	-0.163468	0.228196	NotSig	17.561	16.6236	15.6079	18.7382	18.7061
ENSG00000083750	RRAGB	27.5732	32.315	31.7271	25.751	27.1763	0.190935	0.385134	NotSig	10.1186	11.8587	11.643	9.44992	9.97295
ENSG00000083799	CYLD	57.5758	56.1292	55.1711	56.8961	53.0262	0.0395233	0.895335	NotSig	4.44463	4.33296	4.259	4.39216	4.09342
ENSG00000083807	SLC27A5	8.22945	6.9031	6.57867	7.77103	5.92455	0.101077	0.870709	NotSig	1.02548	0.8602	0.819772	0.968352	0.738262
ENSG00000083812	ZNF324	10.0515	8.74192	12.1705	10.5747	9.60897	0.00554272	0.993873	NotSig	1.77462	1.54342	2.14875	1.867	1.6965
ENSG00000083814	ZNF671	10.4462	11.3946	10.0474	11.8546	10.7585	-0.0828876	0.866542	NotSig	2.9576	3.22612	2.84468	3.35635	3.04601
ENSG00000083817	ZNF416	8.80642	9.10365	6.9076	9.08143	7.98782	-0.024136	0.970115	NotSig	3.46028	3.57707	2.71419	3.56834	3.13863
ENSG00000083828	ZNF586	12.9667	16.1876	14.8618	14.4145	14.5903	0.00305939	0.995811	NotSig	2.36619	2.95395	2.71201	2.63038	2.66246
ENSG00000083838	ZNF446	5.13202	4.97385	5.11342	4.29692	6.16035	-0.0476887	0.955117	NotSig	1.07635	1.04317	1.07245	0.9012	1.29202
ENSG00000083844	ZNF264	27.2392	29.5417	29.4545	27.61	25.6436	0.103142	0.729033	NotSig	2.17357	2.3573	2.35034	2.20316	2.04625
ENSG00000083845	RPS5	376.611	367.372	312.726	355.974	345.009	0.0228111	0.94299	NotSig	104.123	101.568	86.4601	98.4169	95.3855
ENSG00000083857	FAT1	929.594	757.05	688.637	958.609	770.457	-0.102956	0.743861	NotSig	57.4995	46.8269	42.5952	59.2942	47.6561
ENSG00000083896	YTHDC1	105.738	108.942	104.362	103.431	98.4183	0.0777712	0.708739	NotSig	15.0367	15.4924	14.841	14.7086	13.9958
ENSG00000083937	CHMP2B	49.8018	49.3466	45.8115	39.3122	47.308	0.163288	0.5072	NotSig	15.9929	15.8467	14.7115	12.6244	15.192
ENSG00000084070	SMAP2	39.0216	39.9114	38.9637	43.5482	45.5394	-0.180897	0.267502	NotSig	10.8363	11.0834	10.8202	12.0934	12.6463
ENSG00000084072	PPIE	58.7905	62.4897	58.1614	56.5913	58.5381	0.0565962	0.838687	NotSig	5.28501	5.61755	5.22846	5.08732	5.26232
ENSG00000084073	ZMPSTE24	63.7099	65.1725	59.8659	61.5587	63.0183	0.0204161	0.94951	NotSig	18.5257	18.951	17.4079	17.9002	18.3246
ENSG00000084090	STARD7	152.837	157.053	164.407	156.731	159.196	-0.00703512	0.980658	NotSig	34.6255	35.5807	37.2467	35.5077	36.0663
ENSG00000084092	NOA1	27.9983	24.6281	28.0192	24.8368	25.6436	0.0892271	0.806343	NotSig	12.6232	11.1037	12.6326	11.1978	11.5616
ENSG00000084093	REST	109.382	114.73	108.757	108.764	110.179	0.0203625	0.94681	NotSig	13.7018	14.3718	13.6236	13.6244	13.8017
ENSG00000084112	SSH1	149.891	166.368	180.644	182.512	170.692	-0.11504	0.523886	NotSig	10.3103	11.4437	12.4257	12.5542	11.7411
ENSG00000084207	GSTP1	438.499	409.755	347.324	396.658	404.815	0.00896729	0.977729	NotSig	248.582	232.287	196.896	224.863	229.487
ENSG00000084234	APLP2	1866.29	2129.38	1951.74	1882.57	1813.12	0.0983097	0.708739	NotSig	250.073	285.325	261.522	252.254	242.948
ENSG00000084444	FAM234B	29.8811	32.6164	31.2188	32.7907	31.067	-0.03477	0.930607	NotSig	4.45322	4.86087	4.65258	4.88684	4.62996
ENSG00000084453	SLCO1A2	16.9448	19.1719	16.8354	14.8716	13.9713	0.294226	0.208744	NotSig	1.4709	1.66423	1.46141	1.29094	1.21279
ENSG00000084463	WBP11	98.6623	100.713	100.743	109.983	105.109	-0.105928	0.535471	NotSig	18.7642	19.1542	19.16	20.9172	19.9903
ENSG00000084623	EIF3I	221.8	224.245	189.854	229.687	223.6	-0.0826896	0.705803	NotSig	128.58	129.997	110.061	133.152	129.623
ENSG00000084628	NKAIN1	3.61367	4.06951	7.68508	3.8398	3.65495	0.292572	0.533249	NotSig	1.08845	1.22576	2.31478	1.15657	1.10089
ENSG00000084636	COL16A1	20.2851	12.2688	14.802	14.6278	20.0433	-0.122609	0.883465	NotSig	2.19228	1.32593	1.5997	1.58087	2.16614
ENSG00000084652	TXLNA	165.166	147.377	145.957	154.262	146.581	0.0340013	0.902204	NotSig	32.2968	28.8183	28.5406	30.1647	28.6627
ENSG00000084676	NCOA1	85.3312	81.0888	89.6792	85.7251	77.3728	0.0608435	0.833994	NotSig	9.8843	9.39289	10.388	9.92993	8.96245
ENSG00000084693	AGBL5	60.2177	59.8068	67.2819	63.4177	55.3547	0.0598506	0.857996	NotSig	11.3984	11.3206	12.7355	12.0041	10.4779
ENSG00000084710	EFR3B	56.8773	51.8185	50.3268	67.0746	68.1176	-0.340616	0.00121453	Down	5.34411	4.86879	4.72863	6.30223	6.40022
ENSG00000084731	KIF3C	111.872	103.727	101.162	120.771	119.051	-0.17455	0.158209	NotSig	17.4773	16.2049	15.8041	18.8675	18.5988
ENSG00000084733	RAB10	161.856	152.531	149.455	144.907	154.539	0.052662	0.83408	NotSig	44.2956	41.7437	40.9019	39.657	42.2932
ENSG00000084754	HADHA	329.694	298.944	273.134	327.968	304.539	-0.0572473	0.81753	NotSig	76.1243	69.0241	63.065	75.7256	70.3162
ENSG00000084764	MAPRE3	39.3252	32.1039	31.5178	35.2896	36.2547	-0.044462	0.903448	NotSig	10.8394	8.84894	8.68738	9.72701	9.99303
ENSG00000084774	CAD	108.987	97.3368	114.14	123.575	117.725	-0.181569	0.296388	NotSig	12.9086	11.5287	13.5189	14.6363	13.9435
ENSG00000085063	CD59	313.235	258.52	211.086	265.342	248.359	0.0456326	0.860119	NotSig	29.6372	24.4602	19.9721	25.1057	23.4989
ENSG00000085117	CD82	76.7373	71.1411	62.9459	78.1064	78.8171	-0.143687	0.331599	NotSig	18.9991	17.6136	15.5845	19.3381	19.514
ENSG00000085185	BCORL1	57.9705	49.7988	52.5995	52.0811	48.3986	0.0985047	0.708739	NotSig	7.24994	6.22796	6.57822	6.51339	6.05285
ENSG00000085224	ATRX	246.762	247.185	236.055	236.605	220.653	0.0952874	0.621265	NotSig	12.8082	12.8301	12.2524	12.281	11.453
ENSG00000085231	AK6	15.6086	17.2728	16.3271	17.401	18.3632	-0.129052	0.69846	NotSig	7.29375	8.07142	7.62947	8.13131	8.58091
ENSG00000085274	MYNN	17.7039	17.7853	16.7158	14.384	17.361	0.135855	0.721744	NotSig	3.08969	3.10389	2.91724	2.5103	3.02984
ENSG00000085276	MECOM	29.3649	34.0332	35.2856	32.7602	31.3028	0.0170924	0.96485	NotSig	3.17115	3.67529	3.81054	3.53782	3.38044
ENSG00000085365	SCAMP1	72.9111	68.8803	64.4112	55.0067	65.229	0.201486	0.293193	NotSig	10.808	10.2105	9.54805	8.15397	9.66928
ENSG00000085377	PREP	91.192	91.6394	88.3635	101.633	93.9675	-0.109263	0.54768	NotSig	10.2268	10.2769	9.90956	11.3976	10.538
ENSG00000085382	HACE1	48.2835	51.517	45.6021	50.1917	46.07	0.0174907	0.962113	NotSig	5.22718	5.57725	4.9369	5.43376	4.98755
ENSG00000085415	SEH1L	29.1523	33.3097	32.8335	33.4916	34.103	-0.102259	0.708415	NotSig	2.78144	3.17811	3.13267	3.19546	3.25379
ENSG00000085433	WDR47	39.7807	37.1079	34.0297	40.0436	38.7306	-0.0777888	0.766927	NotSig	8.99406	8.38977	7.6938	9.0535	8.75664
ENSG00000085449	WDFY1	90.3721	85.912	83.2202	80.5444	80.2909	0.112694	0.497093	NotSig	16.4762	15.6631	15.1723	14.6845	14.6383
ENSG00000085465	OVGP1	2.73303	2.68287	2.9604	1.27993	1.38534	1.05426	0.000251349	Up	1.08453	1.06463	1.17476	0.50791	0.549739
ENSG00000085491	SLC25A24	143.028	141.649	136.358	142.591	149.116	-0.0514234	0.829187	NotSig	21.265	21.06	20.2733	21.1999	22.1701
ENSG00000085511	MAP3K4	58.9119	58.812	70.3619	70.0002	64.8458	-0.127587	0.540718	NotSig	7.83195	7.81867	9.35414	9.30606	8.62082
ENSG00000085552	IGSF9	7.86505	9.46539	12.2602	10.7271	11.2596	-0.225891	0.42929	NotSig	1.18503	1.42615	1.84726	1.61625	1.69649
ENSG00000085563	ABCB1	0.728807	1.44694	3.31924	1.18851	1.70957	-0.0828778	0.936554	NotSig	0.113486	0.22531	0.516854	0.185068	0.266205
ENSG00000085644	ZNF213	14.7583	12.2688	14.1142	12.4946	13.4113	0.0843533	0.865822	NotSig	2.29096	1.90451	2.19097	1.93955	2.08185
ENSG00000085662	AKR1B1	124.96	142.222	142.428	148.655	147.701	-0.132368	0.414615	NotSig	34.1982	38.9223	38.9787	40.6829	40.4217
ENSG00000085719	CPNE3	136.621	140.413	131.484	135.368	139.507	-0.00959712	0.975265	NotSig	20.2792	20.8421	19.5167	20.0932	20.7076
ENSG00000085721	RRN3	53.6584	54.5014	48.4728	50.1307	54.8831	4.72973e-05	0.999816	NotSig	12.9111	13.1139	11.6633	12.0623	13.2058
ENSG00000085733	CTTN	316.788	292.04	288.624	302.765	314.148	-0.0365901	0.897156	NotSig	45.5876	42.0263	41.5346	43.5696	45.2077
ENSG00000085760	MTIF2	43.2122	40.1827	37.6479	42.9082	41.3245	-0.049662	0.86774	NotSig	12.8074	11.9095	11.1583	12.7173	12.2479
ENSG00000085788	DDHD2	104.918	110.118	110.641	103.857	102.103	0.0708281	0.736863	NotSig	9.94671	10.4397	10.4893	9.84618	9.67981
ENSG00000085831	TTC39A	5.13202	4.55183	4.9041	4.51024	3.38967	0.30738	0.513459	NotSig	0.548175	0.486202	0.52383	0.481761	0.362067
ENSG00000085832	EPS15	100.545	92.2423	90.2474	94.5018	90.9905	0.0345003	0.899274	NotSig	13.6277	12.5023	12.232	12.8086	12.3327
ENSG00000085840	ORC1	11.418	14.0172	20.1547	17.3096	15.9167	-0.22751	0.402717	NotSig	3.65844	4.49126	6.45776	5.54616	5.09987
ENSG00000085871	MGST2	29.5774	30.446	22.6964	32.6688	29.9175	-0.161439	0.549277	NotSig	9.32454	9.59836	7.15524	10.2991	9.43175
ENSG00000085872	CHERP	36.0456	31.2298	38.9936	31.6326	37.8169	0.016604	0.975774	NotSig	5.99262	5.19198	6.48272	5.25896	6.2871
ENSG00000085978	ATG16L1	35.7116	34.6059	31.3384	37.6666	36.0779	-0.109778	0.633713	NotSig	5.90566	5.72283	5.18247	6.22898	5.96624
ENSG00000085982	USP40	46.7955	51.4869	50.8053	52.8125	55.5611	-0.133728	0.481374	NotSig	5.0038	5.50544	5.43256	5.64719	5.94109
ENSG00000085998	POMGNT1	158.03	142.765	136.478	155.878	158.489	-0.0970942	0.583979	NotSig	25.534	23.0675	22.0516	25.1862	25.6082
ENSG00000085999	RAD54L	9.14046	11.3042	17.0746	13.9574	12.8218	-0.212388	0.495537	NotSig	2.24141	2.772	4.18701	3.4226	3.14414
ENSG00000086015	MAST2	114.575	113.223	135.162	117.967	117.312	0.0190744	0.951466	NotSig	14.2117	14.044	16.7653	14.6325	14.5512
ENSG00000086061	DNAJA1	310.259	328.937	306.536	327.541	336.255	-0.0727338	0.754998	NotSig	116.289	123.29	114.894	122.767	126.033
ENSG00000086062	B4GALT1	242.42	213.092	213.388	217.893	204.942	0.0881264	0.686183	NotSig	49.4633	43.4793	43.5397	44.459	41.8164
ENSG00000086065	CHMP5	90.281	89.258	78.0171	84.9327	84.1227	0.035207	0.898948	NotSig	37.7587	37.3308	32.6295	35.5218	35.1831
ENSG00000086102	NFX1	56.8773	52.542	50.5062	56.6828	53.5862	-0.0375442	0.900206	NotSig	7.95932	7.35264	7.06776	7.9321	7.49877
ENSG00000086189	DIMT1	46.6437	44.9455	44.8546	42.2073	43.8593	0.0829203	0.738922	NotSig	7.57079	7.29517	7.2804	6.85073	7.11887
ENSG00000086200	IPO11	34.1325	35.8419	35.0763	38.1237	37.5221	-0.113464	0.614245	NotSig	4.52685	4.75356	4.65203	5.0562	4.97641
ENSG00000086232	EIF2AK1	222.408	209.836	211.235	217.162	209.128	0.0141878	0.96132	NotSig	40.4967	38.2076	38.4623	39.5415	38.0786
ENSG00000086289	EPDR1	17.4003	10.6109	9.00082	11.3061	12.7923	0.0437949	0.949161	NotSig	6.25909	3.81686	3.2377	4.06694	4.60155
ENSG00000086300	SNX10	4.43358	4.88342	3.55846	5.33306	5.36452	-0.299982	0.464738	NotSig	1.26026	1.38812	1.0115	1.51593	1.52488
ENSG00000086475	SEPHS1	68.7508	74.2159	78.9739	77.6188	75.2801	-0.0633288	0.790071	NotSig	17.701	19.1081	20.3331	19.9843	19.3821
ENSG00000086504	MRPL28	70.755	68.609	63.8131	68.0193	75.7517	-0.0782261	0.759809	NotSig	23.1756	22.4727	20.9018	22.2795	24.8122
ENSG00000086544	ITPKC	39.0216	31.9231	27.4211	33.4002	32.1871	0.0212021	0.955289	NotSig	11.5585	9.45589	8.12236	9.89342	9.53409
ENSG00000086570	FAT2	1.91312	1.44694	2.84079	1.82848	1.44429	0.266025	0.761512	NotSig	0.131603	0.0995349	0.195418	0.125781	0.0993529
ENSG00000086589	RBM22	78.1342	86.7259	77.3592	83.3785	73.4821	0.045579	0.898311	NotSig	21.7826	24.1778	21.5665	23.2446	20.4857
ENSG00000086598	TMED2	234.524	216.257	209.052	226.426	226.783	-0.0332015	0.900628	NotSig	61.1855	56.4198	54.5401	59.0729	59.1661
ENSG00000086619	ERO1B	25.1742	28.2756	26.0755	24.0445	25.0835	0.10681	0.740303	NotSig	4.34938	4.88521	4.50509	4.15419	4.33371
ENSG00000086666	ZFAND6	81.4138	86.0024	78.1068	76.7351	83.15	0.0375004	0.902903	NotSig	15.7993	16.6898	15.1575	14.8913	16.1362
ENSG00000086696	HSD17B2	12.2986	25.8339	9.95771	12.9822	11.5543	0.412989	0.748684	NotSig	1.29065	2.71108	1.04499	1.36239	1.21255
ENSG00000086712	TXLNG	51.3809	54.9837	54.8422	57.3227	58.4497	-0.114207	0.548093	NotSig	11.5333	12.342	12.3103	12.8671	13.12
ENSG00000086730	LAT2	0.819908	1.05506	1.34564	1.21898	1.73905	-0.544664	0.288627	NotSig	0.180398	0.232136	0.29607	0.268203	0.382629
ENSG00000086758	HUWE1	497.472	456.117	490.888	528.247	454.687	-0.0273182	0.945629	NotSig	28.6249	26.2453	28.2461	30.3957	26.163
ENSG00000086827	ZW10	41.2687	43.4684	42.5819	49.1251	47.4553	-0.188769	0.222141	NotSig	14.1525	14.9069	14.6029	16.8467	16.2741
ENSG00000086848	ALG9	11.9646	14.6804	15.4599	13.6526	14.5903	-0.0413739	0.937891	NotSig	1.4826	1.81913	1.91572	1.69178	1.80797
ENSG00000086967	MYBPC2	6.58963	4.58197	5.98061	11.0928	19.9843	-1.44118	0.000241244	Down	1.77188	1.23204	1.60812	2.98273	5.37357
ENSG00000086991	NOX4	17.8558	14.6503	12.2303	14.5973	12.6155	0.156472	0.627251	NotSig	2.92766	2.40207	2.0053	2.3934	2.06845
ENSG00000087008	ACOX3	41.7849	33.9126	31.6673	34.4058	33.6019	0.0926781	0.74557	NotSig	10.8645	8.81763	8.23383	8.94587	8.73685
ENSG00000087053	MTMR2	96.4759	90.6748	87.5262	93.0695	93.4959	-0.0183732	0.949569	NotSig	15.7666	14.8186	14.304	15.2099	15.2796
ENSG00000087074	PPP1R15A	51.8364	55.255	51.0445	52.4773	55.3253	-0.0306293	0.92905	NotSig	16.9124	18.0277	16.654	17.1215	18.0507
ENSG00000087076	HSD17B14	17.5825	19.0815	19.5865	14.1707	15.6809	0.316108	0.114631	NotSig	15.8116	17.1596	17.6138	12.7434	14.1015
ENSG00000087077	TRIP6	47.8583	46.7542	47.9944	43.9749	50.285	0.0103468	0.978808	NotSig	18.7459	18.3134	18.7992	17.2248	19.6964
ENSG00000087085	ACHE	9.53523	7.80744	8.40276	7.19201	8.66576	0.12136	0.826841	NotSig	2.34051	1.91641	2.06253	1.76534	2.12709
ENSG00000087086	FTL	705.637	601.926	530.032	603.458	538.78	0.122339	0.531203	NotSig	810.146	691.075	608.532	692.834	618.577
ENSG00000087087	SRRT	113.907	118.77	136.029	131.498	138.092	-0.156005	0.240702	NotSig	23.4472	24.4482	28.001	27.0683	28.4257
ENSG00000087088	BAX	153.718	143.759	110.043	137.227	135.351	0.0165063	0.95673	NotSig	59.4192	55.5699	42.537	53.0449	52.3196
ENSG00000087095	NLK	51.7757	55.5866	51.7622	48.3937	50.8155	0.0967937	0.68136	NotSig	10.8567	11.6558	10.8539	10.1476	10.6554
ENSG00000087111	PIGS	165.196	136.344	121.735	145.09	133.406	0.0401801	0.883165	NotSig	27.9851	23.0974	20.6226	24.579	22.5996
ENSG00000087152	ATXN7L3	134.283	131.28	127.806	134.18	132.197	-0.0176347	0.949621	NotSig	25.3316	24.765	24.1097	25.3121	24.9381
ENSG00000087157	PGS1	44.7913	39.9114	46.6189	40.8665	40.6171	0.097936	0.73821	NotSig	8.85553	7.89074	9.21685	8.07957	8.03026
ENSG00000087191	PSMC5	114.726	121.483	108.189	123.056	126.007	-0.111443	0.54908	NotSig	26.8115	28.3904	25.2838	28.7582	29.4478
ENSG00000087206	UIMC1	33.7681	38.163	35.9435	39.1599	37.1095	-0.0898245	0.759809	NotSig	7.08372	8.00566	7.54006	8.21478	7.78466
ENSG00000087245	MMP2	566.617	511.402	701.914	551.987	553.783	0.071225	0.851139	NotSig	120.403	108.67	149.153	117.294	117.676
ENSG00000087253	LPCAT2	25.8119	24.7788	40.1299	28.1585	31.0081	-0.0434323	0.937392	NotSig	3.50658	3.36623	5.45169	3.82537	4.21248
ENSG00000087263	OGFOD1	56.604	53.6573	51.1342	54.7019	57.1527	-0.0476213	0.866542	NotSig	9.79478	9.28488	8.84828	9.46564	9.88973
ENSG00000087266	SH3BP2	78.286	74.3365	85.6722	72.1029	73.5705	0.113582	0.568547	NotSig	5.62481	5.34103	6.1555	5.18055	5.286
ENSG00000087269	NOP14	35.0738	33.7318	32.8036	36.3257	35.4294	-0.0765395	0.78431	NotSig	9.85497	9.47787	9.2171	10.2067	9.95487
ENSG00000087274	ADD1	385.782	363.423	385.121	404.398	394.292	-0.0789616	0.724138	NotSig	29.1662	27.4758	29.1163	30.5737	29.8096
ENSG00000087299	L2HGDH	12.5416	15.223	15.6991	13.8355	14.325	0.0138398	0.978833	NotSig	1.91182	2.32058	2.39316	2.10907	2.18369
ENSG00000087301	TXNDC16	19.4652	20.9806	26.8529	18.9552	17.4789	0.253721	0.259207	NotSig	4.11266	4.43284	5.67356	4.0049	3.69298
ENSG00000087302	RTRAF	178.649	184.063	169.072	179.374	175.909	0.00287825	0.992504	NotSig	21.5577	22.211	20.4021	21.6452	21.2271
ENSG00000087303	NID2	21.0443	16.7302	15.1608	18.5286	14.0303	0.142148	0.744849	NotSig	3.29229	2.61737	2.37185	2.89871	2.19497
ENSG00000087338	GMCL1	21.9553	23.0304	25.8661	17.9191	22.2244	0.2129	0.439697	NotSig	4.488	4.70778	5.28744	3.66293	4.54301
ENSG00000087365	SF3B2	319.734	312.75	288.146	328.09	315.563	-0.0586036	0.806976	NotSig	32.6426	31.9295	29.4176	33.4956	32.2168
ENSG00000087448	KLHL42	78.7112	78.6773	88.7821	75.9427	74.6316	0.10961	0.550766	NotSig	10.3649	10.3605	11.6911	10.0004	9.82771
ENSG00000087460	GNAS	1601.4	1524.47	1507.62	1619.69	1557.48	-0.0346035	0.908618	NotSig	113.213	107.775	106.583	114.507	110.108
ENSG00000087470	DNM1L	142.3	151.898	153.373	152.038	152.122	-0.0355973	0.890054	NotSig	19.5413	20.8594	21.0619	20.8786	20.8902
ENSG00000087494	PTHLH	7.92578	6.45093	6.45906	7.16153	9.07841	-0.214155	0.638638	NotSig	2.32769	1.89455	1.89693	2.10324	2.6662
ENSG00000087502	ERGIC2	69.4796	62.2184	60.7331	61.1016	63.3426	0.0544556	0.841315	NotSig	11.9258	10.6794	10.4245	10.4877	10.8724
ENSG00000087510	TFAP2C	4.76761	3.40633	4.15652	5.02831	3.62547	-0.0587854	0.949621	NotSig	1.58868	1.13507	1.38505	1.67554	1.20809
ENSG00000087586	AURKA	41.8761	52.753	65.1886	72.5905	65.4943	-0.442053	0.000322853	Down	14.3019	18.0167	22.2639	24.7918	22.3683
ENSG00000087589	CASS4	1.60945	1.86896	0.897091	2.0418	1.85695	-0.393452	0.52196	NotSig	0.317508	0.368704	0.176976	0.402801	0.366334
ENSG00000087842	PIR	38.1409	33.5207	32.8036	41.2321	39.5854	-0.201831	0.225865	NotSig	15.1835	13.3442	13.0588	16.4141	15.7585
ENSG00000087884	AAMDC	9.93	9.91756	7.59537	9.50808	9.78582	-0.0580491	0.914636	NotSig	5.11065	5.10425	3.9091	4.8935	5.03645
ENSG00000087903	RFX2	4.46394	4.31067	7.44586	5.02831	6.45511	-0.179776	0.769132	NotSig	0.490867	0.474013	0.818766	0.552926	0.70982
ENSG00000087995	METTL2A	15.6694	16.6096	15.2207	15.2678	14.8556	0.0759523	0.859443	NotSig	4.07738	4.32205	3.96062	3.97288	3.86562
ENSG00000088035	ALG6	15.973	17.4838	18.1511	16.1515	17.361	0.0227496	0.96132	NotSig	2.91107	3.18641	3.30803	2.9436	3.16402
ENSG00000088038	CNOT3	59.3067	58.0584	69.4947	65.2157	68.5008	-0.12305	0.534225	NotSig	8.69472	8.51172	10.1883	9.56101	10.0426
ENSG00000088179	PTPN4	24.4454	25.864	26.1054	22.8864	22.136	0.171736	0.45423	NotSig	1.84132	1.94818	1.96636	1.7239	1.66737
ENSG00000088205	DDX18	98.6623	104.391	95.4206	108.063	109.884	-0.127626	0.444008	NotSig	12.6361	13.3697	12.2209	13.84	14.0733
ENSG00000088247	KHSRP	191.859	199.678	239.494	216.035	244.41	-0.160169	0.325567	NotSig	42.0466	43.7601	52.486	47.3448	53.5634
ENSG00000088256	GNA11	53.5977	48.5026	55.9785	51.7764	62.2225	-0.120809	0.696616	NotSig	8.52788	7.7172	8.90668	8.23808	9.90016
ENSG00000088280	ASAP3	56.3004	54.2903	59.8958	49.247	49.1354	0.200731	0.169572	NotSig	11.2872	10.8842	12.008	9.87309	9.85073
ENSG00000088298	EDEM2	45.8845	41.9914	39.4421	44.95	44.4194	-0.0617242	0.822702	NotSig	24.3548	22.2884	20.9353	23.8588	23.5772
ENSG00000088305	DNMT3B	15.7301	17.5743	26.4044	19.26	18.9232	-0.0296086	0.951694	NotSig	3.39743	3.79574	5.70289	4.15982	4.08708
ENSG00000088325	TPX2	196.171	256.168	336.529	355.669	336.491	-0.486409	1.99456e-06	Down	54.4163	71.0592	93.3506	98.66	93.34
ENSG00000088340	FER1L4	17.5825	23.7539	18.1811	13.805	12.9986	0.566425	0.0264124	Up	1.83113	2.47385	1.89347	1.43772	1.35374
ENSG00000088356	PDRG1	57.6061	56.4607	50.6558	57.8713	55.5316	-0.0343942	0.90692	NotSig	29.4359	28.8507	25.8844	29.5714	28.3759
ENSG00000088367	EPB41L1	88.6715	79.9434	89.4101	89.6868	80.9099	0.0111739	0.976527	NotSig	9.16407	8.26203	9.2404	9.26899	8.36191
ENSG00000088387	DOCK9	59.003	55.8277	57.4438	70.0916	62.6352	-0.205018	0.187558	NotSig	3.98239	3.76807	3.87714	4.7308	4.22753
ENSG00000088448	ANKRD10	85.7867	96.975	99.3379	79.173	83.7985	0.189535	0.161045	NotSig	18.8005	21.2525	21.7703	17.3511	18.3648
ENSG00000088451	TGDS	20.0422	20.0461	19.0781	17.8276	17.4789	0.165031	0.529515	NotSig	7.79549	7.79702	7.42052	6.93413	6.79848
ENSG00000088538	DOCK3	11.2054	11.9071	13.4564	11.7327	11.7017	0.0340522	0.947997	NotSig	1.23557	1.31295	1.48378	1.29372	1.2903
ENSG00000088543	C3orf18	17.795	14.6804	12.7387	13.5612	13.2639	0.188943	0.495716	NotSig	5.48553	4.5254	3.92685	4.18039	4.08875
ENSG00000088682	COQ9	39.2949	43.4684	40.4588	44.9196	42.5919	-0.0926865	0.733244	NotSig	9.09814	10.0645	9.36764	10.4005	9.86152
ENSG00000088727	KIF9	4.43358	4.85327	3.61827	5.6378	5.39399	-0.340952	0.353012	NotSig	0.757876	0.829619	0.618507	0.963727	0.92205
ENSG00000088756	ARHGAP28	73.5792	55.1645	52.5397	58.9379	55.1484	0.104354	0.700663	NotSig	6.17793	4.63178	4.41139	4.94861	4.63043
ENSG00000088766	CRLS1	0.728807	0.99477	1.25593	0.944713	1.41482	-0.34082	0.638602	NotSig	0.135794	0.185349	0.234009	0.176023	0.263614
ENSG00000088808	PPP1R13B	21.5605	19.0815	19.2576	22.0636	22.0181	-0.133116	0.644909	NotSig	2.25222	1.99326	2.01165	2.30478	2.30002
ENSG00000088812	ATRN	176.918	164.83	162.702	176.936	166.654	-0.0227037	0.939898	NotSig	20.1708	18.7927	18.55	20.1728	19.0005
ENSG00000088826	SMOX	40.3577	43.4986	39.4421	48.6984	50.2555	-0.264949	0.0595985	NotSig	13.6992	14.7653	13.3884	16.5304	17.0589
ENSG00000088832	FKBP1A	222.499	253.033	221.582	235.294	251.336	-0.0653959	0.830257	NotSig	86.3402	98.1891	85.9843	91.3056	97.5306
ENSG00000088833	NSFL1C	97.0832	92.2423	93.5666	99.8348	98.2414	-0.0672836	0.756652	NotSig	14.865	14.1238	14.3265	15.2863	15.0423
ENSG00000088836	SLC4A11	4.25138	3.8585	3.16972	4.75404	7.39832	-0.680533	0.075014	NotSig	0.984343	0.893379	0.733902	1.10073	1.71297
ENSG00000088854	C20orf194	101.547	91.3079	96.2878	100.993	95.5297	-0.0227883	0.945442	NotSig	11.8894	10.6905	11.2736	11.8245	11.1848
ENSG00000088876	ZNF343	13.7259	14.1981	14.3834	14.4145	13.4702	0.0124562	0.980297	NotSig	2.95625	3.05795	3.09786	3.10456	2.90119
ENSG00000088881	EBF4	25.9334	15.4943	22.7562	11.1842	14.4429	0.744858	0.0737874	NotSig	6.97697	4.1685	6.1222	3.00893	3.88564
ENSG00000088882	CPXM1	192.678	193.287	237.789	170.292	153.449	0.333216	0.0104076	Up	81.0936	81.3497	100.08	71.6718	64.5828
ENSG00000088888	MAVS	197.294	185.721	180.674	200.767	188.819	-0.0433024	0.866542	NotSig	16.761	15.7778	15.3491	17.056	16.0411
ENSG00000088899	LZTS3	15.7605	13.354	14.3834	10.2395	12.527	0.353646	0.195432	NotSig	2.92131	2.47526	2.66605	1.89796	2.32197
ENSG00000088930	XRN2	180.501	185.871	179.568	199.852	190.205	-0.0984906	0.585595	NotSig	52.964	54.5397	52.6901	58.6422	55.8112
ENSG00000088970	KIZ	12.2683	10.9123	12.5294	11.4585	9.46159	0.185251	0.642884	NotSig	2.35611	2.0957	2.40626	2.20059	1.81709
ENSG00000088986	DYNLL1	203.185	216.438	190.333	216.309	214.964	-0.0778423	0.742101	NotSig	69.3229	73.8444	64.9379	73.8003	73.3415
ENSG00000088992	TESC	2.76339	3.61735	3.76778	3.26078	3.27177	0.0112395	0.988556	NotSig	1.43478	1.87817	1.95627	1.69303	1.69874
ENSG00000089006	SNX5	94.9271	101.527	102.837	96.3302	96.1486	0.0433795	0.865143	NotSig	11.936	12.7659	12.9305	12.1124	12.0896
ENSG00000089009	RPL6	184.662	185.57	166.47	179.495	168.894	0.049008	0.851228	NotSig	41.525	41.7292	37.4343	40.3633	37.9793
ENSG00000089022	MAPKAPK5	51.9579	53.5669	52.8088	54.2753	51.9651	-0.0102404	0.975774	NotSig	3.78151	3.89861	3.84343	3.95017	3.78203
ENSG00000089048	ESF1	26.2978	26.7382	26.0456	28.5852	26.8815	-0.0712444	0.830257	NotSig	8.17718	8.31412	8.09874	8.88843	8.35869
ENSG00000089050	RBBP9	36.5011	41.5392	44.8546	40.5312	40.8823	-0.0163534	0.962113	NotSig	9.49807	10.8091	11.6718	10.5468	10.6381
ENSG00000089053	ANAPC5	137.471	132.485	136.268	142.682	135.764	-0.0389358	0.881567	NotSig	11.2139	10.8072	11.1158	11.639	11.0746
ENSG00000089057	SLC23A2	61.1287	63.6954	73.5914	68.7507	63.9026	-0.0273706	0.936973	NotSig	8.12234	8.46339	9.77829	9.13509	8.49091
ENSG00000089060	SLC8B1	31.4905	28.0646	29.7834	29.2251	33.0124	-0.0604607	0.87746	NotSig	4.65286	4.14666	4.40063	4.31814	4.87772
ENSG00000089063	TMEM230	76.2515	75.7834	67.9696	70.3963	71.2714	0.0602778	0.808869	NotSig	24.9923	24.8389	22.2778	23.0732	23.36
ENSG00000089091	DZANK1	4.22101	4.31067	5.29284	5.21116	4.68658	-0.132355	0.820967	NotSig	0.637711	0.651257	0.799643	0.787303	0.70805
ENSG00000089094	KDM2B	42.7567	44.011	52.9882	41.6588	47.308	0.0373843	0.914636	NotSig	3.13649	3.22851	3.88705	3.05596	3.47036
ENSG00000089123	TASP1	8.59385	7.77729	5.98061	8.44147	8.19415	-0.136819	0.75051	NotSig	2.96647	2.6846	2.06441	2.91386	2.8285
ENSG00000089127	OAS1	1.85239	1.77853	2.21283	2.52939	2.56436	-0.410339	0.316405	NotSig	0.374901	0.359953	0.44785	0.511919	0.518996
ENSG00000089154	GCN1	199.966	171.734	179.508	195.769	184.958	-0.0415197	0.893078	NotSig	20.7005	17.7778	18.5826	20.2659	19.1468
ENSG00000089157	RPLP0	692.64	693.475	598.719	655.052	613.206	0.0750156	0.764196	NotSig	173.681	173.891	150.13	164.256	153.763
ENSG00000089159	PXN	96.6884	83.5306	98.2315	102.517	95.8834	-0.098422	0.721744	NotSig	12.9609	11.1971	13.1678	13.7422	12.853
ENSG00000089163	SIRT4	3.09743	3.10489	1.88389	2.07227	2.2696	0.332175	0.527762	NotSig	2.53472	2.54083	1.54165	1.6958	1.85729
ENSG00000089177	KIF16B	22.1983	18.7198	20.7826	22.8864	21.3107	-0.0975724	0.807044	NotSig	2.87505	2.42453	2.6917	2.96418	2.76009
ENSG00000089195	TRMT6	21.105	23.6635	24.7597	24.1054	24.3172	-0.081715	0.809727	NotSig	5.57892	6.25521	6.545	6.37204	6.42801
ENSG00000089199	CHGB	11.4483	10.7315	15.5197	10.3004	11.0827	0.186143	0.628546	NotSig	2.5744	2.41319	3.48992	2.31626	2.49218
ENSG00000089220	PEBP1	215.454	236.665	234.35	234.441	229.289	-0.0275721	0.927184	NotSig	142.308	156.318	154.789	154.849	151.446
ENSG00000089234	BRAP	35.1953	36.1735	35.8837	35.7162	35.3999	0.00609452	0.987143	NotSig	7.55913	7.76921	7.70697	7.67101	7.60307
ENSG00000089248	ERP29	163.01	155.546	138.152	154.506	154.687	-0.00854265	0.976945	NotSig	53.4634	51.0154	45.3106	50.6744	50.7336
ENSG00000089280	FUS	407.008	458.197	515.558	457.729	469.1	-0.0406028	0.879584	NotSig	39.5807	44.5587	50.137	44.5131	45.619
ENSG00000089289	IGBP1	58.0009	54.0492	51.1043	53.7572	47.9859	0.108961	0.621452	NotSig	31.1164	28.9963	27.4165	28.8397	25.7435
ENSG00000089327	FXYD5	88.8234	69.0612	75.6547	85.6946	85.6849	-0.126432	0.634473	NotSig	29.6969	23.0897	25.2941	28.6508	28.6476
ENSG00000089335	ZNF302	35.6812	39.3085	42.0138	34.7715	35.7536	0.125688	0.549946	NotSig	7.09086	7.8117	8.34932	6.91008	7.10525
ENSG00000089351	GRAMD1A	81.0191	72.8292	77.8376	72.3772	78.7287	0.0337645	0.920507	NotSig	13.635	12.2567	13.0996	12.1806	13.2495
ENSG00000089472	HEPH	229.878	225.632	232.048	212.591	195.834	0.166132	0.258314	NotSig	32.318	31.7211	32.623	29.8877	27.5319
ENSG00000089486	CDIP1	82.1123	72.9197	71.7075	70.762	68.766	0.127098	0.466168	NotSig	19.212	17.0612	16.7776	16.5564	16.0894
ENSG00000089597	GANAB	1096.31	974.513	1018.59	1056.92	967.175	0.0323826	0.928749	NotSig	217.954	193.74	202.502	210.123	192.281
ENSG00000089639	GMIP	15.5175	15.1326	16.4467	16.6087	17.4789	-0.126049	0.702436	NotSig	4.16019	4.05699	4.4093	4.45272	4.68603
ENSG00000089682	RBM41	42.2101	45.9102	45.2134	44.3406	44.7731	-0.0106374	0.975774	NotSig	6.91855	7.52502	7.41082	7.26775	7.33865
ENSG00000089685	BIRC5	58.7297	83.6813	107.143	98.5244	100.658	-0.361203	0.000992071	Down	15.3944	21.9348	28.0846	25.8255	26.3849
ENSG00000089692	LAG3	1.36651	1.14549	1.49515	1.18851	1.35587	0.054859	0.957017	NotSig	0.447158	0.374834	0.489251	0.38891	0.443674
ENSG00000089693	MLF2	213.419	204.742	196.642	205.277	206.74	-0.000171038	0.999516	NotSig	56.4451	54.1502	52.0081	54.2917	54.6787
ENSG00000089723	OTUB2	8.44202	8.8625	8.52237	9.7214	8.1352	-0.0505338	0.937108	NotSig	1.99057	2.08972	2.00952	2.29224	1.91823
ENSG00000089737	DDX24	205.22	201.366	191.26	211.067	189.32	0.0015823	0.996068	NotSig	23.8434	23.3956	22.2214	24.5227	21.9961
ENSG00000089775	ZBTB25	11.8735	14.2282	13.4863	11.0318	11.967	0.184635	0.585165	NotSig	0.970929	1.16348	1.10281	0.902102	0.978575
ENSG00000089818	NECAP1	49.1034	46.0006	40.728	44.7063	45.0678	0.0272201	0.937108	NotSig	5.58946	5.23626	4.63608	5.08893	5.13009
ENSG00000089820	ARHGAP4	8.83679	8.13903	6.9076	6.79584	10.5227	-0.110836	0.887941	NotSig	1.58365	1.45861	1.23792	1.21789	1.88579
ENSG00000089876	DHX32	58.8816	60.9824	53.7956	62.5339	61.574	-0.091271	0.686183	NotSig	15.0017	15.5369	13.7059	15.9322	15.6877
ENSG00000089902	RCOR1	66.8681	64.2682	68.0593	66.6175	59.6287	0.0719111	0.796019	NotSig	10.7869	10.3675	10.9791	10.7465	9.61908
ENSG00000089916	GPATCH2L	134.192	129.38	131.693	143.505	124.828	-0.0228716	0.948231	NotSig	6.10323	5.88441	5.98959	6.52681	5.67736
ENSG00000090006	LTBP4	106.952	99.5976	132.919	90.9058	118.049	0.0841921	0.856907	NotSig	13.191	12.2839	16.3936	11.2119	14.5596
ENSG00000090013	BLVRB	24.9009	21.6739	19.0482	20.1742	22.0476	0.0680101	0.866542	NotSig	15.4376	13.437	11.8092	12.5072	13.6687
ENSG00000090020	SLC9A1	64.6816	51.6376	50.5062	66.2213	61.9572	-0.186417	0.291751	NotSig	10.4409	8.33537	8.15274	10.6895	10.0012
ENSG00000090054	SPTLC1	98.5104	92.7246	87.1973	86.8831	88.0724	0.0957108	0.59184	NotSig	15.1252	14.2369	13.3882	13.34	13.5226
ENSG00000090060	PAPOLA	224.047	224.095	224.093	221.581	223.512	0.00978437	0.974015	NotSig	16.4656	16.4691	16.469	16.2843	16.4262
ENSG00000090061	CCNK	16.6107	13.6555	14.6525	16.3039	15.4746	-0.0749572	0.871297	NotSig	2.02077	1.66125	1.78254	1.98344	1.88255
ENSG00000090097	PCBP4	89.1574	84.2842	85.9713	87.5231	95.0286	-0.0758221	0.748298	NotSig	23.8516	22.5479	22.9993	23.4144	25.4223
ENSG00000090238	YPEL3	17.3092	18.4485	18.8987	14.6583	16.0051	0.238391	0.302885	NotSig	5.44142	5.79958	5.94113	4.60808	5.03148
ENSG00000090263	MRPS33	34.7094	37.7108	29.8432	35.9905	32.6882	0.00473515	0.992495	NotSig	6.61763	7.18986	5.68985	6.86187	6.23226
ENSG00000090266	NDUFB2	73.3666	76.115	57.5933	70.7925	73.9242	-0.0504725	0.883465	NotSig	16.498	17.116	12.951	15.9192	16.6234
ENSG00000090273	NUDC	94.168	101.346	85.732	103.004	105.345	-0.143056	0.439697	NotSig	33.0646	35.585	30.1025	36.1672	36.9891
ENSG00000090316	MAEA	69.7226	68.8502	71.6477	66.4651	76.9602	-0.0379219	0.909308	NotSig	7.09933	7.0105	7.29536	6.76765	7.83629
ENSG00000090339	ICAM1	60.825	75.3915	52.0911	72.5296	70.004	-0.167447	0.660712	NotSig	17.6407	21.8653	15.1076	21.0353	20.3028
ENSG00000090372	STRN4	102.64	95.6487	109.027	104.162	124.357	-0.166568	0.448545	NotSig	13.4399	12.5244	14.2761	13.6392	16.2834
ENSG00000090432	MUL1	40.7828	40.9664	35.8837	44.4929	41.9434	-0.127951	0.54699	NotSig	16.7969	16.8725	14.7791	18.3249	17.2749
ENSG00000090447	TFAP4	4.00844	4.15995	5.9208	3.10841	5.06976	0.137176	0.870709	NotSig	0.509526	0.528785	0.752613	0.39512	0.644434
ENSG00000090470	PDCD7	35.9241	40.6047	36.9602	36.021	34.5451	0.0992774	0.733718	NotSig	11.1048	12.5517	11.4251	11.1348	10.6786
ENSG00000090487	SPG21	86.4851	85.0981	79.5421	78.4112	74.1011	0.143157	0.34641	NotSig	21.7136	21.3653	19.9704	19.6865	18.6043
ENSG00000090520	DNAJB11	61.2805	67.976	62.2282	68.5679	69.6503	-0.115411	0.576925	NotSig	10.6928	11.8611	10.8582	11.9644	12.1533
ENSG00000090530	P3H2	681.101	697.032	615.465	553.053	497.633	0.350275	0.00396437	Up	122.214	125.073	110.437	99.238	89.2935
ENSG00000090539	CHRD	5.13202	4.73269	5.9208	3.38268	3.00649	0.701412	0.0110974	Up	0.775229	0.714909	0.894381	0.510979	0.454152
ENSG00000090565	RAB11FIP3	60.1266	56.4306	66.2951	55.3114	63.9026	0.0186931	0.962113	NotSig	9.56364	8.97576	10.5448	8.79774	10.1642
ENSG00000090581	GNPTG	27.3606	25.9846	25.1485	23.5873	24.7004	0.122862	0.641142	NotSig	6.68311	6.347	6.14276	5.76144	6.03331
ENSG00000090612	ZNF268	40.4184	44.9154	43.0604	43.4263	45.8931	-0.0679838	0.81921	NotSig	2.86757	3.18662	3.05501	3.08097	3.25599
ENSG00000090615	GOLGA3	113.876	99.8388	101.76	100.749	108.322	0.0168609	0.95967	NotSig	10.7279	9.40544	9.58644	9.4912	10.2046
ENSG00000090621	PABPC4	133.129	134.716	128.434	141.524	140.686	-0.0913934	0.602897	NotSig	19.6297	19.8638	18.9374	20.8676	20.744
ENSG00000090661	CERS4	32.766	34.6662	34.9567	31.3888	31.7155	0.106415	0.660807	NotSig	8.07242	8.54059	8.61214	7.73315	7.81362
ENSG00000090674	MCOLN1	9.44413	9.52568	9.89791	11.1842	11.6133	-0.249946	0.346521	NotSig	2.38609	2.40669	2.50073	2.82572	2.93413
ENSG00000090686	USP48	134.92	126.577	131.872	124.854	120.377	0.098976	0.587988	NotSig	14.2066	13.3281	13.8857	13.1467	12.6753
ENSG00000090776	EFNB1	52.626	50.0701	54.8721	43.8834	44.6257	0.241711	0.0783189	NotSig	15.9328	15.159	16.6128	13.2859	13.5107
ENSG00000090857	PDPR	69.0545	71.8646	74.5483	71.1887	62.4878	0.0966038	0.695938	NotSig	6.64945	6.92004	7.17846	6.85495	6.01712
ENSG00000090861	AARS1	179.408	161.424	138.87	182.909	163.117	-0.0932699	0.635207	NotSig	39.8862	35.888	30.8737	40.6644	36.2643
ENSG00000090863	GLG1	541.838	475.832	462.002	498.839	457.517	0.058816	0.830899	NotSig	38.3983	33.7206	32.7406	35.3511	32.4227
ENSG00000090889	KIF4A	35.4079	46.091	62.7067	63.8138	57.1233	-0.429247	0.00116975	Down	7.74281	10.0789	13.7124	13.9545	12.4914
ENSG00000090905	TNRC6A	140.083	132.335	148.558	151.733	144.164	-0.0831939	0.710899	NotSig	10.8022	10.2047	11.4558	11.7006	11.1169
ENSG00000090924	PLEKHG2	170.753	153.436	174.514	157.188	165.475	0.039272	0.900628	NotSig	18.7312	16.8315	19.1437	17.2431	18.1521
ENSG00000090932	DLL3	2.79376	3.22547	2.45205	2.92556	3.38967	-0.151064	0.82916	NotSig	1.06714	1.23203	0.936612	1.11748	1.29475
ENSG00000090971	NAT14	60.7339	58.39	58.8193	53.8182	56.298	0.109757	0.573805	NotSig	30.6892	29.5048	29.7217	27.1946	28.4477
ENSG00000090975	PITPNM2	26.3282	19.0514	25.896	23.9835	23.1382	0.0113953	0.987143	NotSig	2.87394	2.07962	2.82677	2.618	2.52572
ENSG00000090989	EXOC1	58.6994	57.2445	53.0181	59.0903	55.8558	-0.0191226	0.952508	NotSig	10.9371	10.666	9.87854	11.0099	10.4073
ENSG00000091009	RBM27	24.1417	23.9046	21.8292	18.8943	21.576	0.210252	0.399331	NotSig	3.62271	3.58713	3.27569	2.83527	3.23769
ENSG00000091039	OSBPL8	117.004	107.495	108.937	108.733	112.124	0.0151408	0.95967	NotSig	12.7206	11.6868	11.8435	11.8214	12.1901
ENSG00000091073	DTX2	12.1164	9.82712	11.9911	11.1842	11.407	0.000990541	0.998728	NotSig	2.4031	1.94905	2.37825	2.2182	2.26239
ENSG00000091106	NLRC4	0.971743	1.0852	0.657867	0.639967	1.06111	0.10255	0.93898	NotSig	0.256532	0.286485	0.173671	0.168946	0.280125
ENSG00000091127	PUS7	18.7061	23.1209	22.3077	24.5016	24.8477	-0.226331	0.337139	NotSig	4.21973	5.21563	5.03218	5.52709	5.60517
ENSG00000091129	NRCAM	26.48	46.6035	64.5906	39.7998	39.2612	0.0391489	0.937108	NotSig	3.21671	5.66126	7.84628	4.83477	4.76934
ENSG00000091136	LAMB1	1703.86	1453.51	1223.78	1670.56	1615.4	-0.148912	0.358584	NotSig	211.083	180.068	151.608	206.957	200.124
ENSG00000091140	DLD	129.272	129.109	122.812	122.813	122.028	0.0588782	0.790191	NotSig	25.3376	25.3056	24.0713	24.0715	23.9177
ENSG00000091157	WDR7	30.0633	29.1498	29.5741	29.8651	28.1785	0.0304236	0.93903	NotSig	1.91559	1.85738	1.88442	1.90296	1.79549
ENSG00000091164	TXNL1	81.9908	87.178	82.8613	86.7307	86.9229	-0.0480992	0.855911	NotSig	7.25775	7.71692	7.33481	7.67732	7.69433
ENSG00000091262	ABCC6	12.0557	8.53091	9.50917	7.49675	6.66143	0.520916	0.0598889	NotSig	1.59277	1.12709	1.25633	0.990455	0.880094
ENSG00000091317	CMTM6	170.511	165.554	158.785	158.529	168.511	0.0184033	0.950334	NotSig	44.2081	42.923	41.1681	41.1016	43.6896
ENSG00000091409	ITGA6	141.51	199.135	191.858	223.927	250.776	-0.457045	0.00538881	Down	21.0894	29.6773	28.5928	33.3722	37.3735
ENSG00000091428	RAPGEF4	1.54872	1.65795	2.03341	2.01132	2.50541	-0.411067	0.366178	NotSig	0.217364	0.232695	0.28539	0.282291	0.351636
ENSG00000091436	MAP3K20	93.0748	75.3614	76.3425	86.6393	81.7647	-0.0297721	0.935426	NotSig	6.74259	5.45939	5.53046	6.27639	5.92326
ENSG00000091483	FH	83.0233	86.0928	79.0338	86.7612	84.4469	-0.0439065	0.870727	NotSig	38.7597	40.1927	36.8972	40.5048	39.4243
ENSG00000091490	SEL1L3	92.0119	97.7286	96.7364	109.191	101.985	-0.149222	0.327725	NotSig	12.2961	13.0601	12.9275	14.5918	13.6289
ENSG00000091527	CDV3	268.201	308.831	282.703	286.857	286.176	-0.00398083	0.991336	NotSig	61.4154	70.7192	64.7363	65.6875	65.5316
ENSG00000091536	MYO15A	1.15394	1.05506	1.37554	1.09709	1.12006	0.0828244	0.93898	NotSig	0.0576972	0.052753	0.068777	0.0548543	0.0560032
ENSG00000091542	ALKBH5	73.2755	78.2854	77.5386	79.1121	77.8444	-0.0448343	0.866542	NotSig	20.3487	21.7399	21.5325	21.9695	21.6175
ENSG00000091592	NLRP1	13.3007	8.62134	6.8777	10.9404	10.8469	-0.168092	0.66763	NotSig	1.13857	0.738002	0.588743	0.936516	0.928517
ENSG00000091622	PITPNM3	5.01055	5.51645	5.95071	4.35787	4.36235	0.312226	0.366178	NotSig	0.469548	0.516957	0.557652	0.408384	0.408805
ENSG00000091640	SPAG7	79.3185	80.8477	75.2959	82.2205	87.3945	-0.107205	0.571877	NotSig	28.573	29.1238	27.1239	29.6183	31.4822
ENSG00000091651	ORC6	18.949	26.4971	34.4483	26.7262	28.768	-0.160019	0.496647	NotSig	4.39754	6.14924	7.9945	6.20242	6.67625
ENSG00000091656	ZFHX4	143.818	139.057	125.533	148.533	109.442	0.0947534	0.823464	NotSig	9.07312	8.77275	7.91956	9.37059	6.90442
ENSG00000091732	ZC3HC1	33.1304	32.2848	31.0095	36.3257	32.8356	-0.0978199	0.72205	NotSig	11.0068	10.7259	10.3021	12.0684	10.9088
ENSG00000091844	RGS17	18.1594	20.3174	17.4335	20.8446	21.2223	-0.169616	0.562171	NotSig	2.28939	2.56145	2.19787	2.62792	2.67553
ENSG00000091879	ANGPT2	11.9646	11.4851	7.62528	26.4824	37.2569	-1.60713	3.48476e-13	Down	1.76599	1.69521	1.1255	3.90885	5.49917
ENSG00000091947	TMEM101	39.6289	37.8013	33.4615	33.7049	30.0649	0.229097	0.178792	NotSig	13.0832	12.4798	11.047	11.1274	9.92568
ENSG00000091972	CD200	50.1662	50.6127	51.523	39.2513	40.7939	0.339789	0.00297	Up	16.7724	16.9217	17.226	13.1231	13.6389
ENSG00000091986	CCDC80	92.5282	66.74	53.3171	69.1469	61.7214	0.137119	0.476809	NotSig	7.07889	5.10596	4.07904	5.2901	4.72201
ENSG00000092010	PSME1	120.861	116.629	102.657	110.836	106.701	0.0741814	0.716241	NotSig	68.0521	65.6696	57.8025	62.4077	60.0793
ENSG00000092020	PPP2R3C	45.0038	48.2011	45.9311	44.5844	43.7414	0.0693704	0.80211	NotSig	11.65	12.4776	11.89	11.5414	11.3232
ENSG00000092036	HAUS4	15.2139	16.0068	18.4203	15.603	16.5946	0.0146425	0.975774	NotSig	5.99206	6.30436	7.25493	6.14533	6.53589
ENSG00000092051	JPH4	4.82835	7.35527	7.23654	6.97869	8.10573	-0.274216	0.524217	NotSig	0.911525	1.38857	1.36616	1.31748	1.53025
ENSG00000092068	SLC7A8	86.971	155.275	69.8236	121.929	111.653	-0.142257	0.92397	NotSig	14.5169	25.918	11.6548	20.352	18.6367
ENSG00000092094	OSGEP	37.8676	44.1919	45.7517	40.1351	38.3769	0.0960399	0.713963	NotSig	7.52686	8.78392	9.09395	7.97755	7.62809
ENSG00000092096	SLC22A17	49.6804	39.8511	53.5863	31.8764	33.7493	0.528222	0.00634219	Up	11.613	9.31536	12.526	7.45125	7.88904
ENSG00000092108	SCFD1	101.79	94.7745	83.908	92.6123	91.2852	0.0394457	0.877011	NotSig	15.8799	14.7854	13.0902	14.4481	14.2411
ENSG00000092140	G2E3	32.3712	39.0673	42.9109	37.8495	36.9916	-0.0102139	0.978808	NotSig	3.47368	4.19222	4.60466	4.06154	3.96948
ENSG00000092148	HECTD1	220.434	230.485	226.785	247.515	224.308	-0.0641578	0.806473	NotSig	17.5547	18.3551	18.0604	19.7113	17.8631
ENSG00000092199	HNRNPC	389.942	412.468	394.062	423.445	400.629	-0.0469678	0.866542	NotSig	53.351	56.4329	53.9147	57.9347	54.8131
ENSG00000092201	SUPT16H	228.906	252.641	268.888	279.97	263.863	-0.139197	0.393776	NotSig	33.1748	36.6147	38.9693	40.5754	38.2411
ENSG00000092203	TOX4	105.95	99.899	93.7461	104.193	96.9445	0.00158323	0.995811	NotSig	14.9415	14.0881	13.2204	14.6937	13.6715
ENSG00000092208	GEMIN2	12.1468	12.3593	13.3966	13.9878	14.2661	-0.172742	0.555546	NotSig	4.4058	4.48287	4.85911	5.07357	5.17449
ENSG00000092295	TGM1	1.21468	0.904337	1.10641	1.06661	1.38534	-0.186526	0.840851	NotSig	0.325215	0.242125	0.296228	0.285572	0.370908
ENSG00000092330	TINF2	52.0186	51.2759	50.0577	52.7515	52.9967	-0.0450585	0.872121	NotSig	19.1809	18.907	18.4579	19.4512	19.5416
ENSG00000092421	SEMA6A	48.1316	67.7047	71.9467	62.1073	56.4453	0.0224687	0.961115	NotSig	4.39318	6.17969	6.56688	5.66879	5.152
ENSG00000092439	TRPM7	67.1717	76.1451	75.4155	71.9201	67.587	0.0520442	0.860995	NotSig	5.42583	6.15066	6.09172	5.80938	5.45937
ENSG00000092445	TYRO3	73.8525	80.9381	87.3169	83.1043	78.8761	-0.0249382	0.93853	NotSig	6.85724	7.51515	8.10742	7.71627	7.32368
ENSG00000092470	WDR76	18.3113	21.5232	28.8564	25.3549	23.6982	-0.171799	0.501449	NotSig	4.51684	5.30913	7.11802	6.25429	5.84563
ENSG00000092531	SNAP23	35.5294	32.6466	30.4114	33.644	34.6041	-0.0420364	0.900628	NotSig	6.07132	5.5787	5.19675	5.74914	5.91321
ENSG00000092607	TBX15	24.7794	45.7293	32.9532	28.1585	26.9405	0.296407	0.663605	NotSig	5.70429	10.527	7.5859	6.48217	6.20177
ENSG00000092621	PHGDH	220.464	158.892	155.227	178.642	159.108	0.0998752	0.750395	NotSig	23.9193	17.239	16.8413	19.3818	17.2625
ENSG00000092758	COL9A3	2.49009	1.17564	2.12312	1.09709	1.50324	0.573926	0.488846	NotSig	0.514375	0.24285	0.43857	0.226624	0.310523
ENSG00000092820	EZR	233.522	286.946	268.141	322.635	350.403	-0.371148	0.00599597	Down	70.8072	87.0061	81.304	97.8274	106.247
ENSG00000092841	MYL6	1088.87	1139.58	887.433	1168.64	1106.83	-0.113784	0.648376	NotSig	236.248	247.252	192.543	253.556	240.145
ENSG00000092847	AGO1	119.524	129.772	172.78	127.079	121.468	0.122837	0.521149	NotSig	8.60507	9.34286	12.4392	9.14896	8.745
ENSG00000092850	TEKT2	1.79165	1.92925	1.79418	1.61515	1.41482	0.281339	0.633989	NotSig	0.914574	0.984814	0.915867	0.824479	0.722214
ENSG00000092853	CLSPN	20.0118	28.4565	35.8239	33.2173	30.8312	-0.285478	0.141368	NotSig	2.08652	2.967	3.73515	3.46338	3.2146
ENSG00000092871	RFFL	17.2484	17.936	18.0315	17.9191	19.1	-0.0666393	0.868056	NotSig	2.02637	2.10714	2.11837	2.10515	2.2439
ENSG00000092929	UNC13D	1.48798	1.14549	0.897091	0.700916	1.29692	0.24533	0.810745	NotSig	0.191948	0.147767	0.115724	0.0904174	0.167301
ENSG00000092931	MFSD11	31.855	29.2101	26.5838	34.1011	34.4862	-0.216964	0.190071	NotSig	4.83603	4.4345	4.0358	5.17703	5.23549
ENSG00000092964	DPYSL2	100.97	117.835	123.26	132.869	124.357	-0.197377	0.160872	NotSig	13.8391	16.1506	16.8942	18.2113	17.0445
ENSG00000092969	TGFB2	204.491	137.308	149.814	110.105	108.469	0.603224	0.000759239	Up	33.8002	22.6956	24.7627	18.1991	17.9288
ENSG00000092978	GPATCH2	22.5627	22.94	22.6366	22.216	20.8096	0.0789837	0.824357	NotSig	2.55205	2.59473	2.56041	2.51284	2.35376
ENSG00000093000	NUP50	60.3695	67.3128	71.9467	74.3276	74.3958	-0.181341	0.173066	NotSig	7.32996	8.17299	8.73564	9.02472	9.033
ENSG00000093009	CDC45	11.3572	17.3633	23.3244	21.2408	20.2791	-0.389285	0.0483454	Down	3.81372	5.83051	7.83223	7.13257	6.80962
ENSG00000093010	COMT	79.3185	75.0298	30.531	63.9053	74.1305	-0.171929	0.796019	NotSig	15.6478	14.8017	6.02308	12.6071	14.6243
ENSG00000093072	ADA2	171.209	161.123	137.434	168.159	170.161	-0.0949156	0.595353	NotSig	19.6701	18.5113	15.7898	19.3197	19.5498
ENSG00000093144	ECHDC1	67.111	75.9944	63.0655	68.4764	69.2671	0.00393251	0.992495	NotSig	11.8236	13.3887	11.1109	12.0642	12.2035
ENSG00000093167	LRRFIP2	53.8103	54.8631	48.1738	51.1059	48.9586	0.0744076	0.775096	NotSig	5.04125	5.13988	4.51319	4.78789	4.58671
ENSG00000093183	SEC22C	75.3101	79.7022	79.7813	81.2148	80.8509	-0.0559994	0.817679	NotSig	9.23031	9.76862	9.77832	9.95402	9.90942
ENSG00000093217	XYLB	1.91312	1.98954	2.54176	2.1637	1.88642	0.0464338	0.957195	NotSig	0.302374	0.314452	0.401732	0.341978	0.298155
ENSG00000094631	HDAC6	109.716	103.456	112.286	107.789	108.911	-0.00142892	0.996262	NotSig	10.3486	9.75817	10.591	10.1668	10.2727
ENSG00000094804	CDC6	31.2172	43.378	51.523	49.3993	44.8615	-0.242979	0.215331	NotSig	5.87785	8.16758	9.70118	9.30133	8.4469
ENSG00000094841	UPRT	19.1616	20.86	17.5531	18.6505	18.2453	0.0663158	0.878545	NotSig	5.19424	5.65466	4.75822	5.0557	4.94585
ENSG00000094880	CDC23	77.4054	76.2657	74.1895	76.7655	71.6546	0.038548	0.889858	NotSig	16.7689	16.522	16.0722	16.6303	15.5231
ENSG00000094914	AAAS	69.7529	66.5592	65.398	71.2496	65.848	-0.0208851	0.94931	NotSig	14.7563	14.0806	13.835	15.0729	13.9302
ENSG00000094916	CBX5	357.814	409.182	480.632	439.231	404.549	-0.0613119	0.824668	NotSig	23.794	27.2099	31.9611	29.208	26.9018
ENSG00000094975	SUCO	454.685	652.569	469.568	554.912	535.007	-0.0509278	0.945442	NotSig	57.5988	82.6665	59.4841	70.2954	67.7739
ENSG00000095002	MSH2	66.2	76.8988	86.3301	82.9824	79.6424	-0.123228	0.485229	NotSig	4.8413	5.62372	6.31345	6.06862	5.82437
ENSG00000095015	MAP3K1	30.2455	29.8733	34.9268	32.2421	30.6839	-0.00785384	0.985086	NotSig	3.90718	3.85909	4.51192	4.16511	3.96381
ENSG00000095059	DHPS	2.97596	2.83359	2.84079	2.37702	3.56652	-0.0447282	0.962113	NotSig	0.997307	0.949594	0.952007	0.796588	1.19521
ENSG00000095066	HOOK2	21.5605	18.1772	24.072	18.62	20.957	0.0878449	0.862612	NotSig	3.62362	3.05499	4.04571	3.12941	3.52218
ENSG00000095139	ARCN1	408.982	363.182	347.952	390.593	368.324	-0.00943433	0.976816	NotSig	97.9129	86.9479	83.3019	93.5104	88.1791
ENSG00000095203	EPB41L4B	1.67018	1.50723	1.79418	1.64563	1.70957	-0.0278677	0.976604	NotSig	0.211979	0.191297	0.227717	0.208863	0.216978
ENSG00000095209	TMEM38B	15.5783	16.9111	18.2409	15.0545	14.4429	0.178814	0.51865	NotSig	3.43815	3.73231	4.02579	3.32255	3.18758
ENSG00000095261	PSMD5	94.4109	90.0418	80.2897	90.4182	87.925	-0.00111582	0.996534	NotSig	21.4619	20.4687	18.2518	20.5543	19.9875
ENSG00000095319	NUP188	94.8968	97.0052	113.572	114.402	115.072	-0.195396	0.110078	NotSig	11.8016	12.0638	14.1241	14.2273	14.3106
ENSG00000095321	CRAT	54.4176	49.8289	55.0515	48.028	53.1441	0.0667742	0.830899	NotSig	14.2903	13.0853	14.4568	12.6124	13.9559
ENSG00000095370	SH2D3C	14.6672	8.98308	9.74839	7.77103	7.42779	0.571498	0.0515577	NotSig	3.16924	1.94103	2.10639	1.67913	1.60497
ENSG00000095380	NANS	23.8381	23.2415	20.7228	24.1664	23.4034	-0.0610372	0.868054	NotSig	4.83433	4.71333	4.20256	4.90091	4.74619
ENSG00000095383	TBC1D2	24.2328	23.6635	20.364	17.401	20.1317	0.289832	0.191273	NotSig	6.73696	6.57867	5.66138	4.83764	5.5968
ENSG00000095397	WHRN	26.6318	20.1064	28.0491	21.9722	23.374	0.127608	0.810078	NotSig	4.66897	3.52497	4.91744	3.85207	4.09782
ENSG00000095485	CWF19L1	22.8056	24.1458	25.9857	23.2826	24.2877	0.0158908	0.970115	NotSig	5.72286	6.05917	6.52089	5.84256	6.09478
ENSG00000095539	SEMA4G	26.8444	22.94	23.2048	23.9226	22.3423	0.085522	0.814421	NotSig	5.1103	4.36703	4.41743	4.55408	4.25325
ENSG00000095564	BTAF1	140.963	127.602	142.099	121.319	117.872	0.193296	0.188055	NotSig	18.5943	16.8318	18.7441	16.0031	15.5483
ENSG00000095574	IKZF5	17.0966	15.1929	16.8952	13.6831	17.8915	0.0517788	0.935737	NotSig	3.46506	3.07922	3.42424	2.77323	3.62618
ENSG00000095587	TLL2	4.76761	4.82313	3.25943	6.21682	6.01298	-0.490365	0.0885109	NotSig	0.584481	0.591287	0.399587	0.762145	0.737155
ENSG00000095637	SORBS1	53.6281	60.9824	51.5828	68.4764	66.467	-0.278887	0.0673623	NotSig	4.89709	5.56866	4.71032	6.25299	6.06949
ENSG00000095739	BAMBI	9.7478	7.74715	10.2567	6.79584	7.22147	0.39141	0.229399	NotSig	4.55717	3.62186	4.79511	3.17711	3.37609
ENSG00000095752	IL11	57.2417	52.3611	44.107	54.7933	65.8774	-0.220872	0.289439	NotSig	21.3748	19.5523	16.4701	20.4605	24.5995
ENSG00000095777	MYO3A	9.04936	14.6503	13.4265	13.8355	14.6787	-0.254207	0.550766	NotSig	1.07258	1.73643	1.59138	1.63986	1.7398
ENSG00000095787	WAC	188.427	184.093	185.309	175.686	175.113	0.0857643	0.638207	NotSig	15.2166	14.8666	14.9648	14.1877	14.1414
ENSG00000095794	CREM	31.0654	33.581	29.0359	30.6575	31.5976	0.0114091	0.978808	NotSig	5.45103	5.89244	5.0949	5.37944	5.54441
ENSG00000095906	NUBP2	24.3847	25.3214	28.9162	20.9665	29.5048	0.0315444	0.959319	NotSig	4.92918	5.11854	5.84521	4.23823	5.96419
ENSG00000095951	HIVEP1	42.3012	33.9428	42.4025	39.2818	37.7285	0.0367086	0.943497	NotSig	3.84382	3.0843	3.85302	3.56945	3.4283
ENSG00000096060	FKBP5	83.1144	81.6917	87.8851	80.1177	70.8293	0.153052	0.412226	NotSig	7.82032	7.68646	8.2692	7.53837	6.66441
ENSG00000096063	SRPK1	52.5956	53.6272	53.8853	55.5247	53.1736	-0.0281751	0.931215	NotSig	7.85947	8.01362	8.0522	8.29718	7.94584
ENSG00000096070	BRPF3	81.1405	77.2303	85.433	84.2928	81.3815	-0.0336178	0.90907	NotSig	12.2699	11.6786	12.9189	12.7465	12.3063
ENSG00000096080	MRPS18A	12.9363	14.0474	11.8416	13.165	13.4997	-0.0342901	0.94951	NotSig	10.075	10.9403	9.22244	10.2531	10.5138
ENSG00000096092	TMEM14A	27.2999	25.1406	20.962	26.8177	24.7004	-0.053975	0.883423	NotSig	27.6315	25.4459	21.2166	27.1434	25.0004
ENSG00000096093	EFHC1	68.8116	86.6354	78.8842	77.436	80.5267	-0.0299296	0.943497	NotSig	3.02548	3.80916	3.46835	3.40468	3.54057
ENSG00000096384	HSP90AB1	1033.08	1021.42	959.379	1115.89	1051.3	-0.101312	0.621515	NotSig	346.673	342.758	321.939	374.459	352.785
ENSG00000096401	CDC5L	96.5366	105.928	110.522	113.122	108.941	-0.105053	0.552072	NotSig	15.4681	16.9729	17.709	18.1256	17.4557
ENSG00000096433	ITPR3	35.9849	35.7213	40.1299	56.1342	59.0097	-0.640693	1.02801e-10	Down	3.64588	3.61918	4.06584	5.68736	5.97869
ENSG00000096654	ZNF184	13.4829	14.59	13.875	14.5973	15.7398	-0.120641	0.743798	NotSig	4.31868	4.67327	4.44427	4.67564	5.04159
ENSG00000096696	DSP	337.59	293.065	276.065	341.163	314.001	-0.0994811	0.621452	NotSig	33.5977	29.1665	27.4746	33.9533	31.2501
ENSG00000096717	SIRT1	40.7828	42.1722	46.0507	41.4455	40.8823	0.0487203	0.871033	NotSig	8.93577	9.24019	10.09	9.08095	8.95757
ENSG00000096746	HNRNPH3	177.1	199.376	211.325	195.434	206.18	-0.0568755	0.814334	NotSig	32.9611	37.107	39.3309	36.3733	38.3734
ENSG00000096872	IFT74	30.2151	32.526	28.7966	31.846	29.6817	-0.00536309	0.990168	NotSig	7.4184	7.98575	7.07013	7.8188	7.28743
ENSG00000096968	JAK2	44.9735	38.4644	37.1994	39.0075	36.0189	0.116104	0.627251	NotSig	7.28906	6.23411	6.02907	6.32212	5.83775
ENSG00000097007	ABL1	213.085	203.928	212.551	223.501	229.76	-0.111404	0.516565	NotSig	30.3626	29.0578	30.2865	31.8468	32.7387
ENSG00000097021	ACOT7	52.8993	55.7976	55.6795	66.1299	73.6884	-0.357755	0.00189193	Down	12.8272	13.53	13.5013	16.0354	17.8682
ENSG00000097033	SH3GLB1	196.626	184.394	178.91	185.194	189.939	0.000872615	0.997159	NotSig	28.5752	26.7976	26.0006	26.9138	27.6034
ENSG00000097046	CDC7	24.5669	31.7724	42.3427	32.6993	33.1303	-0.0916106	0.737416	NotSig	6.82603	8.82811	11.7651	9.08565	9.20542
ENSG00000097096	SYDE2	8.10798	9.4051	9.18024	8.38052	7.13304	0.186676	0.656563	NotSig	1.26588	1.4684	1.43329	1.30843	1.11367
ENSG00000099139	PCSK5	10.5373	11.5454	12.7985	13.5612	13.3818	-0.23642	0.348592	NotSig	0.789846	0.865405	0.959336	1.01651	1.00306
ENSG00000099194	SCD	809.067	666.074	631.792	820.955	694.705	-0.0892944	0.763343	NotSig	154.255	126.992	120.456	156.522	132.451
ENSG00000099203	TMED1	15.5783	15.0723	14.0843	13.5307	17.1252	-0.0339434	0.954326	NotSig	8.26871	8.00015	7.47576	7.18191	9.0898
ENSG00000099204	ABLIM1	305.431	388.051	462.899	327.785	315.269	0.199477	0.173554	NotSig	29.8535	37.9289	45.2448	32.0384	30.815
ENSG00000099219	ERMP1	55.116	54.3205	59.208	58.2675	57.2706	-0.0476301	0.866542	NotSig	8.44302	8.32115	9.06986	8.92577	8.77308
ENSG00000099246	RAB18	114.787	106.832	96.6466	89.6563	96.3255	0.202848	0.119058	NotSig	18.4456	17.1673	15.5306	14.4072	15.4789
ENSG00000099250	NRP1	187.88	173.994	120.539	253.762	247.151	-0.616338	3.19357e-10	Down	16.3062	15.1011	10.4617	22.0241	21.4504
ENSG00000099251	HSD17B7P2	1.79165	3.46662	3.34914	3.47411	4.59816	-0.582751	0.198583	NotSig	1.18968	2.30187	2.22387	2.30684	3.05323
ENSG00000099256	PRTFDC1	11.4483	8.44047	9.7783	12.007	11.1712	-0.215995	0.585165	NotSig	4.92614	3.63187	4.20753	5.16652	4.80687
ENSG00000099260	PALMD	5.04092	2.74315	4.72468	2.92556	2.68226	0.575018	0.352299	NotSig	0.624339	0.339752	0.585172	0.362344	0.332209
ENSG00000099282	TSPAN15	76.4033	79.9735	55.6496	64.0576	63.1657	0.173473	0.464738	NotSig	28.8206	30.1673	20.9919	24.1636	23.8271
ENSG00000099284	MACROH2A2	83.0537	83.1387	91.922	87.3402	83.2974	0.000375349	0.99941	NotSig	42.9884	43.0324	47.5787	45.2072	43.1146
ENSG00000099290	WASHC2A	20.0726	19.3227	19.5865	20.5704	22.5192	-0.131013	0.663605	NotSig	3.88853	3.74325	3.79436	3.98496	4.36249
ENSG00000099308	MAST3	19.8904	14.9216	19.0482	17.4924	16.8894	0.0650359	0.9119	NotSig	2.93715	2.20342	2.81279	2.58305	2.494
ENSG00000099326	MZF1	22.6538	23.9649	29.604	18.6809	24.5235	0.196153	0.542074	NotSig	3.40453	3.60158	4.44906	2.80747	3.68553
ENSG00000099330	OCEL1	16.2463	14.4694	17.7325	14.9326	15.1209	0.0920726	0.835913	NotSig	8.74399	7.78761	9.54387	8.0369	8.13825
ENSG00000099331	MYO9B	137.35	136.615	156.841	153.074	163.942	-0.159432	0.274684	NotSig	13.8068	13.7329	15.7661	15.3874	16.4799
ENSG00000099337	KCNK6	13.3007	10.0984	10.0773	12.1898	12.4681	-0.126071	0.771882	NotSig	2.15641	1.63723	1.63381	1.9763	2.02141
ENSG00000099338	CATSPERG	1.27541	1.80867	1.13632	1.55421	1.32639	-0.0179979	0.987808	NotSig	0.138783	0.196809	0.123647	0.169119	0.14433
ENSG00000099341	PSMD8	204.37	192.684	185.967	204.028	195.333	-0.0301078	0.910693	NotSig	65.8195	62.056	59.8928	65.7093	62.9093
ENSG00000099364	FBXL19	40.9954	37.0778	51.1342	40.5617	51.1398	-0.122485	0.771882	NotSig	9.44595	8.54327	11.7821	9.34601	11.7834
ENSG00000099365	STX1B	12.7541	11.0932	11.9612	10.7575	10.788	0.153004	0.679134	NotSig	2.44989	2.13085	2.29758	2.06637	2.07222
ENSG00000099377	HSD3B7	6.58963	6.66195	4.51536	5.48543	7.48674	-0.115627	0.877382	NotSig	2.64644	2.67548	1.8134	2.20298	3.00672
ENSG00000099381	SETD1A	34.7398	35.0883	40.9971	38.7332	42.2677	-0.154462	0.445509	NotSig	5.45195	5.50663	6.43394	6.07866	6.63335
ENSG00000099385	BCL7C	25.6905	30.2953	28.6172	31.9069	34.8694	-0.255139	0.187644	NotSig	5.8414	6.88842	6.50687	7.25487	7.92846
ENSG00000099617	EFNA2	9.6567	7.92802	10.6754	8.68526	9.6974	0.0200523	0.977666	NotSig	3.98379	3.27063	4.40404	3.58303	4.00058
ENSG00000099622	CIRBP	276.309	300.451	307.074	275.887	293.928	0.0362481	0.898895	NotSig	43.3902	47.1813	48.2215	43.3239	46.1571
ENSG00000099624	ATP5F1D	32.3408	28.9388	33.8802	25.6901	36.5789	0.0179255	0.979488	NotSig	14.3801	12.8674	15.0645	11.4229	16.2645
ENSG00000099625	CBARP	4.16027	2.98431	4.99381	2.86461	4.53921	0.0976548	0.934235	NotSig	0.906181	0.650035	1.08774	0.623963	0.988718
ENSG00000099783	HNRNPM	200.24	225.602	246.371	248.612	267.017	-0.228537	0.0464102	Down	35.6679	40.1856	43.8851	44.2843	47.5628
ENSG00000099785	MARCHF2	22.593	25.2913	20.7527	24.014	25.4667	-0.104719	0.782204	NotSig	10.1954	11.413	9.36494	10.8366	11.4922
ENSG00000099795	NDUFB7	46.9473	44.5838	40.5784	38.7332	45.3331	0.0770691	0.819553	NotSig	87.752	83.3342	75.8475	72.3986	84.7348
ENSG00000099797	TECR	47.0384	40.9062	43.8379	41.8416	38.1706	0.14185	0.551803	NotSig	7.97397	6.93442	7.43141	7.09301	6.47069
ENSG00000099800	TIMM13	43.2729	43.4684	40.1299	39.3732	46.2763	-0.013007	0.975774	NotSig	26.0054	26.1229	24.1165	23.6618	27.8103
ENSG00000099804	CDC34	110.202	99.3263	102.986	95.7207	104.785	0.0599082	0.829594	NotSig	58.1847	52.4426	54.3749	50.5389	55.3247
ENSG00000099810	MTAP	62.4345	63.183	67.9995	58.6941	62.7236	0.0777648	0.739081	NotSig	4.29782	4.34935	4.68091	4.04035	4.31772
ENSG00000099814	CEP170B	33.8592	29.5417	33.2821	29.3166	40.2339	-0.112208	0.829638	NotSig	4.69549	4.09675	4.61546	4.06554	5.57951
ENSG00000099817	POLR2E	116.336	114.188	116.891	107.149	127.157	-0.0190898	0.958248	NotSig	23.8883	23.4471	24.0023	22.0018	26.1102
ENSG00000099821	POLRMT	20.3155	19.1116	22.0984	17.6448	23.2561	-0.0086091	0.98863	NotSig	4.01492	3.77701	4.36726	3.48711	4.59606
ENSG00000099822	HCN2	6.31633	4.09966	3.64817	4.0836	3.77285	0.275457	0.545066	NotSig	1.84688	1.19873	1.06672	1.19403	1.10317
ENSG00000099840	IZUMO4	2.21679	2.38142	2.57166	2.2856	2.44646	-0.0040949	0.996068	NotSig	0.800285	0.859718	0.928398	0.825125	0.883197
ENSG00000099849	RASSF7	8.29018	9.37496	9.56898	7.83197	12.0554	-0.150295	0.821099	NotSig	3.29761	3.7291	3.80627	3.11534	4.79532
ENSG00000099860	GADD45B	36.8655	27.5823	22.6665	20.7532	22.1655	0.455256	0.00355907	Up	17.243	12.901	10.6017	9.70683	10.3674
ENSG00000099864	PALM	39.9629	33.8523	41.4755	32.6383	36.7263	0.141148	0.659961	NotSig	8.13578	6.89176	8.44371	6.64461	7.47685
ENSG00000099875	MKNK2	137.896	119.794	122.453	118.424	138.239	-0.0106733	0.978833	NotSig	26.4119	22.9447	23.4539	22.6823	26.4776
ENSG00000099889	ARVCF	20.1637	23.2716	30.1124	22.9474	32.4229	-0.235909	0.478332	NotSig	3.57766	4.1291	5.34286	4.07157	5.75282
ENSG00000099899	TRMT2A	20.9228	19.3528	18.8987	19.3819	18.8642	0.0539405	0.895335	NotSig	5.29156	4.89449	4.77965	4.90183	4.77092
ENSG00000099901	RANBP1	53.1118	59.7465	63.1253	62.991	63.8142	-0.132735	0.437251	NotSig	11.4961	12.9321	13.6635	13.6344	13.8126
ENSG00000099904	ZDHHC8	35.7116	29.4211	40.5186	29.4385	35.6947	0.0939271	0.860903	NotSig	6.4438	5.30875	7.31119	5.31189	6.44076
ENSG00000099910	KLHL22	25.6905	26.3463	28.1388	25.5377	24.1403	0.0957204	0.753685	NotSig	5.5764	5.71876	6.10783	5.54324	5.23992
ENSG00000099917	MED15	97.478	88.6853	92.4901	99.2863	107.172	-0.148871	0.378837	NotSig	9.39637	8.5488	8.91557	9.57068	10.3309
ENSG00000099940	SNAP29	46.7955	47.5681	47.1571	47.5099	47.0427	-0.00367323	0.991336	NotSig	9.50162	9.6585	9.57505	9.64668	9.55181
ENSG00000099942	CRKL	116.366	122.447	131.663	128.725	127.628	-0.0681203	0.741765	NotSig	21.7833	22.9216	24.6468	24.0967	23.8915
ENSG00000099949	LZTR1	20.8925	17.9662	18.0315	18.4371	20.1022	-0.0126745	0.979782	NotSig	2.40891	2.0715	2.07904	2.12581	2.31779
ENSG00000099953	MMP11	71.0891	54.3808	59.4772	62.5034	64.9342	-0.0351119	0.93898	NotSig	13.8064	10.5614	11.5512	12.1389	12.611
ENSG00000099954	CECR2	44.7913	44.9455	54.5133	45.0719	36.0779	0.220086	0.406867	NotSig	4.16315	4.17748	5.06676	4.18923	3.35327
ENSG00000099956	SMARCB1	146.278	146.533	148.259	157.371	148.615	-0.0582231	0.803892	NotSig	8.8519	8.86733	8.97182	9.5232	8.99333
ENSG00000099957	P2RX6	6.49853	6.17963	7.35615	5.30258	5.42347	0.299981	0.369169	NotSig	1.3739	1.30648	1.55521	1.12105	1.14661
ENSG00000099968	BCL2L13	133.432	134.475	111.538	142.225	129.367	-0.0858913	0.708739	NotSig	17.4148	17.5509	14.5573	18.5624	16.8843
ENSG00000099991	CABIN1	137.957	125.854	134.713	142.591	134.909	-0.0605155	0.816029	NotSig	14.6951	13.4058	14.3495	15.1886	14.3703
ENSG00000099992	TBC1D10A	10.1426	8.53091	8.37285	8.65479	9.52054	0.00143073	0.997704	NotSig	1.43927	1.21057	1.18814	1.22815	1.35101
ENSG00000099994	SUSD2	2.36862	2.29099	5.62177	2.46844	2.56436	0.239532	0.749198	NotSig	0.469313	0.45393	1.11388	0.489091	0.508095
ENSG00000099995	SF3A1	164.194	162.961	168.025	189.491	168.245	-0.117236	0.551279	NotSig	26.0584	25.8628	26.6664	30.0732	26.7014
ENSG00000099998	GGT5	12.2379	8.28975	11.094	9.8433	11.3185	-0.00076361	0.99945	NotSig	2.02145	1.3693	1.83251	1.62592	1.8696
ENSG00000099999	RNF215	29.5167	26.7684	25.6867	24.014	25.3783	0.15653	0.513475	NotSig	2.77334	2.51511	2.41348	2.25632	2.38451
ENSG00000100003	SEC14L2	20.1637	23.0907	17.284	19.8999	18.5105	0.0869109	0.859666	NotSig	3.42512	3.92233	2.93595	3.38032	3.14431
ENSG00000100014	SPECC1L	51.5327	55.1947	57.7129	55.4638	60.395	-0.0933104	0.675162	NotSig	6.90695	7.39776	7.73527	7.43383	8.09476
ENSG00000100023	PPIL2	56.1485	49.2562	51.6127	58.6027	59.0392	-0.161545	0.361663	NotSig	7.32149	6.42277	6.73004	7.6415	7.69842
ENSG00000100027	YPEL1	6.58963	9.10365	10.4661	7.8015	8.10573	0.0639108	0.909308	NotSig	1.40774	1.94481	2.23586	1.66663	1.73162
ENSG00000100028	SNRPD3	47.9191	52.9338	53.7956	50.0088	48.5165	0.053039	0.856882	NotSig	12.243	13.5242	13.7444	12.7769	12.3956
ENSG00000100029	PES1	83.2055	74.3063	65.1886	85.1765	81.8236	-0.151369	0.279733	NotSig	18.3798	16.414	14.4	18.8152	18.0746
ENSG00000100030	MAPK1	187.941	187.077	193.891	201.224	189.939	-0.0474346	0.854927	NotSig	16.5791	16.5029	17.104	17.7509	16.7554
ENSG00000100034	PPM1F	72.4556	70.0258	75.7444	70.6706	77.5202	-0.0328296	0.915775	NotSig	7.18164	6.94081	7.50762	7.00472	7.68364
ENSG00000100036	SLC35E4	6.83257	6.27007	6.45906	6.33872	7.81097	-0.115701	0.839268	NotSig	1.26482	1.16069	1.19568	1.1734	1.44594
ENSG00000100053	CRYBB3	0.576972	1.47708	1.76428	1.43231	1.38534	-0.349001	0.645617	NotSig	0.674822	1.72758	2.06349	1.67521	1.62028
ENSG00000100056	ESS2	18.4328	17.6044	17.5232	17.0658	18.3926	0.0136695	0.977666	NotSig	3.07059	2.9326	2.91907	2.84288	3.06391
ENSG00000100058	CRYBB2P1	11.5091	12.4497	11.0641	12.586	11.3185	-0.0276652	0.959726	NotSig	1.78851	1.93469	1.71937	1.95587	1.7589
ENSG00000100060	MFNG	2.64193	2.68287	5.53206	3.62648	3.8318	-0.202258	0.751652	NotSig	0.870773	0.884267	1.82336	1.19528	1.26295
ENSG00000100065	CARD10	54.4783	59.8671	83.4893	62.8386	79.5835	-0.178284	0.445212	NotSig	9.46791	10.4044	14.5098	10.9209	13.831
ENSG00000100068	LRP5L	2.8545	3.0446	3.52856	2.62082	2.56436	0.250064	0.602897	NotSig	0.609024	0.649584	0.75284	0.559167	0.547121
ENSG00000100075	SLC25A1	94.0161	90.3432	93.4171	99.012	107.644	-0.158901	0.293193	NotSig	47.0316	45.1942	46.7319	49.5308	53.8489
ENSG00000100077	GRK3	33.1	32.7973	38.9936	33.7049	28.768	0.14256	0.624601	NotSig	3.49267	3.46072	4.11455	3.5565	3.03556
ENSG00000100078	PLA2G3	21.3176	21.8849	19.0183	31.1451	32.2166	-0.601065	3.61579e-06	Down	8.19908	8.41729	7.31475	11.9789	12.391
ENSG00000100083	GGA1	65.866	60.5604	73.5316	64.7585	69.0313	-0.0200676	0.95673	NotSig	7.22294	6.64112	8.06356	7.1015	7.57005
ENSG00000100084	HIRA	12.2986	9.97785	11.9313	10.6966	12.527	-0.0267798	0.965976	NotSig	2.86081	2.32097	2.77537	2.48816	2.91394
ENSG00000100092	SH3BP1	10.9928	9.25438	11.1239	10.3004	11.5838	-0.0696832	0.90155	NotSig	2.24711	1.89174	2.2739	2.10556	2.36791
ENSG00000100097	LGALS1	615.964	616.727	390.713	686.745	724.239	-0.361299	0.0435812	Down	577.285	578.001	366.179	643.623	678.762
ENSG00000100099	HPS4	68.2649	70.6588	73.3522	72.4077	77.4023	-0.0906883	0.651231	NotSig	6.33138	6.55341	6.80321	6.71561	7.17885
ENSG00000100100	PIK3IP1	60.7036	48.3217	37.4386	48.2413	49.0765	0.0253662	0.941766	NotSig	15.9578	12.7029	9.84191	12.6817	12.9013
ENSG00000100104	SRRD	24.6276	26.4066	27.9294	28.9814	28.5911	-0.14349	0.53149	NotSig	5.70216	6.11406	6.46665	6.7102	6.61984
ENSG00000100105	PATZ1	66.1393	76.5973	78.1068	75.6685	78.1687	-0.0826784	0.713963	NotSig	11.3896	13.1905	13.4504	13.0306	13.4611
ENSG00000100106	TRIOBP	98.9052	102.642	120.988	103.4	117.813	-0.067791	0.795904	NotSig	8.1143	8.42089	9.92598	8.48309	9.66552
ENSG00000100109	TFIP11	44.7305	43.9809	43.5388	49.0946	48.0448	-0.136914	0.444295	NotSig	8.22858	8.09067	8.00935	9.03138	8.83827
ENSG00000100116	GCAT	14.4243	12.0277	11.2734	12.9822	12.3797	0.00614633	0.991152	NotSig	6.85566	5.71658	5.3581	6.17024	5.88387
ENSG00000100122	CRYBB1	1.94349	4.79298	10.0474	3.90075	4.12655	0.0309844	0.970001	NotSig	1.68705	4.16058	8.72172	3.38607	3.58208
ENSG00000100124	ANKRD54	22.5019	20.9505	22.218	23.9226	23.1676	-0.104065	0.746294	NotSig	5.12572	4.77232	5.06104	5.44933	5.27737
ENSG00000100129	EIF3L	240.567	236.544	234.32	235.63	218.648	0.0656329	0.782107	NotSig	55.9979	55.0615	54.5438	54.8486	50.8958
ENSG00000100138	SNU13	113.998	110.028	104.033	110.196	99.8331	0.0681682	0.773843	NotSig	38.9469	37.5906	35.5424	37.6482	34.1076
ENSG00000100139	MICALL1	65.5623	66.8003	74.2792	70.8535	78.1392	-0.128891	0.479063	NotSig	10.9856	11.1931	12.4462	11.8722	13.093
ENSG00000100142	POLR2F	35.0738	35.1184	30.3815	31.7545	34.722	0.023473	0.954326	NotSig	5.00483	5.01119	4.33526	4.53118	4.95462
ENSG00000100147	CCDC134	4.37284	3.8585	4.09672	6.1254	4.62763	-0.377638	0.348934	NotSig	3.44318	3.03819	3.22576	4.82315	3.64381
ENSG00000100150	DEPDC5	11.1447	10.3697	10.0474	11.0928	10.8469	-0.0509181	0.919247	NotSig	0.62167	0.578442	0.560463	0.618774	0.605061
ENSG00000100151	PICK1	22.0161	22.6988	22.7861	22.3379	24.3761	-0.0583773	0.880128	NotSig	5.03685	5.19306	5.21302	5.11048	5.57679
ENSG00000100154	TTC28	66.6555	74.6982	85.1041	75.1199	69.2376	0.0329815	0.915775	NotSig	5.27129	5.90733	6.73025	5.94068	5.4755
ENSG00000100162	CENPM	5.37495	8.56105	10.4661	9.53855	9.46159	-0.336009	0.26735	NotSig	3.0714	4.89203	5.98061	5.4506	5.40662
ENSG00000100167	SEPTIN3	9.26193	10.3396	17.7325	11.0928	8.51838	0.216716	0.666471	NotSig	1.29483	1.44549	2.47903	1.55078	1.19088
ENSG00000100191	SLC5A4	1.42725	1.38665	2.54176	1.00566	1.41482	0.444486	0.459732	NotSig	0.703078	0.683079	1.2521	0.4954	0.696955
ENSG00000100196	KDELR3	70.2995	53.5066	48.1439	54.9152	48.7228	0.168807	0.400044	NotSig	36.7483	27.97	25.1667	28.7063	25.4693
ENSG00000100201	DDX17	899.409	956.004	1021.7	861.974	885.352	0.119444	0.510423	NotSig	89.9679	95.6291	102.2	86.2233	88.5617
ENSG00000100206	DMC1	1.39688	2.29099	2.24273	1.64563	1.85695	0.110413	0.90296	NotSig	0.405716	0.665404	0.651388	0.477964	0.53934
ENSG00000100207	TCF20	85.0882	74.7886	83.9977	86.0603	78.994	-0.0206277	0.955715	NotSig	11.273	9.9084	11.1285	11.4017	10.4656
ENSG00000100209	HSCB	11.1143	12.6607	11.722	11.4889	12.1733	-0.0050145	0.992504	NotSig	7.64396	8.7075	8.06189	7.9016	8.3723
ENSG00000100211	CBY1	22.1983	22.4275	21.3807	22.6731	21.3107	0.00542635	0.990587	NotSig	9.45411	9.55177	9.10591	9.65635	9.0761
ENSG00000100216	TOMM22	76.4337	83.2894	73.412	77.8931	80.6151	-0.0239476	0.945726	NotSig	35.0292	38.1711	33.6444	35.698	36.9455
ENSG00000100219	XBP1	88.2464	79.3103	73.5615	78.5635	81.8826	0.0163106	0.957017	NotSig	29.1435	26.1923	24.2938	25.9457	27.0418
ENSG00000100220	RTCB	152.898	148.07	137.584	157.279	143.486	-0.0299817	0.916088	NotSig	51.9883	50.3468	46.7813	53.4782	48.7882
ENSG00000100221	JOSD1	95.7471	98.9646	92.6097	110.775	103.282	-0.155674	0.295947	NotSig	22.1329	22.8767	21.4077	25.6068	23.8746
ENSG00000100225	FBXO7	173.76	179.662	176.428	177.271	172.431	0.0134944	0.962113	NotSig	20.3919	21.0846	20.7051	20.804	20.236
ENSG00000100226	GTPBP1	90.0381	79.7323	88.9616	89.0468	77.4613	0.0526333	0.882154	NotSig	11.2253	9.94045	11.0911	11.1017	9.65731
ENSG00000100227	POLDIP3	145.822	145.357	150.532	154.141	133.464	0.0320136	0.926621	NotSig	39.9513	39.8238	41.2416	42.2303	36.5656
ENSG00000100228	RAB36	13.5133	15.7957	14.8618	17.2486	17.0368	-0.228448	0.379146	NotSig	3.29031	3.84605	3.61865	4.19981	4.14823
ENSG00000100234	TIMP3	217.276	335.569	293.528	241.024	223.63	0.24541	0.527762	NotSig	47.2031	72.9023	63.7689	52.3623	48.5834
ENSG00000100239	PPP6R2	85.1793	77.0796	79.9907	78.5331	80.3204	0.0288625	0.926949	NotSig	15.9244	14.4101	14.9543	14.6818	15.016
ENSG00000100241	SBF1	121.62	108.641	133.876	117.358	138.475	-0.0894251	0.797205	NotSig	12.8671	11.494	14.1638	12.4162	14.6504
ENSG00000100242	SUN2	78.8327	69.7244	68.3883	83.3785	89.4872	-0.246765	0.05428	NotSig	12.1487	10.745	10.5391	12.8492	13.7906
ENSG00000100243	CYB5R3	279.953	249.506	236.413	268.024	290.332	-0.116869	0.546538	NotSig	48.2928	43.0406	40.782	46.235	50.0832
ENSG00000100246	DNAL4	30.0937	30.4159	25.4774	30.048	29.3869	-0.0376565	0.925295	NotSig	12.3842	12.5168	10.4845	12.3654	12.0934
ENSG00000100258	LMF2	49.1945	42.6244	49.1307	39.7084	55.5021	-0.0230313	0.973199	NotSig	16.0504	13.9068	16.0296	12.9554	18.1084
ENSG00000100263	RHBDD3	21.6213	21.7342	24.5803	18.9552	23.5803	0.0731669	0.872457	NotSig	7.21431	7.25199	8.20164	6.32473	7.86797
ENSG00000100266	PACSIN2	114.848	106.862	125.114	112.451	119.582	-0.0164694	0.961115	NotSig	25.197	23.445	27.4494	24.6712	26.2355
ENSG00000100271	TTLL1	18.3416	18.2676	17.4634	18.62	16.2999	0.0526525	0.906634	NotSig	9.81887	9.77923	9.3487	9.96787	8.72584
ENSG00000100280	AP1B1	153.991	154.099	145.718	172.669	175.113	-0.195784	0.088657	NotSig	22.9119	22.928	21.6809	25.691	26.0546
ENSG00000100281	HMGXB4	68.1131	68.82	72.6046	71.6763	65.3764	0.0212448	0.94951	NotSig	11.3408	11.4585	12.0887	11.9341	10.8852
ENSG00000100284	TOM1	35.6508	30.2048	31.9066	31.9983	33.3072	0.00549496	0.990019	NotSig	6.07443	5.14651	5.43645	5.45209	5.6751
ENSG00000100285	NEFH	11.418	10.4602	8.31305	9.99567	8.28258	0.1633	0.685581	NotSig	3.00869	2.7563	2.19053	2.63391	2.1825
ENSG00000100288	CHKB	3.15816	2.68287	2.78098	2.46844	2.80016	0.133712	0.84728	NotSig	1.0454	0.888072	0.920551	0.817095	0.926898
ENSG00000100290	BIK	0.819908	1.11535	1.31573	0.853289	1.03164	0.12765	0.900435	NotSig	0.862154	1.17282	1.38353	0.897255	1.08479
ENSG00000100292	HMOX1	6.01266	3.91879	3.13982	4.32739	4.1855	0.0493617	0.947565	NotSig	2.61534	1.70456	1.36573	1.88229	1.82058
ENSG00000100294	MCAT	9.93	11.9975	12.0509	12.4032	10.6406	-0.045596	0.939898	NotSig	4.15655	5.02199	5.04434	5.19178	4.454
ENSG00000100296	THOC5	51.6542	48.7437	42.6118	50.6488	47.308	-0.0226067	0.947565	NotSig	6.55677	6.18732	5.40897	6.42914	6.00507
ENSG00000100297	MCM5	41.2687	53.8382	69.6143	59.7607	61.6035	-0.2294	0.0701476	NotSig	5.67814	7.40756	9.57819	8.22244	8.47599
ENSG00000100299	ARSA	46.8562	39.2181	42.0437	34.7106	43.1225	0.139887	0.69775	NotSig	10.4102	8.71319	9.34097	7.71175	9.58064
ENSG00000100300	TSPO	38.9608	31.1393	30.2918	28.0366	35.0167	0.0993971	0.824308	NotSig	27.3986	21.8983	21.3022	19.7163	24.625
ENSG00000100302	RASD2	1.79165	0.783758	1.37554	0.79234	0.618983	0.916566	0.168727	NotSig	0.519771	0.227374	0.399054	0.229864	0.179571
ENSG00000100304	TTLL12	53.5977	56.31	52.1509	68.1108	79.1119	-0.444965	0.000390026	Down	11.5937	12.1804	11.2808	14.733	17.1127
ENSG00000100307	CBX7	7.37917	8.74192	7.17673	7.22248	6.30773	0.205476	0.643571	NotSig	0.988238	1.17074	0.961126	0.967254	0.844747
ENSG00000100311	PDGFB	29.9722	30.0541	30.2619	32.3945	42.0613	-0.31041	0.172679	NotSig	7.50807	7.52859	7.58063	8.11486	10.5364
ENSG00000100316	RPL3	1280.94	1199.66	1051.42	1143.99	1071.93	0.104285	0.607525	NotSig	271.962	254.705	223.232	242.885	227.586
ENSG00000100319	ZMAT5	9.99073	9.28452	9.56898	10.8794	9.57949	-0.0838249	0.866542	NotSig	3.1221	2.90141	2.9903	3.39982	2.99359
ENSG00000100320	RBFOX2	437.922	453.555	445.077	467.633	453.567	-0.0491036	0.853293	NotSig	42.0553	43.5566	42.7424	44.9086	43.5578
ENSG00000100321	SYNGR1	56.4826	54.4109	63.9028	44.95	48.5165	0.301945	0.0239009	Up	8.1387	7.84019	9.2079	6.47695	6.99084
ENSG00000100324	TAB1	43.941	41.0569	45.5423	43.5482	41.1181	0.0355987	0.921667	NotSig	9.94365	9.29099	10.306	9.85477	9.30485
ENSG00000100325	ASCC2	68.933	59.8369	59.4772	69.5126	65.9069	-0.0970607	0.655994	NotSig	12.73	11.0502	10.9838	12.837	12.1712
ENSG00000100330	MTMR3	13.9384	12.8416	14.0843	11.0013	11.5838	0.267848	0.289498	NotSig	1.4075	1.29674	1.42223	1.11091	1.16973
ENSG00000100335	MIEF1	71.0283	64.5696	68.0892	76.4303	69.385	-0.0980804	0.675889	NotSig	9.4015	8.54661	9.01247	10.1165	9.18399
ENSG00000100342	APOL1	2.73303	1.68809	1.28583	2.10275	1.73905	-0.00162058	0.998373	NotSig	0.776649	0.479709	0.365397	0.597541	0.494188
ENSG00000100344	PNPLA3	25.2046	19.2624	20.7527	26.5739	22.755	-0.165249	0.636482	NotSig	7.8937	6.03269	6.49944	8.32254	7.12652
ENSG00000100345	MYH9	2546.54	2083.26	2012.62	2309.49	2433.78	-0.0834612	0.771877	NotSig	282.573	231.165	223.327	256.268	270.06
ENSG00000100347	SAMM50	64.4691	63.0323	54.9319	66.5261	59.1571	-0.0318682	0.925949	NotSig	10.0576	9.83343	8.56972	10.3785	9.22887
ENSG00000100348	TXN2	85.3616	81.6013	74.7576	81.6415	74.3664	0.0597016	0.816029	NotSig	51.7343	49.4553	45.3076	49.4797	45.0705
ENSG00000100350	FOXRED2	25.5386	26.3162	34.3287	30.3527	25.8204	-0.00982689	0.984884	NotSig	4.57928	4.7187	6.15541	5.44248	4.6298
ENSG00000100353	EIF3D	325.686	315.975	284.378	327.023	294.665	0.00336901	0.992495	NotSig	85.4146	82.8679	74.5812	85.7653	77.2791
ENSG00000100354	TNRC6B	70.1173	77.984	72.4252	74.7847	70.3872	0.0165254	0.96132	NotSig	3.50622	3.89959	3.62162	3.73961	3.51971
ENSG00000100359	SGSM3	2.42936	2.502	2.75108	2.22465	2.44646	0.116369	0.870648	NotSig	0.509299	0.524528	0.576746	0.466383	0.512884
ENSG00000100360	IFT27	41.6938	39.9114	50.0876	37.1485	36.52	0.228429	0.202007	NotSig	5.20587	4.98332	6.25391	4.63835	4.55987
ENSG00000100364	KIAA0930	118.887	91.8203	78.5852	100.475	104.903	-0.0707801	0.787131	NotSig	11.8661	9.16462	7.84362	10.0284	10.4704
ENSG00000100372	SLC25A17	35.2257	36.4146	37.947	36.1124	35.341	0.024046	0.947565	NotSig	8.83071	9.12876	9.5129	9.053	8.85961
ENSG00000100376	FAM118A	74.5813	73.824	78.0171	66.648	70.7998	0.129394	0.445267	NotSig	11.608	11.4901	12.1427	10.3732	11.0194
ENSG00000100379	KCTD17	36.7137	39.5497	38.3058	39.8608	40.057	-0.0692758	0.809727	NotSig	13.1779	14.1959	13.7494	14.3075	14.378
ENSG00000100380	ST13	92.0119	92.8151	98.5604	82.4643	86.0091	0.157069	0.254363	NotSig	24.4452	24.6586	26.185	21.9087	22.8505
ENSG00000100385	IL2RB	15.973	7.89787	13.1872	8.13672	6.66143	0.754072	0.187644	NotSig	3.45662	1.70913	2.85376	1.76081	1.44156
ENSG00000100387	RBX1	79.4704	84.5555	66.2652	75.7599	73.5116	0.0565462	0.862789	NotSig	25.7019	27.3465	21.4312	24.5019	23.7748
ENSG00000100393	EP300	183.568	177.551	185.788	207.075	180.625	-0.0887549	0.720546	NotSig	15.7003	15.1857	15.8901	17.7108	15.4486
ENSG00000100395	L3MBTL2	39.5682	36.2338	34.5081	35.7467	37.1979	0.0225465	0.950167	NotSig	6.20774	5.68462	5.41389	5.60821	5.83588
ENSG00000100401	RANGAP1	90.4328	93.2672	98.8595	109.008	117.106	-0.274186	0.00864951	Down	16.9097	17.4396	18.4853	20.3829	21.8971
ENSG00000100403	ZC3H7B	216.516	202.511	198.885	215.577	219.208	-0.07056	0.742071	NotSig	20.5775	19.2464	18.9018	20.4883	20.8333
ENSG00000100410	PHF5A	29.456	27.944	29.0658	30.0175	28.3258	-0.0157593	0.96827	NotSig	24.5058	23.2479	24.1812	24.973	23.5656
ENSG00000100412	ACO2	101.183	86.4847	96.7962	98.0978	93.0832	-0.00790699	0.983772	NotSig	24.9896	21.3595	23.9062	24.2277	22.9892
ENSG00000100413	POLR3H	27.1784	26.0147	27.3015	27.7014	28.4437	-0.066464	0.84346	NotSig	4.11857	3.94223	4.13722	4.19782	4.31031
ENSG00000100416	TRMU	32.9178	34.8772	38.874	34.7106	37.3748	-0.0406882	0.902818	NotSig	3.57065	3.78319	4.21672	3.76511	4.0541
ENSG00000100417	PMM1	33.2518	28.9086	24.8494	29.2861	32.0102	-0.0620378	0.865042	NotSig	6.57541	5.71656	4.91387	5.7912	6.32989
ENSG00000100418	DESI1	65.3497	57.1239	57.3241	61.1625	58.9802	0.0079346	0.98221	NotSig	13.2852	11.6129	11.6536	12.4339	11.9903
ENSG00000100422	CERK	125.932	148.341	162.882	149.996	146.846	-0.0597429	0.805162	NotSig	25.544	30.0895	33.0389	30.4252	29.7863
ENSG00000100425	BRD1	50.9558	55.466	58.4605	46.6262	56.4748	0.075212	0.820097	NotSig	8.71039	9.48136	9.99324	7.97028	9.65381
ENSG00000100426	ZBED4	71.2713	68.4884	71.4982	74.9675	75.1917	-0.0932119	0.629134	NotSig	10.3397	9.93594	10.3726	10.8759	10.9084
ENSG00000100429	HDAC10	3.18853	2.44171	3.19963	1.98085	2.94754	0.248659	0.747322	NotSig	0.644018	0.493175	0.646259	0.400091	0.595342
ENSG00000100439	ABHD4	119.373	118.86	86.5992	142.255	135.174	-0.335198	0.00629314	Down	29.3299	29.2039	21.2775	34.9522	33.2123
ENSG00000100441	KHNYN	163.222	152.742	156.782	160.54	152.8	0.0124556	0.966177	NotSig	20.3418	19.0357	19.5391	20.0075	19.0429
ENSG00000100442	FKBP3	74.1865	82.6564	77.419	82.5252	85.7144	-0.11129	0.579405	NotSig	32.7824	36.5251	34.2108	36.4672	37.8764
ENSG00000100445	SDR39U1	3.73514	4.06951	4.84429	4.0836	4.0676	0.0138595	0.985004	NotSig	1.20527	1.31317	1.56318	1.31771	1.31255
ENSG00000100461	RBM23	112.601	121.874	115.755	125.708	119.405	-0.071705	0.756145	NotSig	8.03029	8.69166	8.25522	8.96504	8.51553
ENSG00000100462	PRMT5	47.5243	48.7739	44.7649	52.3249	47.6322	-0.0805482	0.763958	NotSig	14.5068	14.8882	13.6645	15.9722	14.5397
ENSG00000100473	COCH	5.49642	9.64626	8.25324	6.94821	8.66576	-0.0515742	0.95546	NotSig	1.36354	2.39302	2.04744	1.72369	2.14978
ENSG00000100478	AP4S1	10.1729	12.8114	11.2734	12.586	11.4364	-0.0808474	0.882348	NotSig	1.08976	1.37241	1.20765	1.34826	1.22511
ENSG00000100479	POLE2	8.04725	11.6659	14.8319	12.647	12.8218	-0.247646	0.372675	NotSig	2.72326	3.94787	5.01926	4.27985	4.33901
ENSG00000100483	VCPKMT	8.65459	8.56105	9.65868	7.74055	8.98999	0.0837563	0.874727	NotSig	4.21148	4.16596	4.70009	3.76669	4.37469
ENSG00000100485	SOS2	73.4577	77.0193	75.1464	73.2305	75.8401	0.0105908	0.973652	NotSig	10.5725	11.0851	10.8155	10.5398	10.9154
ENSG00000100490	CDKL1	2.55083	2.56229	2.72118	2.98651	2.94754	-0.191049	0.7313	NotSig	0.414836	0.4167	0.44254	0.485691	0.479352
ENSG00000100503	NIN	126.205	120.639	133.756	139.025	128.542	-0.0829902	0.717219	NotSig	9.15724	8.75334	9.70515	10.0874	9.32681
ENSG00000100504	PYGL	81.2924	69.0913	63.6935	77.4055	75.9285	-0.0858616	0.685581	NotSig	17.8822	15.1983	14.0109	17.0272	16.7023
ENSG00000100505	TRIM9	10.264	9.19409	8.8513	9.69093	9.49107	-0.0109714	0.984648	NotSig	1.14746	1.02785	0.989525	1.08339	1.06105
ENSG00000100519	PSMC6	65.8963	70.2971	62.5273	68.4155	64.9048	-0.00259842	0.994296	NotSig	8.81085	9.39926	8.36038	9.14768	8.67827
ENSG00000100522	GNPNAT1	30.0937	30.2651	30.1423	30.5051	30.2123	-0.00912621	0.981388	NotSig	7.50465	7.54741	7.51678	7.60725	7.53423
ENSG00000100523	DDHD1	38.6572	41.9009	45.5423	39.0684	36.0189	0.143812	0.494103	NotSig	2.10356	2.28007	2.47823	2.12594	1.96
ENSG00000100526	CDKN3	11.175	14.9216	20.5135	18.9552	18.7463	-0.384349	0.0296702	Down	6.08663	8.12721	11.1729	10.3242	10.2104
ENSG00000100528	CNIH1	118.067	115.695	115.426	104.589	109.472	0.122618	0.436487	NotSig	23.524	23.0514	22.9978	20.8386	21.8114
ENSG00000100532	CGRRF1	12.5112	11.1535	10.3764	12.1594	11.3775	-0.0368361	0.945214	NotSig	2.75153	2.45293	2.28202	2.67415	2.5022
ENSG00000100554	ATP6V1D	88.3982	92.6041	77.9871	91.5152	85.8617	-0.0262528	0.939422	NotSig	20.8143	21.8046	18.3629	21.5482	20.217
ENSG00000100557	CCDC198	2.82413	4.46139	0.897091	5.57685	5.92455	-1.07796	0.201922	NotSig	0.687638	1.08629	0.21843	1.35789	1.44255
ENSG00000100564	PIGH	8.92789	8.65149	8.22334	6.73489	8.1352	0.214894	0.579453	NotSig	3.07117	2.97609	2.82881	2.31678	2.79849
ENSG00000100567	PSMA3	132.127	131.822	115.964	134.972	130.782	-0.0572799	0.809717	NotSig	42.5255	42.4275	37.3235	43.4413	42.0928
ENSG00000100568	VTI1B	60.5517	60.0178	64.6803	58.7855	57.6833	0.0770671	0.740401	NotSig	10.4979	10.4053	11.2136	10.1917	10.0006
ENSG00000100575	TIMM9	22.2894	22.3371	20.6929	19.9913	19.9548	0.131655	0.637786	NotSig	15.7411	15.7748	14.6136	14.1182	14.0924
ENSG00000100577	GSTZ1	43.941	45.1264	37.8274	42.7559	41.0297	0.0277363	0.941766	NotSig	5.25296	5.39467	4.5221	5.11128	4.90493
ENSG00000100578	KIAA0586	41.3294	42.956	48.2934	53.9401	47.7796	-0.221005	0.195339	NotSig	2.61232	2.71512	3.05249	3.4094	3.02001
ENSG00000100580	TMED8	147.492	178.697	139.258	195.434	195.363	-0.325278	0.0783189	NotSig	19.0043	23.025	17.9434	25.1815	25.1724
ENSG00000100583	SAMD15	3.94771	4.82313	3.70798	5.57685	5.54137	-0.41013	0.249442	NotSig	1.50906	1.8437	1.41742	2.13182	2.11826
ENSG00000100591	AHSA1	96.9921	94.6539	92.5499	109.922	111.741	-0.222184	0.0398246	Down	32.9457	32.1515	31.4368	37.3376	37.9555
ENSG00000100592	DAAM1	55.0249	62.6102	63.7832	58.176	61.5446	-0.00244818	0.994316	NotSig	5.13676	5.84487	5.95437	5.43092	5.74539
ENSG00000100596	SPTLC2	90.2203	90.8557	96.7663	99.5301	95.4707	-0.0817826	0.686348	NotSig	9.86769	9.93719	10.5836	10.8859	10.4419
ENSG00000100599	RIN3	34.3754	30.8077	29.933	31.206	32.5408	0.00313374	0.994168	NotSig	3.96213	3.55091	3.45009	3.59682	3.75067
ENSG00000100600	LGMN	134.374	108.912	89.9484	108.368	103.635	0.0897293	0.625014	NotSig	34.6682	28.0991	23.2065	27.9586	26.7377
ENSG00000100601	ALKBH1	20.1333	18.1169	18.1212	19.3514	16.8304	0.0658114	0.880838	NotSig	7.07176	6.3635	6.36503	6.79711	5.91164
ENSG00000100603	SNW1	97.1439	100.773	89.7689	103.949	92.14	-0.0223271	0.94951	NotSig	39.9441	41.4364	36.9116	42.7421	37.8865
ENSG00000100605	ITPK1	18.3113	19.8954	21.9189	22.8255	25.3193	-0.287281	0.119565	NotSig	2.6968	2.9301	3.22812	3.36163	3.72892
ENSG00000100612	DHRS7	39.0823	38.4946	34.239	38.4285	38.7012	-0.037685	0.908645	NotSig	12.029	11.8481	10.5383	11.8278	11.9117
ENSG00000100614	PPM1A	64.6513	66.8908	67.7304	57.8713	63.6668	0.122559	0.52625	NotSig	5.42969	5.61777	5.68828	4.86027	5.34701
ENSG00000100625	SIX4	26.5104	20.9806	26.7034	22.0941	23.5508	0.112283	0.808224	NotSig	3.91528	3.0986	3.94379	3.26305	3.47819
ENSG00000100626	GALNT16	17.461	20.649	23.3543	24.1359	23.4624	-0.254818	0.192045	NotSig	1.52338	1.80152	2.03754	2.10573	2.04697
ENSG00000100628	ASB2	1.48798	1.02491	1.9736	2.01132	1.50324	-0.278388	0.758768	NotSig	0.299092	0.206013	0.396704	0.404286	0.30216
ENSG00000100629	CEP128	5.98229	8.3199	11.0342	12.647	11.8491	-0.640521	0.000759239	Down	0.639612	0.889543	1.17975	1.35218	1.26688
ENSG00000100632	ERH	123.199	139.268	130.078	125.037	129.721	0.0336785	0.912295	NotSig	110.691	125.128	116.872	112.343	116.551
ENSG00000100644	HIF1A	634.791	830.633	647.58	784.63	766.507	-0.137835	0.721016	NotSig	123.236	161.257	125.719	152.326	148.807
ENSG00000100647	SUSD6	49.65	41.3885	40.0103	45.651	45.451	-0.044526	0.893302	NotSig	8.51337	7.09679	6.86047	7.82767	7.79338
ENSG00000100650	SRSF5	318.732	331.711	356.624	288.473	299.941	0.176925	0.174127	NotSig	59.4982	61.921	66.5715	53.8497	55.9905
ENSG00000100664	EIF5	251.104	271.994	265.898	261.198	264.482	-0.00483239	0.987841	NotSig	30.1881	32.6995	31.9666	31.4015	31.7964
ENSG00000100678	SLC8A3	4.43358	9.16394	4.15652	7.86245	8.60681	-0.463569	0.637618	NotSig	0.525057	1.08526	0.492246	0.931128	1.01928
ENSG00000100697	DICER1	178.436	187.469	184.801	190.558	174.347	0.00638234	0.984648	NotSig	14.5141	15.2488	15.0318	15.5001	14.1815
ENSG00000100711	ZFYVE21	18.7061	16.8207	18.0016	16.4563	20.9275	-0.0668997	0.900435	NotSig	2.22957	2.00485	2.14561	1.96142	2.49434
ENSG00000100714	MTHFD1	53.4459	55.9181	63.215	67.1356	67.9702	-0.252826	0.0271894	Down	4.37794	4.58045	5.17817	5.49931	5.56768
ENSG00000100722	ZC3H14	76.5855	79.25	80.2897	80.4225	78.4929	-0.0183309	0.95045	NotSig	3.64728	3.77417	3.82368	3.83001	3.73811
ENSG00000100726	TELO2	19.283	21.5232	29.1854	20.0828	27.0584	-0.0793624	0.871801	NotSig	4.54896	5.07743	6.88497	4.73762	6.3832
ENSG00000100731	PCNX1	172.788	171.131	158.845	175.747	148.173	0.0597019	0.848551	NotSig	10.3373	10.2381	9.50314	10.5143	8.86465
ENSG00000100744	GSKIP	29.6989	31.0489	27.6603	30.2613	30.2712	-0.0312553	0.93898	NotSig	6.50293	6.79853	6.05656	6.62608	6.62825
ENSG00000100749	VRK1	28.6057	43.2273	42.1035	44.0358	39.7623	-0.192518	0.591606	NotSig	10.7459	16.2387	15.8165	16.5424	14.937
ENSG00000100764	PSMC1	1.09321	0.99477	1.22602	0.853289	1.06111	0.186831	0.840851	NotSig	0.178367	0.162305	0.200037	0.139222	0.17313
ENSG00000100767	PAPLN	2.70266	2.11012	3.46875	2.01132	1.73905	0.518359	0.301738	NotSig	0.35104	0.274077	0.450546	0.261245	0.22588
ENSG00000100784	RPS6KA5	2.79376	3.0446	4.09672	3.01699	2.97701	0.0850712	0.903247	NotSig	0.0998414	0.108806	0.146405	0.107819	0.10639
ENSG00000100796	PPP4R3A	102.063	106.32	106.903	104.894	106.17	-0.0108431	0.970496	NotSig	17.2638	17.9837	18.0824	17.7425	17.9584
ENSG00000100802	C14orf93	9.89963	9.37496	8.8513	10.0566	8.48891	0.0284387	0.96132	NotSig	2.32549	2.20224	2.07923	2.36237	1.99411
ENSG00000100804	PSMB5	202.214	189.248	167.965	198.115	179.122	8.93735e-05	0.999713	NotSig	130.545	122.174	108.435	127.899	115.637
ENSG00000100811	YY1	159.578	150.361	159.682	140.457	145.991	0.127201	0.438864	NotSig	18.6489	17.5717	18.661	16.4143	17.0611
ENSG00000100813	ACIN1	296.898	314.8	320.082	298.346	298.291	0.050136	0.839893	NotSig	32.5903	34.5554	35.1353	32.7493	32.7432
ENSG00000100814	CCNB1IP1	68.599	73.613	65.0989	66.3127	59.8939	0.138301	0.508921	NotSig	18.641	20.0035	17.6899	18.0198	16.2755
ENSG00000100815	TRIP11	82.7804	76.4767	73.6213	78.1674	73.6295	0.0434382	0.871721	NotSig	7.98114	7.37338	7.09808	7.53638	7.09887
ENSG00000100823	APEX1	181.837	187.198	181.212	199.487	182.394	-0.0563028	0.826885	NotSig	96.4143	99.2565	96.083	105.772	96.7092
ENSG00000100836	PABPN1	102.853	107.104	123.171	89.6868	94.498	0.246728	0.023724	Up	26.5358	27.6325	31.7778	23.139	24.3803
ENSG00000100842	EFS	24.1417	18.6595	33.9998	17.9495	18.2158	0.443648	0.241387	NotSig	7.46036	5.76622	10.5067	5.54683	5.6291
ENSG00000100852	ARHGAP5	87.9124	82.2946	84.8948	91.4848	83.5037	-0.0370358	0.900628	NotSig	8.07424	7.55829	7.79709	8.40235	7.66933
ENSG00000100865	CINP	28.4539	27.6727	24.67	26.0253	26.0562	0.0607961	0.862438	NotSig	5.32445	5.17827	4.61639	4.87001	4.87579
ENSG00000100867	DHRS2	1.70055	1.50723	0.956898	2.1637	2.29908	-0.664179	0.0592943	NotSig	0.22506	0.199474	0.126641	0.286355	0.304272
ENSG00000100883	SRP54	129.485	121.483	106.455	115.164	107.497	0.114455	0.485229	NotSig	33.1757	31.1254	27.2751	29.5064	27.5421
ENSG00000100888	CHD8	199.207	185.057	196.403	207.349	187.905	-0.0281201	0.934235	NotSig	9.50734	8.83202	9.37351	9.89592	8.96795
ENSG00000100889	PCK2	40.631	29.5718	20.5733	33.004	32.0692	-0.0899049	0.748331	NotSig	9.72732	7.07968	4.92538	7.90136	7.67757
ENSG00000100890	PRORP	10.0515	13.0224	13.9647	12.3117	11.407	0.0149354	0.979572	NotSig	1.43798	1.86301	1.99781	1.76134	1.6319
ENSG00000100897	DCAF11	66.5644	66.5893	62.0488	70.1525	64.8163	-0.0446731	0.874727	NotSig	10.4826	10.4865	9.77147	11.0476	10.2073
ENSG00000100902	PSMA6	4.76761	5.24515	4.57517	5.05879	4.68658	0.00322784	0.996269	NotSig	0.732803	0.806202	0.703223	0.777557	0.720348
ENSG00000100906	NFKBIA	35.3472	39.5798	42.1633	38.6723	35.7241	0.0488551	0.885122	NotSig	14.8956	16.6792	17.7679	16.2968	15.0544
ENSG00000100908	EMC9	7.92578	8.71178	8.8214	9.8433	9.52054	-0.201219	0.545084	NotSig	4.98163	5.47566	5.54456	6.18686	5.984
ENSG00000100911	PSME2	61.5538	58.7216	48.5625	59.4255	57.1527	-0.032243	0.915123	NotSig	17.1842	16.3935	13.5574	16.59	15.9555
ENSG00000100916	BRMS1L	23.4129	25.7434	24.7298	22.9474	21.4286	0.146268	0.592052	NotSig	6.03893	6.64004	6.3786	5.91885	5.52711
ENSG00000100918	REC8	65.8052	33.7318	49.9082	68.446	69.6798	-0.455376	0.422396	NotSig	17.1189	8.77517	12.9834	17.8059	18.1269
ENSG00000100926	TM9SF1	7.92578	6.72224	8.37285	8.13672	7.42779	-0.0272798	0.966649	NotSig	2.24526	1.90432	2.37191	2.30502	2.10419
ENSG00000100934	SEC23A	327.751	286.343	282.135	299.169	293.103	0.0250038	0.93898	NotSig	37.8465	33.065	32.5791	34.5461	33.8456
ENSG00000100938	GMPR2	75.7656	78.3457	70.1226	72.4686	70.623	0.0711719	0.766492	NotSig	20.8147	21.5235	19.2645	19.909	19.4019
ENSG00000100941	PNN	186.271	193.618	220.326	191.624	193.535	0.0339314	0.898941	NotSig	44.3186	46.0667	52.421	45.5923	46.0469
ENSG00000100949	RABGGTA	29.9722	23.6936	21.4106	25.2939	24.2877	0.0345502	0.938928	NotSig	8.45478	6.68367	6.03966	7.1351	6.85126
ENSG00000100968	NFATC4	116.275	100.05	108.817	100.231	97.2392	0.140097	0.469334	NotSig	13.7816	11.8585	12.8976	11.8799	11.5253
ENSG00000100979	PLTP	97.2958	80.3352	84.2967	86.2736	79.8488	0.0843834	0.759809	NotSig	38.2903	31.6156	33.1746	33.9526	31.4242
ENSG00000100982	PCIF1	40.6006	43.2574	46.1404	46.5652	43.712	-0.0732081	0.789548	NotSig	12.8321	13.6718	14.5829	14.7172	13.8154
ENSG00000100983	GSS	64.8031	63.8462	55.6197	69.5735	70.623	-0.177785	0.21046	NotSig	10.5097	10.3546	9.02038	11.2834	11.4536
ENSG00000100985	MMP9	9.07972	12.6004	21.8292	18.62	19.8074	-0.591723	9.03031e-05	Down	3.88687	5.39402	9.3447	7.97088	8.47922
ENSG00000100991	TRPC4AP	195.928	172.397	171.584	181.812	172.018	0.0364043	0.898948	NotSig	61.9632	54.5214	54.2643	57.4989	54.4017
ENSG00000100994	PYGB	236.953	226.265	209.59	256.444	271.144	-0.224292	0.0564755	NotSig	53.1763	50.7776	47.0356	57.5502	60.8492
ENSG00000100997	ABHD12	66.2911	61.1934	66.1156	63.7834	61.8098	0.0392329	0.898895	NotSig	14.8004	13.6623	14.7612	14.2405	13.7999
ENSG00000101000	PROCR	11.3269	7.98831	5.83109	11.0623	8.0173	-0.162451	0.741405	NotSig	6.67465	4.70731	3.43612	6.51873	4.7244
ENSG00000101003	GINS1	18.372	23.7539	33.2522	26.9396	27.4121	-0.216378	0.25167	NotSig	4.44843	5.75155	8.05138	6.52289	6.63731
ENSG00000101004	NINL	43.8803	42.6545	50.6259	39.3427	41.9729	0.15046	0.466168	NotSig	7.27699	7.07372	8.39566	6.5245	6.96068
ENSG00000101017	CD40	39.3556	40.8157	32.2953	45.4376	48.8112	-0.315133	0.0449879	Down	15.6111	16.1903	12.8105	18.0237	19.3618
ENSG00000101019	UQCC1	86.0296	81.5109	79.0936	87.8583	83.5627	-0.0518576	0.834206	NotSig	12.8941	12.2169	11.8546	13.1682	12.5244
ENSG00000101040	ZMYND8	140.538	141.288	148.379	157.462	150.177	-0.106818	0.531203	NotSig	18.4313	18.5295	19.4595	20.6508	19.6953
ENSG00000101049	SGK2	1.67018	2.04983	1.40544	1.82848	2.09275	-0.185226	0.817472	NotSig	0.324938	0.3988	0.273433	0.355735	0.40715
ENSG00000101052	IFT52	50.7432	52.0596	48.742	50.4964	48.9881	0.0269329	0.937157	NotSig	19.9855	20.504	19.1973	19.8883	19.2942
ENSG00000101057	MYBL2	42.7567	54.8932	72.186	67.6232	67.6754	-0.342979	0.00119031	Down	15.4023	19.7742	26.0036	24.3599	24.3788
ENSG00000101079	NDRG3	69.2671	66.107	66.4745	68.9945	67.2333	-0.0136444	0.963534	NotSig	21.2476	20.2782	20.3909	21.164	20.6237
ENSG00000101084	RAB5IF	1.06284	1.29622	1.40544	1.46278	1.53272	-0.290747	0.641147	NotSig	0.706678	0.861846	0.93447	0.972594	1.0191
ENSG00000101096	NFATC2	20.4977	15.7355	14.5628	20.1132	20.7212	-0.250503	0.288755	NotSig	2.47378	1.89904	1.75752	2.42738	2.50075
ENSG00000101104	PABPC1L	31.8246	33.0384	37.1396	31.5717	37.1095	-0.0345343	0.935737	NotSig	6.38535	6.6289	7.45176	6.33461	7.44572
ENSG00000101109	STK4	63.8617	67.8252	70.0329	73.84	76.1349	-0.167766	0.217945	NotSig	6.99318	7.42721	7.66896	8.08585	8.33715
ENSG00000101115	SALL4	11.0839	13.6253	16.8354	12.8298	12.0554	0.091686	0.830257	NotSig	1.91996	2.36018	2.91623	2.22238	2.08824
ENSG00000101126	ADNP	198.509	207.455	225.858	226.883	201.906	-0.040267	0.898311	NotSig	23.4035	24.4582	26.6279	26.7488	23.8041
ENSG00000101132	PFDN4	25.9638	27.4918	22.7861	26.6043	25.4372	-0.0212701	0.96132	NotSig	14.896	15.7727	13.0729	15.2635	14.5939
ENSG00000101138	CSTF1	42.2101	47.8394	41.326	46.5652	41.3245	1.204e-05	0.999908	NotSig	8.80661	9.9811	8.62216	9.71525	8.62184
ENSG00000101144	BMP7	41.9064	50.3715	74.6679	48.9117	47.7796	0.100518	0.674645	NotSig	7.72469	9.28508	13.7637	9.01599	8.80729
ENSG00000101146	RAE1	70.2084	69.6038	69.4947	70.4268	68.5597	0.00703	0.982366	NotSig	12.4439	12.3367	12.3174	12.4826	12.1517
ENSG00000101150	TPD52L2	169.448	153.918	151.608	157.279	159.344	0.00939244	0.975774	NotSig	36.0988	32.7904	32.2983	33.5065	33.9463
ENSG00000101152	DNAJC5	118.796	109.364	113.661	114.767	118.786	-0.0321782	0.908791	NotSig	22.2339	20.4687	21.273	21.48	22.232
ENSG00000101158	NELFCD	88.0035	98.3014	101.969	100.14	101.69	-0.0877077	0.644617	NotSig	13.9732	15.6083	16.1908	15.9002	16.1464
ENSG00000101160	CTSZ	226.477	185.992	122.094	213.901	217.027	-0.256687	0.0344462	Down	110.747	90.9496	59.7037	104.597	106.126
ENSG00000101161	PRPF6	115.759	117.081	111.389	121.045	113.156	-0.0244706	0.93672	NotSig	37.9911	38.4252	36.5569	39.726	37.1368
ENSG00000101166	PRELID3B	79.3793	80.5764	69.3452	70.7316	75.6338	0.0737037	0.776523	NotSig	27.591	28.0071	24.1033	24.5852	26.2891
ENSG00000101181	MTG2	21.7124	20.7395	20.9022	22.3684	22.1655	-0.072859	0.839379	NotSig	4.16824	3.98147	4.01271	4.29418	4.25523
ENSG00000101182	PSMA7	174.033	178.727	166.739	185.225	195.893	-0.134231	0.402403	NotSig	99.334	102.013	95.1709	105.722	111.811
ENSG00000101187	SLCO4A1	2.09532	4.55183	2.9903	5.08926	7.16251	-0.965531	0.0695179	NotSig	0.525011	1.14052	0.749262	1.27518	1.79467
ENSG00000101188	NTSR1	0.576972	1.47708	0.777479	2.37702	2.41698	-1.35935	0.00907544	Down	0.136143	0.348533	0.183454	0.560882	0.570312
ENSG00000101189	MRGBP	35.1953	35.5404	36.5714	36.8743	35.282	-0.0160499	0.963534	NotSig	12.789	12.9144	13.289	13.3991	12.8205
ENSG00000101190	TCFL5	17.3699	18.7801	18.6296	16.0296	18.0979	0.0892957	0.823059	NotSig	4.81828	5.20945	5.16771	4.4465	5.02022
ENSG00000101191	DIDO1	95.413	95.6185	118.386	106.753	110.945	-0.10712	0.581599	NotSig	7.18309	7.19856	8.91261	8.03678	8.35243
ENSG00000101193	GID8	85.149	91.3079	89.9783	87.4926	85.9796	0.02885	0.921139	NotSig	18.5348	19.8755	19.586	19.045	18.7156
ENSG00000101197	BIRC7	5.10165	4.28053	3.10992	2.68177	2.94754	0.583914	0.0456319	Up	3.29139	2.76163	2.0064	1.73017	1.90164
ENSG00000101198	NKAIN4	54.8427	77.5619	59.3875	51.1973	56.298	0.244654	0.536812	NotSig	21.1666	29.9351	22.9207	19.7597	21.7283
ENSG00000101199	ARFGAP1	157.058	119.825	117.758	115.59	135.38	0.0834715	0.826193	NotSig	23.7607	18.1278	17.8152	17.4872	20.4811
ENSG00000101210	EEF1A2	27.3606	24.0554	24.7597	24.5016	26.3215	0.00618061	0.989152	NotSig	5.73478	5.04199	5.18963	5.13552	5.51698
ENSG00000101216	GMEB2	22.7145	20.0461	20.8125	19.6561	21.576	0.045689	0.921496	NotSig	4.76495	4.20519	4.36596	4.12337	4.52611
[truncated: 12,477 more rows]
