# Supplementary material for: AMFR dysfunction causes autosomal recessive spastic paraplegia in human that is amenable to statin treatment in a preclinical model
Source: Acta Neuropathol. 2023 Apr 29;146(2):353–68. doi: 10.1007/s00401-023-02579-9 (PMC10328903; doi:10.1007/s00401-023-02579-9)
Supplement: Supplementary file 9 — Supplementary file9 (XLSX 479 KB) [file 401_2023_2579_MOESM9_ESM.xlsx]

## Sheet: enrichR
Supplementary Table 3: RNA-seq analysis of wild type and AMFR KO NSCs
NSC_DEG	Source	Term	P.value	Adjusted.P.value	Combined.Score	Genes
KO_Downregulated_527_Genes	Achilles_fitness_decrease	AML193-haematopoietic and lymphoid tissue	0.000182539	0.0376031	35.1986	EIF5A;HNRNPM;ANGPT2;TACC3;BIRC5;F2RL1;MYBL2;TTK;GTSE1;AURKB;NME1
KO_Downregulated_527_Genes	Achilles_fitness_decrease	HCC364-lung	0.00360843	0.371668	19.3185	RNF144A;SLC4A8;CENPF;ANGPT2;ABLIM3;HMMR;TUBB4B;BCL2L1
KO_Downregulated_527_Genes	Achilles_fitness_decrease	F36P-haematopoietic and lymphoid tissue	0.0235022	0.631198	8.509	EIF5A;EBP;MTHFD1;IDH1;ADAM12;OGDH;TACC3;F2RL1;BCL2L1
KO_Downregulated_527_Genes	Achilles_fitness_decrease	GP2D-large intestine	0.0243214	0.631198	7.97292	HNRNPM;PKM;TRAF3IP2;OGDH;AP1S3;TK1;EPHB1;PRR11;CCT5;BCL2L1
KO_Downregulated_527_Genes	Achilles_fitness_decrease	HCC2218-breast	0.0251313	0.631198	7.85708	TOP2A;CCNA2;ABLIM3;PSMD2;OGDH;MSMO1;MYBL2;BRCA1;FOXM1;AURKB
KO_Downregulated_527_Genes	Achilles_fitness_decrease	SU8686-pancreas	0.0252858	0.631198	9.40158	TOP2A;RACGAP1;ABLIM3;BUB1B;CDCA8;TMPO;BCL2L1
KO_Downregulated_527_Genes	Achilles_fitness_decrease	SKCO1-large intestine	0.0295951	0.631198	6.57904	TOP2A;TTK;TM7SF2;MOB3A;HNRNPM;CENPF;ESPL1;PSMD2;MYB;OGDH;TACC3;CCT5;BCL2L1
KO_Downregulated_527_Genes	Achilles_fitness_decrease	MDAMB453-breast	0.0343912	0.631198	5.87193	TOP2A;EIF5A;CSE1L;BRCA1;AURKB;SMC2;HNRNPM;CENPF;ABLIM3;OGDH;TACC3;BIRC5;MYBL2;GTSE1;CCT5
KO_Downregulated_527_Genes	Achilles_fitness_decrease	HT29-large intestine	0.0352229	0.631198	6.08751	TOP2A;EIF5A;FDPS;GCH1;CSE1L;TUBB4B;SMC2;CENPF;MTHFD1;ABLIM3;PSMD2;OGDH;BIRC5
KO_Downregulated_527_Genes	Achilles_fitness_decrease	RS411-haematopoietic and lymphoid tissue	0.0374848	0.631198	6.51554	MTHFD1;PSMD2;CSE1L;MYB;OGDH;TACC3;TGFA;BIRC5;TLR4;AURKB
KO_Downregulated_527_Genes	Achilles_fitness_increase	NCIH2452-pleura	0.0141552	0.607938	13.7889	FDPS;DNMT1;CSE1L;TACC3;OGDH;AURKB
KO_Downregulated_527_Genes	Achilles_fitness_increase	U343-central nervous system	0.0147563	0.607938	8.72935	TRAF3IP2;CSE1L;BRCA1;PVR;SMC2;VANGL1;TMEFF2;CENPF;PSMD2;TACC3;AP1S3;PRR11;CCT5
KO_Downregulated_527_Genes	Achilles_fitness_increase	KASUMI1-haematopoietic and lymphoid tissue	0.0152013	0.607938	7.50429	PLK4;MAGI1;TRAF3IP2;BUB1B;TTK;PVR;EGFR;AURKB;NME1;UCK2;MELK;ESPL1;GRK5;PRKCQ;TK1;GTSE1;PRR11;MET;PLXNA4
KO_Downregulated_527_Genes	Achilles_fitness_increase	C2BBE1-large intestine	0.0157575	0.607938	11.77	RGS4;RACGAP1;CSE1L;IDH1;OGDH;ITGA6;MOB3A
KO_Downregulated_527_Genes	Achilles_fitness_increase	KYSE150-oesophagus	0.0205982	0.607938	16.0325	RGS4;RRM2;CSE1L;BCL2L1
KO_Downregulated_527_Genes	Achilles_fitness_increase	RMGI-ovary	0.0250653	0.607938	11.8194	GALNT6;EFEMP1;RRM2;FOXM1;ACAT2
KO_Downregulated_527_Genes	Achilles_fitness_increase	HS683-central nervous system	0.0252492	0.607938	8.2342	FDPS;SCARA3;OGDH;HMMR;TLR4;PLXNA4;HK2;AURKB;BCL2L1
KO_Downregulated_527_Genes	Achilles_fitness_increase	JHESOAD1-oesophagus	0.0264157	0.607938	9.19915	GALNT6;ANGPT2;MICAL2;MYBL2;ITGA6;CCT5;MOB3A
KO_Downregulated_527_Genes	Achilles_fitness_increase	MV411-haematopoietic and lymphoid tissue	0.0270863	0.607938	7.9699	HNRNPM;ANGPT2;CELF2;GTF3A;PECAM1;FOXM1;PVR;ASF1B;BCL2L1
KO_Downregulated_527_Genes	Achilles_fitness_increase	HCC70-breast	0.0339218	0.672386	8.09198	CHRNA1;PLK4;CDH5;MMP14;FGF13;PLXNA4;NME1
KO_Downregulated_527_Genes	Aging_Perturbations_from_GEO_down	Mouse liver 6 months vs 26 months GSE20426 aging:379	6.43034e-24	1.80693e-21	322.294	ARHGAP11A;TOP2A;NCAPG2;SLC2A1;KIF11;BRCA1;FOXM1;MKI67;SMC4;CDC20;LGALS1;PBK;TK1;SPDL1;KPNA2;CEP55;GAS2L3;CKAP2L;CKAP2;KIF22;CCNA2;MELK;ESPL1;S100A6;BIRC5;KIF2C;KIF20A;DNMT1;CDCA5;NCAPG;CDCA8;TTK;HMMR;SKA3;NCAPH;AURKB;AURKA;CCNB2;CCNB1;HSPH1;ABLIM3;RACGAP1;ECT2;BUB1;CD276;PLK4;CENPW;RRM2;SPAG5;UBE2C;PLK1;GINS4;SHCBP1;NDC80;ANLN;CENPI;TACC3;TRIP13
KO_Downregulated_527_Genes	Aging_Perturbations_from_GEO_down	Mouse retina 2 days vs 10 days GDS2936 aging:252	2.19646e-09	3.08602e-07	81.6497	TOP2A;IDI1;DNMT1;CCNF;SLC2A1;CDCA8;TMEM97;FOXM1;SMC4;LMNB1;CDC20;CCNB2;RACGAP1;ARHGDIA;MYB;LDLR;TMPO;PLK4;PPP1R14B;HMGCS1;CKAP2;KIF22;CCNA2;HNRNPM;SQLE;FABP7;BIRC5;TAGLN2;PLP2
KO_Downregulated_527_Genes	Aging_Perturbations_from_GEO_down	Mouse retina 2 days vs 60 days GDS2936 aging:253	3.84206e-08	3.59873e-06	64.1314	TOP2A;IDI1;DNMT1;SLC2A1;CDCA8;CRMP1;SMC4;LMNB1;CDC20;TUBA1C;CCNB2;TUBA1B;TUBA1A;RACGAP1;ARHGDIA;MYB;TMPO;PPP1R14B;CKAP2;KIF22;CCNA2;HNRNPM;SQLE;TUBB2A;FABP7;TAGLN2;PLP2
KO_Downregulated_527_Genes	Aging_Perturbations_from_GEO_down	Human retinalmacula 18 years vs 74 years GSE32614 aging:150	1.06673e-06	7.49379e-05	44.1132	GPI;IDI1;STMN3;CRMP1;MSMO1;HMGCR;SLC6A1;SAT1;HK2;TUBA1C;TUBA1B;LGALS1;HSPH1;TUBA1A;FDFT1;STARD4;SLC38A1;ACOT7;TUBB;AHNAK2;AHSA1;DHCR24;TUBB4B;TUBB2A;PKM;CALM1
KO_Downregulated_527_Genes	Aging_Perturbations_from_GEO_down	Mouse liver 6 months vs 26 months GSE20426 aging:376	4.71586e-06	0.000265031	40.2672	TMEM132D;IDI1;SCARA3;SLC45A3;RRM2;HMGCS1;SHMT1;ELOVL6;MSMO1;MKI67;LSS;MOB3A;TUBA1A;ABLIM3;RASSF6;S100A6;BIRC5;DHCR7;ECT2;LPIN1;S100A10;FDFT1
KO_Downregulated_527_Genes	Aging_Perturbations_from_GEO_down	Mouse primary myoblast progenitor (MP) cells 8 months vs 23 months GDS1079 aging:91	7.75205e-05	0.00363054	26.96	DNMT1;SEMA7A;PPP1R14B;RRM2;PLK1;CKAP2;PLAUR;EMP1;KIF23;CDC20;HNRNPM;ANLN;TUBA1C;CCNB2;TUBA1B;F2RL1;TAGLN2;TK1;PLP2;CALM1
KO_Downregulated_527_Genes	Aging_Perturbations_from_GEO_down	Human brain (frontal cortex) 28 years vs 100 years GSE53890 aging:228	0.000208982	0.00838912	21.1522	TMEM132D;GPI;STARD4;ACOT7;HMGCS1;RASGRF2;KIAA1549L;MSMO1;DHCR24;NETO2;HMGCR;SHISA9;RANGAP1;CORO1A;IFIT2;PANX1;RGS4;ANLN;LGALS1;HSPH1;TMEM158;RACGAP1
KO_Downregulated_527_Genes	Aging_Perturbations_from_GEO_down	Mouse bone marrow adipocyte 6 months vs 14 months GSE25905 aging:294	0.000606869	0.0193745	20.912	CDCA3;UBE2C;CKAP2;CDCA8;ARHGAP29;TMEM97;NETO2;TM4SF1;CDH5;CCNB2;PTPRB;NFIB;PLXNA2;BIRC5;PRR11
KO_Downregulated_527_Genes	Aging_Perturbations_from_GEO_down	Mouse peripheral adipocyte 6 months vs 18 months GSE25905 aging:298	0.000675145	0.0193745	16.6035	BCAR3;SEMA7A;GCH1;CMTM3;TXNRD1;TRPV2;SLC2A1;PLAUR;CXCR4;NDRG1;TM4SF1;ETS2;PITPNC1;HK2;CDH5;PTPRB;PDPN;C3AR1;PECAM1;SPRY2;TAGLN2;ENG
KO_Downregulated_527_Genes	Aging_Perturbations_from_GEO_down	Mouse spinal cord 6 months vs 30 months GDS1280 aging:3	0.000689482	0.0193745	21.1746	ELOVL1;IDI1;FDPS;HMGCS1;MSMO1;DHCR24;TUBB4B;NDRG1;LSS;SQLE;TUBA1C;S100A16;PMP22;MBP
KO_Downregulated_527_Genes	Aging_Perturbations_from_GEO_up	Human CD4+Tlymphocytes 25 years vs 64 years GSE62374 aging:129	4.36825e-07	0.000123621	58.5652	AGPAT5;MIR155HG;DUSP5;SLC38A1;PPP1R14B;ITGA2;TXNRD1;CTSV;TTF2;RNF144A;TUBA1C;SPRED2;TUBA1B;PNP;HECTD3;TRIB3;KIF20B;EZR;TRIB2;LDLR;APOBEC3B
KO_Downregulated_527_Genes	Aging_Perturbations_from_GEO_up	Mouse bone marrow adipocyte 14 months vs 18 months GSE25905 aging:296	9.23904e-07	0.000130732	49.1541	FANCI;STIL;SH2D4A;UBE2C;NCAPG2;KIF14;CKAP2;NCAPG;TTK;KIF11;HMMR;SPTB;SHCBP1;SMC2;AURKA;CENPE;ASPM;CENPF;CCNB1;CENPI;PBK;KIF2C;FAM83D
KO_Downregulated_527_Genes	Aging_Perturbations_from_GEO_up	Mouse liver 6 months vs 26 months GSE20426 aging:378	1.41293e-05	0.00133286	33.0166	DUSP5;IDI1;HMGCS1;MVP;PLAUR;EMP1;CXCR4;MSMO1;HMGCR;SAT1;CORO1A;LSS;ETS2;MOB3A;SQLE;TUBB2B;EFEMP1;PKM;PDPN;S100A6;CD9;DHCR7;CD44
KO_Downregulated_527_Genes	Aging_Perturbations_from_GEO_up	Human meniscus 40 years vs 55 years GSE45233 aging:209	5.78099e-05	0.00317006	28.4459	GTF3A;HBB;EMP1;SAT1;TM4SF1;TRAK2;TUBA1C;TUBA1B;RGS2;LGALS1;TUBA1A;EFEMP1;NFIB;S100A6;ANGPTL4;LCP1;EZR;CALM1;CD44;S100A10
KO_Downregulated_527_Genes	Aging_Perturbations_from_GEO_up	Mouse liver 6 months vs 26 months GSE20425 aging:373	6.14262e-05	0.00317006	26.5507	FHOD3;IDI1;PCYT2;NNMT;HMGCS1;CTSZ;MSMO1;DHCR24;TMEM97;GATA3;KIF22;SMARCA2;MED12L;ACAT2;IFIT2;SQLE;LGALS1;PTER;NFIB;S100A6;LDLR;FDFT1
KO_Downregulated_527_Genes	Aging_Perturbations_from_GEO_up	Mouse liver 6 months vs 26 months GSE20425 aging:370	6.72098e-05	0.00317006	26.1302	IDI1;HMGCS1;SLC20A1;CTSZ;STMN3;MSMO1;TMEM97;HMGCR;LSS;ETS2;ACAT2;NDC80;SQLE;CCNA1;ASPM;NSDHL;MMP14;BIRC5;DHCR7;EZR;LDLR;FDFT1
KO_Downregulated_527_Genes	Aging_Perturbations_from_GEO_up	Human bone marrow mononuclear cells 28 years vs 79 years GSE32725 aging:306	0.000270926	0.0109532	21.1367	IDI1;RRM2;MMP1;TUBB;CTSZ;GTF3A;HBB;MSMO1;ACAT2;NME1;TRAK2;TUBA1C;MT2A;TUBA1B;RGS2;HSPH1;UCP2;CALM1;FDFT1;APOBEC3B
KO_Downregulated_527_Genes	Aging_Perturbations_from_GEO_up	Human CD4+Tlyphocytes 61 years vs 81 years GSE62373 aging:170	0.0020016	0.0683569	16.0176	SLC43A2;NRK;EMP1;DOCK10;MT2A;TUBA1B;MYB;S100A6;PECAM1;TAGLN2;EZR;CALM1;CD44;S100A10
KO_Downregulated_527_Genes	Aging_Perturbations_from_GEO_up	Mouse liver 6 months vs 26 months GSE20426 aging:379	0.00223594	0.0683569	17.9665	IDI1;FDPS;SQLE;NSDHL;EFEMP1;MVK;HMGCS1;DHCR7;HSD17B7;LSS;TM7SF2
KO_Downregulated_527_Genes	Aging_Perturbations_from_GEO_up	Rat hippocampus 5 months vs 24 months GSE14505 aging:346	0.00241917	0.0683569	12.2943	TCF19;ARHGAP11A;GALNT6;ANGPT2;SLC44A1;GCNT1;CTSZ;TGFA;HBB;SMC2;RUNX1;MT2A;EFEMP1;SALL1;LGALS1;TP53I3;SH3TC1;EVA1C;S100A6;PLP2;LCP1;FAM83D
KO_Downregulated_527_Genes	Allen_Brain_Atlas_10x_scRNA_2021	Mouse 360 OPC up	1.23663e-06	0.000739507	81.3589	CENPW;MAML2;HJURP;TGFA;LMNB1;SMC2;DOCK10;RNF144A;CHST11;ADAM12;REV3L;NCAPD2;TMPO
KO_Downregulated_527_Genes	Allen_Brain_Atlas_10x_scRNA_2021	Mouse 7 Lamp5 down	2.38119e-05	0.00711976	83.9233	TMEFF2;NTM;PLXNA2;HIVEP3;AFF3;FGF12;ARFGEF3;STXBP5L
KO_Downregulated_527_Genes	Allen_Brain_Atlas_10x_scRNA_2021	Human Exc L3-5 RORB TNNT2 up	7.9504e-05	0.0158478	53.0655	IDI1;LRRC34;STARD4;SLC20A1;RTKN2;MSMO1;ETS2;MYLK;TMPO
KO_Downregulated_527_Genes	Allen_Brain_Atlas_10x_scRNA_2021	Mouse 348 L6b CTX up	0.000135489	0.0202557	29.281	IDI1;SVIL;STARD4;PCYT2;SLC20A1;MSMO1;DHCR24;ACAT2;OSBPL10;SQLE;TTC9;TMEM158;DLG5;CHST2;BCL2L1
KO_Downregulated_527_Genes	Allen_Brain_Atlas_10x_scRNA_2021	Mouse 368 Oligo up	0.000169839	0.0203127	43.6844	DOCK10;ANLN;MAST4;BIN1;PLCL1;TMCC3;MBP;SLAIN1;NDRG1
KO_Downregulated_527_Genes	Allen_Brain_Atlas_10x_scRNA_2021	Human Inh L1-6 SST NPY up	0.000275157	0.0240894	26.3417	SVIL;STARD4;HMGCS1;MSMO1;PVR;LSS;LRP8;THSD4;CRHBP;FADS2;SQLE;RBL1;GRK5;RNF152
KO_Downregulated_527_Genes	Allen_Brain_Atlas_10x_scRNA_2021	Mouse 300 CA3 down	0.000281983	0.0240894	135.196	MAGI1;FRMD5;NTM;CIT
KO_Downregulated_527_Genes	Allen_Brain_Atlas_10x_scRNA_2021	Human Inh L1-5 VIP LINC01013 down	0.000323433	0.0241766	59.9824	SLCO3A1;SH3KBP1;NTM;MICAL2;ARHGAP26;CIT
KO_Downregulated_527_Genes	Allen_Brain_Atlas_10x_scRNA_2021	Human Exc L5 FEZF2 RNF144A-AS1 down	0.000741481	0.0459876	58.3764	TMEM132D;MAST4;TMEM108;SLC6A1;SHISA9
KO_Downregulated_527_Genes	Allen_Brain_Atlas_10x_scRNA_2021	Mouse 364 Oligo up	0.00083111	0.0459876	17.0116	IDI1;PCYT2;SLC44A1;HMGCS1;IDH1;ELOVL6;MSMO1;FRMD4A;DHCR24;HMGCR;ACAT2;DCBLD2;PREX1;ERG28;MBP;DHCR7;EPHB1;LDLR;CCNJL
KO_Downregulated_527_Genes	Allen_Brain_Atlas_down	hilus of the DG	1.66526e-05	0.0223341	33.0966	FHOD3;GRB7;ELOVL1;SLC38A1;MVK;ABHD4;MYO10;NTM;HJURP;GATA3;BRCA1;NDRG1;CDYL2;CIT;KCNMB1;CDC42EP3;LRIG1;MBP;ESYT1;RNF152;VAT1L;S100A10
KO_Downregulated_527_Genes	Allen_Brain_Atlas_down	Dentate gyrus	2.79327e-05	0.0223341	29.5799	PLK4;FHOD3;GRB7;ELOVL1;FDPS;SLC38A1;ABHD4;MYO10;SLC20A1;NTM;HJURP;GATA3;NDRG1;CDYL2;CIT;CDC42EP3;LRIG1;MBP;ESYT1;LPIN1;FGF12;VAT1L;S100A10
KO_Downregulated_527_Genes	Allen_Brain_Atlas_down	Field CA1, stratum lacunosum-moleculare	4.02714e-05	0.0223341	25.9693	FHOD3;GRB7;COL15A1;MVK;ABHD4;SLC20A1;HJURP;BRCA1;TTF2;MYLK;TUBA1B;GRK5;LRIG1;MBP;RNF152;EPHB1;VAT1L;PLK4;ELOVL1;SLC38A1;MYO10;CDYL2;CIT;CDC42EP3;LPIN1;FGF12
KO_Downregulated_527_Genes	Allen_Brain_Atlas_down	Fasciola cinerea	4.30737e-05	0.0223341	25.1767	DNMT1;SH3KBP1;SLC20A1;NCAPG;CDCA8;STC1;ACAT2;NSDHL;TUBA1A;SALL1;PPP1R14B;STIL;IDH1;PLK1;SHISA9;ZWINT;CIT;NME1;TPX2;TUBB2A;CDCP1;DNMBP;KIFC1;KIF2C;KIF20A;EZR;FGF12
KO_Downregulated_527_Genes	Allen_Brain_Atlas_down	molecular layer of the DG	5.09445e-05	0.0223341	28.2226	PLK4;FHOD3;GRB7;ELOVL1;FDPS;SLC38A1;ABHD4;MYO10;SLC20A1;NTM;HJURP;STMN3;CDYL2;CIT;CDC42EP3;LRIG1;MBP;LPIN1;FGF12;VAT1L;S100A10
KO_Downregulated_527_Genes	Allen_Brain_Atlas_down	Agranular insular area, dorsal part, layer 2/3	0.000148312	0.0406375	23.839	LRRC34;SLC44A1;IDH1;ITGA2;TXNRD1;HJURP;TTK;MKI67;NDRG1;THSD4;MTHFD1;S100A16;DPYSL3;ST8SIA4;LRIG1;PMP22;CD9;MBP;LMX1B;LDLR
KO_Downregulated_527_Genes	Allen_Brain_Atlas_down	Posterior parietal association areas	0.000148312	0.0406375	23.839	SLC38A1;MVK;TRAF3IP2;ABHD4;EDEM1;MMP9;SHCBP1;RYR3;MYLK;TGFBR2;CDH5;ADAM28;EFEMP1;S100A16;DPYSL3;LRIG1;PMP22;MBP;CHST2;CD44
KO_Downregulated_527_Genes	Allen_Brain_Atlas_down	Posterior parietal association areas, layer 4	0.000148312	0.0406375	23.839	ERCC6L;SLC38A1;MVK;TRAF3IP2;ABHD4;EDEM1;NDRG1;RYR3;MYLK;ADAM28;EFEMP1;S100A16;DPYSL3;LRIG1;PMP22;MBP;EPHB1;CHST2;CD44;TMPO
KO_Downregulated_527_Genes	Allen_Brain_Atlas_down	Dentate gyrus, polymorph layer	0.000410142	0.0473175	19.9225	FHOD3;ELOVL1;SLC38A1;ABHD4;MYO10;SLC20A1;NTM;HJURP;BRCA1;NDRG1;CDYL2;CIT;KCNMB1;CDC42EP3;LRIG1;MBP;RNF152;VAT1L;S100A10
KO_Downregulated_527_Genes	Allen_Brain_Atlas_down	Field CA2, stratum pyramidale	0.000410142	0.0473175	19.9225	FHOD3;SLC38A1;COL15A1;SPAG5;MYO10;NCAPG2;TTF2;SAT1;CDYL2;CIT;RNF144A;DNMBP;PBK;LRIG1;PMP22;PLP2;LPIN1;PRR11;RNF152
KO_Downregulated_527_Genes	Allen_Brain_Atlas_up	dorsal peduncular cortex, periventricular part	2.2864e-11	2.5059e-08	113.077	TOP2A;DNMT1;DOCK4;TROAP;NCAPG2;CXCR4;BUB1B;MKI67;FOXM1;EGFR;ETS2;LMNB1;CRHBP;STK10;RGS2;GRK5;KPNA2;ST3GAL1;DLGAP5;TMPO;PPP1R14B;RRM2;NCOA5;TNFRSF19;CKAP2;TBC1D8;CCNA2;TPX2;CENPE;ASPM;KIF18B;TACC3
KO_Downregulated_527_Genes	Allen_Brain_Atlas_up	periventricular stratum of TTe	2.2864e-11	2.5059e-08	113.077	TOP2A;DNMT1;DOCK4;TROAP;NCAPG2;CXCR4;BUB1B;MKI67;FOXM1;EGFR;ETS2;LMNB1;CRHBP;STK10;RGS2;GRK5;KPNA2;ST3GAL1;DLGAP5;TMPO;PPP1R14B;RRM2;NCOA5;TNFRSF19;CKAP2;TBC1D8;CCNA2;TPX2;CENPE;ASPM;KIF18B;TACC3
KO_Downregulated_527_Genes	Allen_Brain_Atlas_up	accumbens nucleus, core domain	1.63686e-06	0.000896999	44.0522	TOP2A;CA12;DOCK4;RRM2;TROAP;NCAPG2;CKAP2;TBC1D8;CXCR4;BUB1B;MKI67;SHISA9;FOXM1;NPAS2;LMNB1;DOCK10;CCNA2;TPX2;RGS2;KIF18B;CDC42EP3;ADAM12;SPRY2;KPNA2
KO_Downregulated_527_Genes	Allen_Brain_Atlas_up	periventricular stratum of SeStr	1.63686e-06	0.000896999	44.0522	TOP2A;CA12;DOCK4;RRM2;TROAP;NCAPG2;CKAP2;TBC1D8;CXCR4;BUB1B;MKI67;SHISA9;FOXM1;NPAS2;LMNB1;DOCK10;CCNA2;TPX2;RGS2;KIF18B;CDC42EP3;ADAM12;SPRY2;KPNA2
KO_Downregulated_527_Genes	Allen_Brain_Atlas_up	Dorsal peduncular area, layer 6a	1.75334e-05	0.00427036	32.8218	TOP2A;DNMT1;CDCA2;RRM2;UBE2C;NCAPG2;TNFRSF19;CKAP2;TBC1D8;STC1;CXCR4;BUB1B;FOXM1;ETS2;TRAK2;CENPE;SALL1;ARHGDIA;TACC3;S100A6;KPNA2;ST3GAL1
KO_Downregulated_527_Genes	Allen_Brain_Atlas_up	intermediate isthmic part of the dorsal raphe nucleus	1.75334e-05	0.00427036	32.8218	STARD13;MVK;GCH1;IDH1;SLC2A1;ELOVL6;FRMD4A;GATA3;CDYL2;RUNX1;AURKA;PANX1;NSDHL;RGS2;EGFLAM;SLCO3A1;KCNMB1;LHX1;PRKCQ;LPIN1;S100A10;FDFT1
KO_Downregulated_527_Genes	Allen_Brain_Atlas_up	periventricular stratum of PalSe	1.75334e-05	0.00427036	32.8218	COL15A1;RRM2;MYO10;CTSZ;CKAP2;TBC1D8;CXCR4;HMMR;MKI67;TM4SF1;LMNB1;DOCK10;CCNA2;MMP14;RGS2;PNP;GRK5;PTER;ADAM12;CD9;TK1;EZR
KO_Downregulated_527_Genes	Allen_Brain_Atlas_up	periventricular stratum of isBI	1.75334e-05	0.00427036	32.8218	STARD13;MVK;GCH1;IDH1;SLC2A1;ELOVL6;FRMD4A;GATA3;CDYL2;RUNX1;AURKA;PANX1;NSDHL;RGS2;EGFLAM;SLCO3A1;KCNMB1;LHX1;PRKCQ;LPIN1;S100A10;FDFT1
KO_Downregulated_527_Genes	Allen_Brain_Atlas_up	rhombomere 10	1.75334e-05	0.00427036	32.8218	TOP2A;CPT1A;LRRC34;STIL;MPP4;C2CD2;TROAP;ITPR3;MKI67;TRAM2;RYR3;ADAM19;ANLN;SLC4A8;LGALS1;MYB;ST8SIA4;TRIB3;ESYT1;FGF13;SLC12A7;CNIH3
KO_Downregulated_527_Genes	Allen_Brain_Atlas_up	dorsolateral isthmic part of the dorsal raphe nucleus	5.34503e-05	0.00781087	27.9837	STARD13;MVK;GCH1;IDH1;SLC2A1;CXCR4;FRMD4A;GATA3;CTSV;TM4SF1;CDYL2;FADS2;RGS2;SLCO3A1;KCNMB1;LHX1;PRKCQ;LMX1B;LPIN1;S100A10;FDFT1
KO_Downregulated_527_Genes	ARCHS4_Cell-lines	MDAMB231	1.00456e-28	1.2557e-26	210.665	FHOD3;MYLK2;MAML2;CSE1L;NRK;PLAT;MKI67;ERFE;MYLK;SMC2;IFIT2;CDC20;RGS4;STK10;CDH4;EFEMP1;LGALS1;UBASH3B;PSMD2;TNFSF10;KCNH1;TMPO;GAS2L3;S100A2;MYH16;GTF3A;PIMREG;ADAM19;SGO2;FRMD5;MELK;BIN1;S100A6;KIF20A;PRR11;CARD11;SEMA7A;CDCA2;NNMT;NCAPG;STC1;TGFA;ARHGAP18;ITPR3;SLAIN1;SKA3;IQGAP3;NPAS2;CCNB1;CHST11;ST3GAL4;PLXNA2;ARSI;MBP;HIVEP3;UTP20;ECT2;FAM83D;PLXNA4;STARD13;AFAP1L1;UBE2C;OSBPL3;LRRN4;LRRC…
KO_Downregulated_527_Genes	ARCHS4_Cell-lines	HT1080	1.08639e-26	6.78993e-25	187.967	FHOD3;MYLK2;MAML2;HJURP;PLAT;GRPR;ERFE;SMC4;BEST3;PVR;MYLK;CDC20;DOCK10;RGS4;FADS2;CDH4;MT2A;SALL1;EFEMP1;PNP;LGALS1;UBASH3B;PSMD2;DPYSL3;C3AR1;EPHB1;KCNH1;ACOT7;COL27A1;S100A2;MYH16;FRMD4A;TM4SF1;RUNX1;ADAM19;FRMD5;BIN1;S100A6;SEMA7A;NNMT;FBLIM1;NTM;STC1;IQGAP3;NDRG1;NPAS2;CHST11;S100A16;PLXNA2;HIVEP3;PLXNA4;TMEM132D;STARD13;SIGLEC15;UBE2C;OSBPL3;PLK1;LRRN4;TRPV2;MYO5A;MICAL2;ARHGAP29;BTBD11;DNM…
KO_Downregulated_527_Genes	ARCHS4_Cell-lines	HUVEC	1.91485e-21	7.97856e-20	134.481	NRK;PLAT;BEST3;SAT1;PVR;DOCK10;RGS4;PREX1;CDH5;MT2A;RGS2;EFEMP1;PNP;LGALS1;UBASH3B;RASSF3;EVA1C;DPYSL3;TNFSF10;STK32B;EPHB1;SCARA3;COL27A1;SPNS2;FRMD4A;TM4SF1;MOB3A;FRMD5;S100A6;TAGLN2;CARD11;CHRNA1;NNMT;FBLIM1;NTM;ARHGAP18;GATA3;MRPL15;PCDH12;NPAS2;GRK5;S100A16;KCNMB1;ADGRG6;PLXNA2;ST8SIA4;ST3GAL1;PLXNA4;S100A10;STARD13;AFAP1L1;EDEM1;ST8SIA2;MYO5A;MICAL2;ARHGAP29;PTPRB;TP53I3;DNMBP;TMCC3;CALM1;F…
KO_Downregulated_527_Genes	ARCHS4_Cell-lines	SUIT2	1.00436e-16	3.13863e-15	92.6274	FHOD3;MYLK2;ERCC6L;MAML2;HJURP;STMN3;MKI67;SMC4;CEP128;IFIT2;RGS4;RGS2;UBASH3B;RASSF6;TNFSF10;AP1S3;TMPO;GAS2L3;UNC5A;MYH16;SPNS2;FRMD4A;SYTL5;TM4SF1;SGO2;BIN1;RAB37;S100A6;PRKCQ;FREM2;CARD11;TGFA;ARHGAP18;SLAIN1;HMMR;NPAS2;CHST11;KIF3B;ADGRG6;MBP;HIVEP3;ECT2;TSPAN1;S100A10;CCDC18;AFAP1L1;TRPV2;ARHGAP29;BTBD11;NETO2;ARHGAP27;ARHGAP26;TPX2;ANLN;SDK1;DNMBP;LHX1;TMCC3;APOBEC3B;CCNJL;ARHGAP11A;NRP1;C…
KO_Downregulated_527_Genes	ARCHS4_Cell-lines	PC3	2.21688e-14	5.5422e-13	74.0877	FHOD3;ERCC6L;RTKN2;PLAT;GRPR;IFIT2;DOCK10;RGS4;STK10;RGS2;UBASH3B;PSMD2;EVA1C;RASSF6;AP1S3;SLC12A7;SCARA3;ACOT7;S100A2;MYH16;TM4SF1;RUNX1;ADAM19;FRMD5;MTHFD1;S100A6;TAGLN2;PRR11;CHRNA1;SEMA7A;FBLIM1;TGFA;NDRG1;NPAS2;BRINP2;S100A16;ADGRG6;ST3GAL4;PLXNA2;ARSI;MBP;HIVEP3;ST3GAL1;TSPAN1;NTSR1;S100A10;SIGLEC15;AFAP1L1;ZG16B;UBE2C;ARHGAP29;ARHGAP27;ZWINT;DLG5;OGDH;TMCC3;CALM1;BCL2L1;CCNJL;BCAR3;NRP1;CD…
KO_Downregulated_527_Genes	ARCHS4_Cell-lines	CFPAC1	1.22977e-13	2.56202e-12	68.5199	FHOD3;MAML2;RTKN2;PLAT;FZD10;GRPR;SAT1;PVR;MYLK;IFIT2;FADS2;MT2A;RGS2;SALL1;EFEMP1;UBASH3B;DPYSL3;RASSF6;TNFSF10;AP1S3;STK32B;UNC5A;MYH16;SPNS2;TM4SF1;RUNX1;ADAM19;BIN1;S100A6;TAGLN2;TRIB3;EZR;CARD11;GRB7;SEMA7A;SLC45A3;NNMT;ABHD4;TGFA;ITPR3;GATA3;NPAS2;ADAMTS14;S100A16;MBP;HIVEP3;TSPAN1;NTSR1;S100A10;SIGLEC15;AFAP1L1;ZG16B;LRRN4;LRRC61;TRPV2;ARHGAP27;ARHGAP26;DNMBP;LHX1;TMCC3;CNIH3;BCL2L1;CCNJL;…
KO_Downregulated_527_Genes	ARCHS4_Cell-lines	HCC827	1.48068e-12	2.31356e-11	60.7109	FHOD3;MYLK2;ERCC6L;NRK;PVR;MYLK;CEP128;IFIT2;CDC20;DOCK10;RGS4;EFEMP1;LGALS1;UBASH3B;PSMD2;DPYSL3;MEIOB;AP1S3;GAS2L3;S100A2;MYH16;PIMREG;SHISA9;TM4SF1;SGO2;FRMD5;BIN1;ADAM12;S100A6;TAGLN2;PRR11;CARD11;SEMA7A;DNMT1;NNMT;STC1;TGFA;IQGAP3;DPP3;CCNB1;CHST11;KIF3B;ADGRG6;ARSI;MBP;UTP20;ECT2;FAM83D;TSPAN1;AFAP1L1;UBE2C;OSBPL3;LRRN4;MICAL2;ARHGAP29;NETO2;ARHGAP26;TPX2;ANLN;LHX1;KIF4A;BCAR3;NRP1;SH2D4A;S…
KO_Downregulated_527_Genes	ARCHS4_Cell-lines	IMR90	1.48068e-12	2.31356e-11	60.7109	FHOD3;MAML2;NRK;PLAT;GRPR;PVR;MYLK;DOCK10;RGS4;CDH4;MT2A;SALL1;EFEMP1;LGALS1;UBASH3B;ARHGDIA;DPYSL3;STK32B;EPHB1;KCNH1;SCARA3;FRMD4A;TM4SF1;RUNX1;ADAM19;ADAM12;S100A6;CHRNA1;SEMA7A;NNMT;FBLIM1;NTM;STC1;TMTC1;GRK5;S100A16;ARSI;HIVEP3;ST3GAL1;NTSR1;CD276;STARD13;SIGLEC15;AFAP1L1;TRPV2;MYO5A;MICAL2;CNIH3;CCNJL;BCAR3;NRP1;ITGB5;SH3KBP1;C2CD2;RASGRF2;AFF3;TTC29;TRAM2;SIPA1L3;NRGN;PANX1;SPRED3;TUBA1A;T…
KO_Downregulated_527_Genes	ARCHS4_Cell-lines	DU145	3.31985e-12	4.6109e-11	58.2482	FHOD3;GRPR;PVR;DOCK10;FADS2;MT2A;EFEMP1;LGALS1;UBASH3B;PSMD2;DPYSL3;SLC12A7;KCNH1;UNC5A;S100A2;SPNS2;TM4SF1;RUNX1;ADAM19;FRMD5;MELK;BIN1;ADAM12;S100A6;PRKCQ;TAGLN2;DNMT1;NNMT;TGFA;IQGAP3;MED12L;CHST11;S100A16;ADGRG6;MBP;ECT2;NTSR1;S100A10;AFAP1L1;LRRN4;MYO5A;MICAL2;NDC80;HNRNPM;ANLN;UCK2;DNMBP;LHX1;DLG5;TMCC3;CALM1;FGF12;CCNJL;ARHGAP11A;BCAR3;GPI;LRRC34;CD40;SH2D4A;SLC44A1;SH3KBP1;CELF2;CTSZ;DYSF…
KO_Downregulated_527_Genes	ARCHS4_Cell-lines	CAKI2	3.50016e-11	3.97745e-10	51.2656	FHOD3;ERFE;MYLK;IFIT2;DOCK10;PREX1;SALL1;LGALS1;UBASH3B;RASSF3;DPYSL3;MEIOB;AP1S3;GTSE1;STK32B;EPHB1;KCNH1;ACOT7;UNC5A;MYH16;PIMREG;SHISA9;BIN1;ADAM12;S100A6;PRKCQ;TAGLN2;CARD11;GRB7;NNMT;TGFA;ITPR3;IQGAP3;BRINP2;CHST11;RACGAP1;S100A16;ADGRG6;ECT2;S100A10;CD276;UBE2C;ST8SIA2;LRRN4;LRRC61;MICAL2;ARHGAP29;BTBD11;ARHGAP26;ANLN;SDK1;TP53I3;LHX1;BCL2L1;APOBEC3B;CCNJL;BCAR3;GPI;LRRC34;CD40;ITGB5;SH2D4A…
KO_Downregulated_527_Genes	ARCHS4_IDG_Coexp	UCK2 IDG kinase ARCHS4 coexpression	4.5839e-24	1.54936e-21	412.405	GPI;CDCA2;CDCA5;CSE1L;CCNF;NCAPG2;NCAPG;KIF11;TTF2;HMMR;MKI67;FOXM1;SMC4;IQGAP3;NCAPH;AURKB;LMNB1;CDC20;PSMD2;MYBL2;CCT5;TMPO;FANCI;EIF5A;PPP1R14B;SPAG5;PLK1;KIF23;ZWINT;NME1;CCNA2;TPX2;ANLN;PKM;MTHFD1;SAPCD2;ESPL1;INCENP;KIFC1;KIF4A;DEPDC1;TIMELESS;KIF2C;NCAPD2;KIF20A;TTLL12;CENPO;TRIP13
KO_Downregulated_527_Genes	ARCHS4_IDG_Coexp	PKMYT1 IDG kinase ARCHS4 coexpression	3.51062e-23	5.93295e-21	386.148	CDCA5;TROAP;CCNF;NCAPG2;MKI67;FOXM1;IQGAP3;NCAPH;AURKB;LMNB1;CDC20;TUBA1B;CDC45;ARHGDIA;MYBL2;TK1;TCF19;FANCI;EIF5A;PPP1R14B;RRM2;NUP210;SPAG5;TUBB;PLK1;KIF22;TUBB4B;RANGAP1;ZWINT;CCNA2;HNRNPM;TPX2;MELK;KIF18B;MTHFD1;SAPCD2;ESPL1;INCENP;KIFC1;TACC3;TIMELESS;KIF2C;NCAPD2;TTLL12;CENPO;TRIP13;PHF19
KO_Downregulated_527_Genes	ARCHS4_IDG_Coexp	CHRNA9 IDG ionchannel ARCHS4 coexpression	9.18324e-20	1.03464e-17	292.336	ARHGAP11A;ERCC6L;CSE1L;KIF14;NCAPG;TMEM97;KIF11;HMMR;FOXM1;SMC4;IQGAP3;CCNB1;RACGAP1;PBK;IGF2BP3;ECT2;CEP55;CCT5;FANCI;SCARA3;SLC38A1;SPAG5;AHNAK2;KIF23;TM4SF1;CDYL2;TPX2;ANLN;ASPM;UCK2;MELK;PKM;SAPCD2;INCENP;KIF4A;DEPDC1;NCAPD2;KIF20A;ANGPTL4;TRIP13;KIF20B;MET;FREM2
KO_Downregulated_527_Genes	ARCHS4_IDG_Coexp	GPRC5A IDG GPCR ARCHS4 coexpression	3.96135e-12	3.34734e-10	126.639	BCAR3;KRT80;SH2D4A;KIAA1671;LRP5;ITPR3;PTPRK;ASAP2;PVR;S100A16;AIFM2;ADGRG6;TK1;LDLR;CCT5;S100A10;ELOVL1;ITGA2;ARHGAP29;TUBB4B;TM4SF1;NME1;VANGL1;ANLN;CDCP1;ADGRF5;S100A6;CD9;TAGLN2;DSG2;PLP2;EZR;MET
KO_Downregulated_527_Genes	ARCHS4_IDG_Coexp	PKN3 IDG kinase ARCHS4 coexpression	4.0262e-10	2.72171e-08	93.2227	CDCA5;NCAPG2;MKI67;FOXM1;IQGAP3;LMNB1;CDC20;CDC45;ARHGDIA;MYBL2;CCT5;TCF19;FANCI;EIF5A;PPP1R14B;NUP210;SPAG5;PLK1;RANGAP1;TPX2;PKM;SAPCD2;ESPL1;INCENP;KIFC1;TIMELESS;KIF2C;NCAPD2;TTLL12;PHF19
KO_Downregulated_527_Genes	ARCHS4_IDG_Coexp	CSNK2A2 IDG kinase ARCHS4 coexpression	2.91148e-08	1.64013e-06	66.1453	ERCC6L;CSE1L;HJURP;NCAPG;BUB1B;TTK;TMEM97;SKA3;AURKB;CCNB2;CCNB1;IGF2BP3;KPNA2;BUB1;CCT5;FDFT1;FANCI;STIL;IDH1;ELOVL6;KIF23;ADAM19;CENPE;MELK;FANCD2;BIRC5;KIF20B
KO_Downregulated_527_Genes	ARCHS4_IDG_Coexp	GPR39 IDG GPCR ARCHS4 coexpression	4.12439e-07	1.99149e-05	51.2999	BCAR3;GRB7;DNMT1;SH2D4A;MVP;KIAA1671;LRP5;ITPR3;ASAP2;TRAM2;PVR;OSBPL10;AURKA;S100A16;PSMD2;DLGAP5;ELOVL1;VANGL1;ANLN;CDCP1;PKM;TACC3;F2RL1;PLP2;MET
KO_Downregulated_527_Genes	ARCHS4_IDG_Coexp	RIOK1 IDG kinase ARCHS4 coexpression	0.000141821	0.00532616	24.0471	DNMT1;CDCA2;CSE1L;NCAPG;BUB1B;KIF23;TTF2;HMMR;SKA3;SMC4;ZWINT;NME1;AURKA;CCNB1;MELK;KIF4A;BIRC5;SPDL1;DLGAP5;CCT5
KO_Downregulated_527_Genes	ARCHS4_IDG_Coexp	ADGRF5 IDG GPCR ARCHS4 coexpression	0.000141821	0.00532616	24.0471	NRP1;SVIL;DOCK4;COL15A1;AFAP1L1;RTKN2;KIAA1671;EMP1;ARHGAP29;PCDH12;CHRDL1;TGFBR2;CDH5;PTPRB;GRK5;KCNS3;PECAM1;RAPGEF5;ADGRL4;ENG
KO_Downregulated_527_Genes	ARCHS4_IDG_Coexp	CDK17 IDG kinase ARCHS4 coexpression	0.00039356	0.0102326	20.1005	NRP1;DOCK4;AFAP1L1;CELF2;MYO5A;ARHGAP29;TGFBR2;DOCK10;CDH5;PTPRB;TUBB2A;GNG2;PTER;PECAM1;CALM1;RAPGEF5;ADGRL4;ZNF365;KCNH1
KO_Downregulated_527_Genes	ARCHS4_Kinases_Coexp	PBK human kinase ARCHS4 coexpression	2.47145e-83	1.21101e-80	4314.43	ERCC6L;CSE1L;CCNF;HJURP;BUB1B;MKI67;SMC4;SMC2;CDC20;PSMD2;KPNA2;GTSE1;TMPO;GAS2L3;KNSTRN;SGO2;MELK;FANCD2;TIMELESS;KIF20A;KIF20B;PRR11;CDCA2;CDCA3;CDCA5;TROAP;NCAPG;CDCA8;HMMR;SKA3;IQGAP3;NCAPH;CCNB2;CCNB1;RACGAP1;ECT2;FAM83D;PLK4;FANCI;CCDC18;STIL;UBE2C;PLK1;ZWINT;NDC80;TPX2;ANLN;KIF18B;KIF4A;APOBEC3B;PHF19;TOP2A;ARHGAP11A;NCAPG2;KIF14;KIF11;BRCA1;FOXM1;KIF15;TUBA1B;MYBL2;TK1;SPDL1;CEP55;DLGAP5;…
KO_Downregulated_527_Genes	ARCHS4_Kinases_Coexp	MELK human kinase ARCHS4 coexpression	1.20902e-76	1.97473e-74	3631	TOP2A;ARHGAP11A;ERCC6L;CSE1L;CCNF;NCAPG2;KIF14;HJURP;BUB1B;KIF11;BRCA1;MKI67;FOXM1;SMC4;SMC2;KIF15;CDC20;TUBA1B;PSMD2;PBK;MYBL2;TK1;SPDL1;KPNA2;GTSE1;CEP55;DLGAP5;TMPO;TCF19;CKAP2L;TUBB;CKAP2;KIF23;KIF22;KNSTRN;NME1;CCNA2;SGO2;ASPM;MTHFD1;ESPL1;INCENP;KIFC1;FANCD2;DEPDC1;TIMELESS;BIRC5;KIF2C;KIF20A;MTFR2;KIF20B;PRR11;CDCA2;CDCA3;CDCA5;TROAP;CDCA8;TTK;HMMR;SKA3;IQGAP3;NCAPH;SKA1;AURKB;AURKA;CCNB2;…
KO_Downregulated_527_Genes	ARCHS4_Kinases_Coexp	NEK2 human kinase ARCHS4 coexpression	1.20902e-76	1.97473e-74	3631	ARHGAP11A;ERCC6L;CSE1L;CCNF;NCAPG2;RTKN2;KIF14;HJURP;BUB1B;KIF11;BRCA1;MKI67;FOXM1;SMC4;SMC2;KIF15;CDC20;TUBA1B;PBK;SPDL1;KPNA2;GTSE1;CEP55;DLGAP5;TMPO;GAS2L3;CKAP2L;CKAP2;KIF24;KIF23;KIF22;KNSTRN;CIT;CCNA2;SGO2;ASPM;MELK;SAPCD2;ESPL1;INCENP;KIFC1;FANCD2;DEPDC1;TIMELESS;BIRC5;KIF2C;KIF20A;MTFR2;KIF20B;PRR11;CDCA2;CDCA3;CDCA5;TROAP;NCAPG;CDCA8;TTK;HMMR;SKA3;IQGAP3;NCAPH;SKA1;AURKB;AURKA;CCNB2;CCNB…
KO_Downregulated_527_Genes	ARCHS4_Kinases_Coexp	CDK1 human kinase ARCHS4 coexpression	5.06518e-74	4.96388e-72	3382.46	TOP2A;ARHGAP11A;ERCC6L;CSE1L;CCNF;NCAPG2;KIF14;HJURP;BUB1B;KIF11;BRCA1;MKI67;FOXM1;SMC4;SMC2;KIF15;CDC20;TUBA1B;PBK;SPDL1;KPNA2;GTSE1;CEP55;DLGAP5;TMPO;CKAP2L;TUBB;CKAP2;KIF24;KIF23;KIF22;KNSTRN;NME1;CCNA2;SGO2;ASPM;MELK;ESPL1;KIFC1;FANCD2;DEPDC1;TIMELESS;BIRC5;KIF2C;KIF20A;MTFR2;KIF20B;PRR11;CDCA2;CDCA3;CDCA5;TROAP;NCAPG;CDCA8;TTK;HMMR;SKA3;IQGAP3;NCAPH;SKA1;AURKB;AURKA;CCNB2;CCNB1;CDC45;RACGAP1…
KO_Downregulated_527_Genes	ARCHS4_Kinases_Coexp	AURKB human kinase ARCHS4 coexpression	5.06518e-74	4.96388e-72	3382.46	TOP2A;ARHGAP11A;ERCC6L;CSE1L;CCNF;NCAPG2;KIF14;HJURP;BUB1B;KIF11;MKI67;FOXM1;SMC4;SMC2;KIF15;LMNB1;TUBA1B;PBK;MYBL2;TK1;SPDL1;KPNA2;GTSE1;CEP55;DLGAP5;TMPO;TCF19;EIF5A;CKAP2L;TUBB;CKAP2;KIF23;KIF22;KNSTRN;NME1;CCNA2;SGO2;ASPM;MELK;SAPCD2;ESPL1;INCENP;KIFC1;DEPDC1;TIMELESS;BIRC5;KIF2C;KIF20A;MTFR2;KIF20B;PRR11;CDCA2;CDCA3;CDCA5;TROAP;NCAPG;CDCA8;TTK;HMMR;SKA3;IQGAP3;NCAPH;AURKA;CCNB2;CCNB1;CDC45;R…
KO_Downregulated_527_Genes	ARCHS4_Kinases_Coexp	BUB1 human kinase ARCHS4 coexpression	1.97558e-71	1.38291e-69	3147.18	TOP2A;ARHGAP11A;ERCC6L;CSE1L;CCNF;NCAPG2;KIF14;HJURP;BUB1B;KIF11;BRCA1;MKI67;FOXM1;SMC4;SMC2;KIF15;LMNB1;CDC20;TUBA1B;PBK;MYBL2;SPDL1;KPNA2;GTSE1;CEP55;DLGAP5;TMPO;CKAP2L;TUBB;CKAP2;KIF24;KIF23;KIF22;KNSTRN;CIT;CCNA2;SGO2;ASPM;MELK;ESPL1;INCENP;KIFC1;DEPDC1;TIMELESS;BIRC5;KIF2C;KIF20A;KIF20B;PRR11;CDCA2;CDCA3;CDCA5;TROAP;NCAPG;CDCA8;TTK;HMMR;SKA3;IQGAP3;NCAPH;AURKB;AURKA;CCNB2;CDC45;RACGAP1;IGF2B…
KO_Downregulated_527_Genes	ARCHS4_Kinases_Coexp	PLK1 human kinase ARCHS4 coexpression	1.97558e-71	1.38291e-69	3147.18	TOP2A;ARHGAP11A;ERCC6L;CSE1L;CCNF;NCAPG2;KIF14;HJURP;BUB1B;KIF11;MKI67;FOXM1;SMC4;KIF15;LMNB1;TUBA1B;PSMD2;PBK;MYBL2;SPDL1;KPNA2;GTSE1;CEP55;DLGAP5;TMPO;EIF5A;CKAP2L;TUBB;CKAP2;KIF23;KIF22;RANGAP1;KNSTRN;CCNA2;SGO2;ASPM;MELK;PKM;SAPCD2;ESPL1;INCENP;KIFC1;DEPDC1;TIMELESS;BIRC5;KIF2C;KIF20A;TTLL12;KIF20B;PRR11;CDCA2;CDCA3;CDCA5;TROAP;NCAPG;CDCA8;TTK;HMMR;SKA3;IQGAP3;NCAPH;AURKB;AURKA;CCNB2;CCNB1;RA…
KO_Downregulated_527_Genes	ARCHS4_Kinases_Coexp	BUB1B human kinase ARCHS4 coexpression	7.16846e-69	4.39068e-67	2924.61	TOP2A;ARHGAP11A;ERCC6L;CSE1L;CCNF;NCAPG2;KIF14;HJURP;BRCA1;MKI67;FOXM1;SMC4;SMC2;KIF15;LMNB1;CDC20;TUBA1B;PBK;MYBL2;SPDL1;KPNA2;GTSE1;CEP55;DLGAP5;TMPO;CKAP2L;TUBB;CKAP2;KIF23;KIF22;KNSTRN;CIT;CCNA2;SGO2;ASPM;MELK;ESPL1;INCENP;KIFC1;DEPDC1;TIMELESS;BIRC5;KIF2C;KIF20A;KIF20B;PRR11;CDCA2;CDCA3;CDCA5;TROAP;NCAPG;CDCA8;TTK;HMMR;SKA3;IQGAP3;NCAPH;AURKB;AURKA;CCNB2;CCNB1;CDC45;RACGAP1;IGF2BP3;ECT2;FAM8…
KO_Downregulated_527_Genes	ARCHS4_Kinases_Coexp	AURKA human kinase ARCHS4 coexpression	1.3287e-67	5.91877e-66	2817.91	TOP2A;ARHGAP11A;ERCC6L;SH2D4A;CSE1L;CCNF;NCAPG2;KIF14;HJURP;BUB1B;KIF11;MKI67;FOXM1;SMC4;KIF15;CDC20;TUBA1C;TUBA1B;PSMD2;PBK;MYBL2;SPDL1;KPNA2;GTSE1;CEP55;DLGAP5;TMPO;TCF19;CKAP2L;CKAP2;KIF23;KIF22;KNSTRN;CCNA2;SGO2;ASPM;MELK;SAPCD2;ESPL1;INCENP;KIFC1;DEPDC1;BIRC5;KIF2C;KIF20A;KIF20B;PRR11;DNMT1;CDCA2;CDCA3;CDCA5;TROAP;NCAPG;CDCA8;TTK;HMMR;SKA3;IQGAP3;NCAPH;AURKB;CCNB2;CCNB1;RACGAP1;ECT2;FAM83D;B…
KO_Downregulated_527_Genes	ARCHS4_Kinases_Coexp	PLK4 human kinase ARCHS4 coexpression	1.3287e-67	5.91877e-66	2817.91	TOP2A;ARHGAP11A;ERCC6L;CSE1L;CCNF;NCAPG2;KIF14;HJURP;BUB1B;BRCA1;MKI67;FOXM1;SMC4;SMC2;KIF15;LMNB1;CDC20;TUBA1B;PBK;MYBL2;SPDL1;KPNA2;GTSE1;CEP55;DLGAP5;TMPO;TCF19;CKAP2L;TUBB;CKAP2;KIF24;KIF23;KIF22;KNSTRN;CCNA2;SGO2;ASPM;MELK;ESPL1;INCENP;KIFC1;FANCD2;DEPDC1;TIMELESS;BIRC5;KIF2C;KIF20A;MTFR2;KIF20B;PRR11;CDCA2;CDCA3;CDCA5;TROAP;NCAPG;CDCA8;TTK;HMMR;SKA3;IQGAP3;NCAPH;AURKB;AURKA;CCNB2;CCNB1;CDC4…
KO_Downregulated_527_Genes	ARCHS4_TFs_Coexp	HMGB2 human tf ARCHS4 coexpression	5.06518e-74	8.46392e-71	3382.46	TOP2A;ARHGAP11A;ERCC6L;CCNF;NCAPG2;KIF14;HJURP;BUB1B;KIF11;BRCA1;MKI67;FOXM1;SMC4;SMC2;KIF15;LMNB1;CDC20;TUBA1B;PBK;MYBL2;TK1;SPDL1;KPNA2;GTSE1;CEP55;DLGAP5;TMPO;TCF19;GAS2L3;CKAP2L;TUBB;CKAP2;KIF23;KIF22;KNSTRN;CIT;CCNA2;SGO2;ASPM;MELK;ESPL1;INCENP;KIFC1;FANCD2;DEPDC1;TIMELESS;BIRC5;KIF2C;KIF20A;MTFR2;KIF20B;PRR11;CDCA2;CDCA3;CDCA5;TROAP;NCAPG;CDCA8;TTK;HMMR;SKA3;IQGAP3;NCAPH;SKA1;AURKB;AURKA;CC…
KO_Downregulated_527_Genes	ARCHS4_TFs_Coexp	E2F8 human tf ARCHS4 coexpression	3.79753e-70	3.17283e-67	3034.34	ARHGAP11A;ERCC6L;CSE1L;CCNF;NCAPG2;KIF14;HJURP;BUB1B;KIF11;BRCA1;TTF2;MKI67;FOXM1;SMC4;SMC2;KIF15;LMNB1;CDC20;TUBA1B;PBK;MYBL2;TK1;SPDL1;GTSE1;CEP55;DLGAP5;TMPO;TCF19;NUP210;CKAP2L;TUBB;CKAP2;KIF24;KIF23;KIF22;CCNA2;ASPM;MELK;MTHFD1;SAPCD2;ESPL1;INCENP;KIFC1;DEPDC1;TIMELESS;BIRC5;KIF2C;KIF20A;MTFR2;PRR11;CDCA2;CDCA3;CDCA5;TROAP;NCAPG;CDCA8;TTK;HMMR;SKA3;IQGAP3;NCAPH;AURKB;AURKA;CCNB1;CDC45;RACGAP…
KO_Downregulated_527_Genes	ARCHS4_TFs_Coexp	DEPDC1 human tf ARCHS4 coexpression	7.16846e-69	3.99283e-66	2924.61	TOP2A;ARHGAP11A;ERCC6L;CSE1L;CCNF;NCAPG2;KIF14;HJURP;BUB1B;KIF11;BRCA1;TTF2;MKI67;FOXM1;SMC4;SMC2;KIF15;LMNB1;CDC20;TUBA1B;PBK;MYBL2;SPDL1;KPNA2;GTSE1;CEP55;DLGAP5;TMPO;CKAP2L;CKAP2;KIF22;KNSTRN;CCNA2;SGO2;ASPM;MELK;MTHFD1;SAPCD2;ESPL1;INCENP;KIFC1;TIMELESS;BIRC5;KIF2C;KIF20A;KIF20B;PRR11;CDCA2;CDCA3;CDCA5;TROAP;NCAPG;CDCA8;TTK;HMMR;SKA3;IQGAP3;NCAPH;AURKB;AURKA;CCNB2;CCNB1;RACGAP1;IGF2BP3;ECT2;F…
KO_Downregulated_527_Genes	ARCHS4_TFs_Coexp	EZH2 human tf ARCHS4 coexpression	1.3042e-62	5.4483e-60	2420.18	TOP2A;ARHGAP11A;CSE1L;CCNF;NCAPG2;KIF14;HJURP;BUB1B;TMEM97;KIF11;BRCA1;MKI67;FOXM1;SMC4;SMC2;KIF15;LMNB1;CDC20;TUBA1B;PBK;MYBL2;SPDL1;KPNA2;GTSE1;TMPO;TCF19;CKAP2L;TUBB;KIF23;KIF22;KNSTRN;CCNA2;SGO2;ASPM;MELK;ESPL1;INCENP;KIFC1;FANCD2;DEPDC1;TIMELESS;BIRC5;KIF2C;KIF20A;MTFR2;PRR11;CDCA2;CDCA3;CDCA5;TROAP;NCAPG;CDCA8;TTK;HMMR;SKA3;IQGAP3;NCAPH;AURKB;CCNB2;CCNB1;CDC45;RACGAP1;ECT2;BUB1;CCT5;PLK4;FA…
KO_Downregulated_527_Genes	ARCHS4_TFs_Coexp	E2F7 human tf ARCHS4 coexpression	5.94127e-59	1.98557e-56	2150.65	BCAR3;ARHGAP11A;ERCC6L;CSE1L;CCNF;NCAPG2;KIF14;HJURP;BUB1B;KIF11;PTPRK;BRCA1;MKI67;FOXM1;TTC29;SMC4;SMC2;KIF15;LMNB1;CDC20;TUBA1B;PSMD2;PBK;MYBL2;SPDL1;GTSE1;CEP55;TMPO;TCF19;EIF5A;CKAP2L;TUBB;KIF24;KIF23;KIF22;CIT;CCNA2;ASPM;MELK;PKM;ESPL1;INCENP;KIFC1;DEPDC1;TIMELESS;BIRC5;KIF2C;KIF20A;PRR11;AGPAT5;CDCA2;SLC20A1;CDCA5;NCAPG;CDCA8;SKA3;IQGAP3;NCAPH;CDC45;RACGAP1;IGF2BP3;ECT2;BUB1;CCT5;PLK4;FANCI…
KO_Downregulated_527_Genes	ARCHS4_TFs_Coexp	DEPDC1B human tf ARCHS4 coexpression	1.48416e-56	4.13339e-54	1983.79	TOP2A;ARHGAP11A;ERCC6L;CSE1L;CCNF;NCAPG2;KIF14;HJURP;BUB1B;TMEM97;KIF11;MKI67;SMC4;SMC2;KIF15;CDC20;TUBA1B;PBK;SPDL1;KPNA2;GTSE1;DLGAP5;TMPO;CKAP2L;TUBB;CKAP2;KIF23;KIF22;KNSTRN;NME1;CCNA2;SGO2;ASPM;MELK;ESPL1;FANCD2;DEPDC1;TIMELESS;BIRC5;KIF2C;KIF20A;KIF20B;PRR11;CDCA2;CDCA3;CDCA5;TROAP;NCAPG;CDCA8;TTK;HMMR;SKA3;NCAPH;AURKB;AURKA;CCNB2;RACGAP1;IGF2BP3;ECT2;FAM83D;BUB1;CCT5;PLK4;FANCI;STIL;RRM2;S…
KO_Downregulated_527_Genes	ARCHS4_TFs_Coexp	KNTC1 human tf ARCHS4 coexpression	3.43109e-54	8.19051e-52	1826.67	ARHGAP11A;ERCC6L;CSE1L;CCNF;NCAPG2;KIF14;HJURP;BUB1B;KIF11;BRCA1;TTF2;MKI67;FOXM1;SMC4;SMC2;KIF15;LMNB1;TUBA1B;PBK;MYBL2;SPDL1;CEP55;DLGAP5;TMPO;TCF19;CKAP2L;KIF23;KIF22;CIT;CCNA2;ASPM;MELK;MTHFD1;ESPL1;INCENP;KIFC1;FANCD2;DEPDC1;TIMELESS;BIRC5;KIF2C;KIF20A;MTFR2;KIF20B;CDCA2;CDCA3;CDCA5;NCAPG;TTK;HMMR;SKA3;IQGAP3;NCAPH;SKA1;AURKB;CCNB2;CCNB1;CDC45;RACGAP1;IGF2BP3;ECT2;BUB1;CCT5;PLK4;STIL;RRM2;SP…
KO_Downregulated_527_Genes	ARCHS4_TFs_Coexp	DEK human tf ARCHS4 coexpression	4.41432e-45	9.22041e-43	1287.32	TOP2A;ARHGAP11A;CSE1L;NCAPG2;KIF14;HJURP;BUB1B;KIF11;BRCA1;MKI67;FOXM1;SMC4;SMC2;KIF15;LMNB1;CDC20;PBK;MYBL2;SPDL1;GTSE1;CEP55;DLGAP5;TMPO;TCF19;CKAP2L;KIF23;CCNA2;ASPM;MELK;MTHFD1;ESPL1;INCENP;KIFC1;DEPDC1;TIMELESS;KIF2C;KIF20A;KIF20B;PRR11;CDCA2;CDCA5;NCAPG;TTK;HMMR;SKA3;IQGAP3;NCAPH;AURKB;CCNB1;CDC45;RACGAP1;IGF2BP3;ECT2;BUB1;CCT5;PLK4;FANCI;RRM2;SPAG5;ZWINT;NDC80;HNRNPM;TPX2;ANLN;CENPE;KIF4A;…
KO_Downregulated_527_Genes	ARCHS4_TFs_Coexp	FOXM1 human tf ARCHS4 coexpression	5.53916e-44	1.02844e-41	1229.14	ARHGAP11A;CSE1L;CCNF;NCAPG2;HJURP;BUB1B;KIF11;MKI67;SMC4;LMNB1;CDC20;TUBA1B;PSMD2;ARHGDIA;PBK;MYBL2;GTSE1;CEP55;TMPO;TCF19;EIF5A;TUBB;KIF23;KIF22;RANGAP1;CIT;CCNA2;MELK;PKM;SAPCD2;ESPL1;INCENP;KIFC1;DEPDC1;TIMELESS;BIRC5;KIF2C;KIF20A;TTLL12;PRR11;CDCA3;CDCA5;TROAP;NCAPG;IQGAP3;NCAPH;AURKB;CCNB1;RACGAP1;ECT2;BUB1;CCT5;FANCI;PPP1R14B;RRM2;SPAG5;PLK1;TUBB4B;SHCBP1;ZWINT;TPX2;ANLN;KIF18B;KIF4A;TACC3;…
KO_Downregulated_527_Genes	ARCHS4_TFs_Coexp	ZNF367 human tf ARCHS4 coexpression	1.37887e-37	2.3041e-35	918.506	ARHGAP11A;CSE1L;CCNF;NCAPG2;KIF14;HJURP;BUB1B;KIF11;BRCA1;MKI67;FOXM1;SMC2;KIF15;LMNB1;CDC20;PBK;MYBL2;SPDL1;CEP55;TMPO;TCF19;NUP210;CKAP2L;KIF23;CCNA2;ASPM;MELK;RBL1;PKM;ESPL1;INCENP;KIFC1;DEPDC1;TIMELESS;KIF2C;KIF20A;KIF20B;CDCA5;NCAPG;HMMR;IQGAP3;NCAPH;RACGAP1;ECT2;BUB1;CCT5;E2F7;PLK4;FANCI;STIL;RRM2;SPAG5;SHCBP1;ZWINT;TPX2;ANLN;KIF4A;TACC3;NCAPD2;CENPO;TRIP13;PHF19
KO_Downregulated_527_Genes	ARCHS4_Tissues	HUMAN EMBRYO	1.93688e-39	2.09183e-37	352.282	ERCC6L;CSE1L;NRK;RTKN2;CCNF;HJURP;BUB1B;MSMO1;TMEM97;GRPR;MKI67;SMC4;SMC2;CDC20;NSDHL;SALL1;DPYSL3;KPNA2;GTSE1;TMPO;STARD4;SLC38A1;GAS2L3;ACOT7;PIMREG;KNSTRN;SGO2;FRMD5;MELK;FANCD2;TIMELESS;KIF20A;LMX1B;PRR11;FREM2;ASF1B;GRB7;CDCA2;CDCA3;CDCA5;TROAP;NTM;CDCA8;PLA2G3;NCAPG;STC1;MRPL15;HMMR;SKA3;IQGAP3;NCAPH;ACAT2;MED12L;CCNB2;CCNB1;EBP;RACGAP1;UTP20;ECT2;FAM83D;CD276;PLK4;TMEM132D;FANCI;STIL;UBE2C…
KO_Downregulated_527_Genes	ARCHS4_Tissues	WHARTONS JELLY	4.47138e-37	2.41454e-35	318.849	FHOD3;MYLK2;ERCC6L;NRK;HJURP;BUB1B;PLAT;GRPR;PVR;CDC20;RGS4;MT2A;LGALS1;UBASH3B;DPYSL3;STK32B;KCNH1;GAS2L3;SCARA3;PCYT2;S100A2;MYH16;PIMREG;TM4SF1;ADAM19;FRMD5;MELK;ADAM12;TRIB3;KIF20A;CHRNA1;SEMA7A;CDCA2;SLC45A3;NNMT;FBLIM1;CDCA5;NTM;CDCA8;NCAPG;STC1;ARHGAP18;ITPR3;HMMR;SKA3;IQGAP3;NCAPH;CCNB2;ADAMTS14;CCNB1;RACGAP1;S100A16;ADGRG6;ST3GAL4;ARSI;FAM83D;NTSR1;CD276;PLK4;STARD13;AFAP1L1;UBE2C;LRRN4;…
KO_Downregulated_527_Genes	ARCHS4_Tissues	FIBROBLAST	2.2661e-30	8.15796e-29	232.277	FHOD3;ERCC6L;MAML2;HJURP;BUB1B;PLAT;GRPR;MKI67;ERFE;PVR;MYLK;CDC20;RGS4;CDH4;MT2A;SALL1;EFEMP1;LGALS1;UBASH3B;DPYSL3;STK32B;KCNH1;SCARA3;S100A2;PIMREG;TM4SF1;ADAM19;MELK;ADAM12;S100A6;TRIB3;KIF20A;SEMA7A;CDCA2;NNMT;ABHD4;FBLIM1;NTM;CDCA8;NCAPG;STC1;ARHGAP18;ITPR3;TMTC1;HMMR;SKA3;IQGAP3;NPAS2;ADAMTS14;RACGAP1;GRK5;S100A16;ADGRG6;ARSI;FAM83D;S100A10;CD276;STARD13;AFAP1L1;OSBPL3;MICAL2;ARHGAP29;DHCR…
KO_Downregulated_527_Genes	ARCHS4_Tissues	HEPATIC STELLATE CELL	8.69889e-29	2.3487e-27	213.594	FHOD3;MYLK2;ERCC6L;BUB1B;PLAT;MKI67;ERFE;PVR;CDC20;RGS4;FADS2;NSDHL;CDH4;MT2A;LGALS1;UBASH3B;ARHGDIA;SCARA3;S100A2;MYH16;TM4SF1;RUNX1;FRMD5;MELK;ADAM12;TRIB3;KIF20A;ASF1B;CHRNA1;SEMA7A;CDCA2;SLC45A3;NNMT;ABHD4;CDCA5;CDCA8;NCAPG;STC1;ARHGAP18;ITPR3;SKA3;NDRG1;NCAPH;NPAS2;ADAMTS14;CHST11;RACGAP1;S100A16;ADGRG6;ST3GAL4;ARSI;FAM83D;NTSR1;CD276;PLK4;STARD13;AFAP1L1;UBE2C;LRRN4;TRPV2;MICAL2;ARHGAP29;SL…
KO_Downregulated_527_Genes	ARCHS4_Tissues	NEURONAL EPITHELIUM	3.06278e-27	6.61561e-26	196.005	FHOD3;CSE1L;RTKN2;HJURP;BUB1B;MSMO1;TMEM97;MKI67;SMC4;BEST3;SMC2;CDH4;SALL1;DPYSL3;KPNA2;GTSE1;EPHB1;TMPO;SLC38A1;GAS2L3;ACOT11;FRMD4A;PIMREG;SHISA9;KNSTRN;SGO2;FRMD5;MELK;MTHFD1;FANCD2;TIMELESS;KIF20A;PRR11;TRIB2;FREM2;IDI1;CDCA2;CDCA3;CDCA8;NCAPG;STC1;SLAIN1;HMMR;SKA3;IQGAP3;SKA1;NCAPH;ACAT2;MED12L;CCNB2;CCNB1;RACGAP1;KIF3B;KCNMB1;ECT2;FDFT1;PLK4;FANCI;CCDC18;UBE2C;ST8SIA2;IDH1;NETO2;NDC80;ZWIN…
KO_Downregulated_527_Genes	ARCHS4_Tissues	OLIGODENDROCYTE	1.56852e-20	2.82333e-19	127.138	FHOD3;MYLK2;MAML2;BUB1B;PLAT;GRPR;MKI67;BEST3;CDC20;PREX1;FADS2;CDH4;SALL1;DPYSL3;MEIOB;STK32B;EPHB1;KCNH1;SCARA3;S100A2;SYTL5;PIMREG;TM4SF1;FRMD5;MELK;ADAM12;KIF20A;TRIB2;FREM2;CHRNA1;CDCA2;NNMT;CDCA5;NTM;CDCA8;PLA2G3;NCAPG;STC1;SLAIN1;HMMR;IQGAP3;NCAPH;CCNB2;ADAMTS14;BRINP2;CCNB1;RACGAP1;FAM83D;PLXNA4;NTSR1;CD276;PLK4;TMEM132D;UBE2C;ST8SIA2;ARHGAP29;DHCR24;NETO2;VANGL1;TPX2;ANLN;SDK1;KIF4A;CNIH…
KO_Downregulated_527_Genes	ARCHS4_Tissues	MYOFIBROBLAST	1.21323e-19	1.87183e-18	118.928	FHOD3;MYLK2;ERCC6L;BUB1B;PLAT;GRPR;ERFE;PVR;MYLK;CDC20;MT2A;SALL1;EFEMP1;LGALS1;DPYSL3;STK32B;KCNH1;SCARA3;S100A2;SYTL5;PIMREG;TM4SF1;ADAM19;MELK;KIF20A;ASF1B;CHRNA1;SEMA7A;CDCA2;NNMT;ABHD4;FBLIM1;CDCA5;CDCA8;PLA2G3;NCAPG;STC1;ARHGAP18;TMTC1;GATA3;HMMR;SKA3;IQGAP3;NCAPH;ADAMTS14;CCNB1;RACGAP1;ADGRG6;ST3GAL4;ARSI;FAM83D;NTSR1;CD276;STARD13;AFAP1L1;ZG16B;UBE2C;PLK1;MICAL2;VANGL1;TPX2;ANLN;TP53I3;KI…
KO_Downregulated_527_Genes	ARCHS4_Tissues	ASTROCYTE	1.68363e-17	2.02036e-16	100.016	FHOD3;MYLK2;NRK;STMN3;PLAT;GRPR;ERFE;PVR;MYLK;CDC20;RGS4;FADS2;CDH4;SALL1;EFEMP1;LGALS1;EVA1C;DPYSL3;MEIOB;STK32B;KCNH1;SCARA3;ACOT7;PCYT2;S100A2;SYTL5;TM4SF1;ADAM19;FRMD5;ADAM12;KIF20A;SEMA7A;NNMT;FBLIM1;NTM;PLA2G3;STC1;ADAMTS14;S100A16;PLXNA2;ARSI;PLXNA4;NTSR1;CD276;TMEM132D;STARD13;ST8SIA2;LRRN4;MICAL2;ARHGAP29;NETO2;VANGL1;ANLN;SDK1;TP53I3;DNMBP;KIF4A;DLG5;DHCR7;CNIH3;CCNJL;BCAR3;ITGB5;MEGF10…
KO_Downregulated_527_Genes	ARCHS4_Tissues	LUNG EPITHELIAL CELL	1.68363e-17	2.02036e-16	100.016	ERCC6L;BUB1B;MKI67;ERFE;PVR;CDC20;MT2A;EFEMP1;SLC12A7;SCARA3;S100A2;PIMREG;MELK;TIMELESS;TRIB3;KIF20A;ASF1B;GRB7;CDCA2;NNMT;CDCA5;TROAP;CDCA8;NCAPG;TGFA;ITPR3;TMTC1;HMMR;SKA3;IQGAP3;NCAPH;CCNB2;CCNB1;RACGAP1;S100A16;ADGRG6;ST3GAL4;ARSI;FAM83D;PLK4;FANCI;AFAP1L1;ZG16B;UBE2C;DHCR24;NETO2;ZWINT;SLC16A13;VANGL1;TPX2;ANLN;TP53I3;KIF4A;DLG5;DHCR7;BCL2L1;APOBEC3B;CCNJL;PHF19;ARHGAP11A;BCAR3;TOP2A;SH2D4A…
KO_Downregulated_527_Genes	ARCHS4_Tissues	NEURONAL PROGENITOR CELLS	2.86271e-16	3.09172e-15	89.722	FHOD3;ERCC6L;CSE1L;RTKN2;CCNF;HJURP;BUB1B;FZD10;TMEM97;MKI67;SMC4;SMC2;CDC20;SALL1;DPYSL3;RASSF6;KPNA2;GTSE1;GAS2L3;ACOT7;PIMREG;KNSTRN;SGO2;MELK;FANCD2;TIMELESS;KIF20A;LMX1B;PRR11;FREM2;ASF1B;CDCA2;CDCA3;CDCA5;TROAP;CDCA8;NCAPG;HMMR;SKA3;IQGAP3;SKA1;NCAPH;ACAT2;MED12L;CCNB2;CCNB1;EBP;ECT2;FAM83D;CD276;PLK4;FANCI;CCDC18;STIL;UBE2C;ST8SIA2;PLK1;NDC80;ZWINT;TPX2;ANLN;KIF18B;DNMBP;KIF4A;FGF12;ARHGAP…
KO_Downregulated_527_Genes	Azimuth_Cell_Types_2021	Cycling CL0008024	5.59163e-14	6.31854e-12	10323.7	CDC20;TOP2A;CCNB2;CDCA3;UBE2C;PBK;BIRC5;MKI67;CDKN3
KO_Downregulated_527_Genes	Azimuth_Cell_Types_2021	CD4+ Proliferating T CL0000896	2.52624e-10	1.42733e-08	1326.32	TOP2A;ASPM;TPX2;CENPF;RRM2;BIRC5;MKI67;ZWINT
KO_Downregulated_527_Genes	Azimuth_Cell_Types_2021	Proliferating Basal CL0000646	9.4984e-10	2.6833e-08	1814.99	TOP2A;CENPE;TPX2;CENPF;CKAP2;BIRC5;MKI67
KO_Downregulated_527_Genes	Azimuth_Cell_Types_2021	Proliferating NK/T CL0000542	9.4984e-10	2.6833e-08	1814.99	TOP2A;CENPF;UBE2C;BIRC5;KIF2C;SMC4;AURKB
KO_Downregulated_527_Genes	Azimuth_Cell_Types_2021	Plasmablast CL0000980	2.09631e-07	4.73765e-06	366.258	ASPM;TPX2;RRM2;BIRC5;KNL1;TK1;SHCBP1
KO_Downregulated_527_Genes	Azimuth_Cell_Types_2021	Proliferating Macrophage CL0000235	5.04937e-06	9.50965e-05	379.03	ANLN;TPX2;UBE2C;BIRC5;KPNA2
KO_Downregulated_527_Genes	Azimuth_Cell_Types_2021	Endothelial CL0000115	8.82094e-05	0.00142395	231.663	MMP1;PECAM1;STC1;ENG
KO_Downregulated_527_Genes	Azimuth_Cell_Types_2021	Natural Killer T CL0000814	0.00013573	0.00191718	189.393	DUSP4;LGALS1;S100A6;CXCR4
KO_Downregulated_527_Genes	Azimuth_Cell_Types_2021	Proliferating Natural Killer CL0000623	0.000386581	0.00485374	116.974	TOP2A;ASPM;MKI67;SMC2
KO_Downregulated_527_Genes	Azimuth_Cell_Types_2021	Layer 6 Car3+ Glutamatergic Neuron, Intratelencephalon-Projecting CL0000679	0.00190108	0.0214822	99.7499	GAS2L3;RNF152;STK32B
KO_Downregulated_527_Genes	BioCarta_2013	S1P PATHWAY	0.000922828	0.0499949	155.775	HMGCS1;LDLR;SREBF2
KO_Downregulated_527_Genes	BioCarta_2013	SPRY PATHWAY	0.00108685	0.0499949	72.5471	PTPRB;SPRY4;SPRY2;EGFR
KO_Downregulated_527_Genes	BioCarta_2013	CBL PATHWAY	0.00427172	0.130999	60.793	SH3KBP1;MET;EGFR
KO_Downregulated_527_Genes	BioCarta_2013	NDKDYNAMIN PATHWAY	0.012874	0.253767	30.3033	BIN1;CALM1;NME1
KO_Downregulated_527_Genes	BioCarta_2013	NEUTROPHIL PATHWAY	0.0174646	0.253767	50.0281	PECAM1;CD44
KO_Downregulated_527_Genes	BioCarta_2013	CELLCYCLE PATHWAY	0.0217745	0.253767	21.3111	CCNA1;CCNB1;RBL1
KO_Downregulated_527_Genes	BioCarta_2013	LYMPHOCYTE PATHWAY	0.0220667	0.253767	40.4012	PECAM1;CD44
KO_Downregulated_527_Genes	BioCarta_2013	RECK PATHWAY	0.0220667	0.253767	40.4012	MMP14;MMP9
KO_Downregulated_527_Genes	BioCarta_2013	MONOCYTE PATHWAY	0.0325626	0.332862	28.2143	PECAM1;CD44
KO_Downregulated_527_Genes	BioCarta_2013	CARDIACEGF PATHWAY	0.0803198	0.613379	11.6823	ADAM12;EGFR
KO_Downregulated_527_Genes	BioCarta_2015	role of ran in mitotic spindle regulation	5.04937e-06	0.00048474	379.03	TPX2;KPNA2;RANGAP1;AURKA;KIF15
KO_Downregulated_527_Genes	BioCarta_2015	sprouty regulation of tyrosine kinase signals	0.00013919	0.00668112	110.332	PTPRB;SH3KBP1;SPRY4;SPRY2;EGFR
KO_Downregulated_527_Genes	BioCarta_2015	srebp control of lipid synthesis	0.000588267	0.0188245	207.276	HMGCS1;LDLR;SREBF2
KO_Downregulated_527_Genes	BioCarta_2015	mechanism of protein import into the nucleus	0.00335101	0.0804242	70.5569	NUP210;KPNA2;RANGAP1
KO_Downregulated_527_Genes	BioCarta_2015	brca1 dependent ub ligase activity	0.0174646	0.23433	50.0281	FANCD2;BRCA1
KO_Downregulated_527_Genes	BioCarta_2015	cbl mediated ligand-induced downregulation of egf receptors pathway	0.0174646	0.23433	50.0281	SH3KBP1;EGFR
KO_Downregulated_527_Genes	BioCarta_2015	inhibition of matrix metalloproteinases	0.0174646	0.23433	50.0281	MMP14;MMP9
KO_Downregulated_527_Genes	BioCarta_2015	cyclins and cell cycle regulation	0.0217745	0.23433	21.3111	CCNA1;CCNB1;RBL1
KO_Downregulated_527_Genes	BioCarta_2015	cycling of ran in nucleocytoplasmic transport	0.0220667	0.23433	40.4012	NUP210;RANGAP1
KO_Downregulated_527_Genes	BioCarta_2015	stathmin and breast cancer resistance to antimicrotubule agents	0.0244093	0.23433	19.6895	TUBA1C;CCNB1;TUBA1A
KO_Downregulated_527_Genes	BioCarta_2016	Role of Ran in mitotic spindle regulation Homo sapiens h ranMSpathway	5.04937e-06	0.000469592	379.03	TPX2;KPNA2;RANGAP1;AURKA;KIF15
KO_Downregulated_527_Genes	BioCarta_2016	Sprouty regulation of tyrosine kinase signals Homo sapiens h spryPathway	0.00013919	0.00647233	110.332	PTPRB;SH3KBP1;SPRY4;SPRY2;EGFR
KO_Downregulated_527_Genes	BioCarta_2016	SREBP control of lipid synthesis Homo sapiens h s1pPathway	0.000588267	0.0182363	207.276	HMGCS1;LDLR;SREBF2
KO_Downregulated_527_Genes	BioCarta_2016	Mechanism of Protein Import into the Nucleus Homo sapiens h npcPathway	0.00335101	0.077911	70.5569	NUP210;KPNA2;RANGAP1
KO_Downregulated_527_Genes	BioCarta_2016	Inhibition of Matrix Metalloproteinases Homo sapiens h reckPathway	0.0174646	0.227007	50.0281	MMP14;MMP9
KO_Downregulated_527_Genes	BioCarta_2016	CBL mediated ligand-induced downregulation of EGF receptors Homo sapiens h cblPathway	0.0174646	0.227007	50.0281	SH3KBP1;EGFR
KO_Downregulated_527_Genes	BioCarta_2016	BRCA1-dependent Ub-ligase activity Homo sapiens h bard1Pathway	0.0174646	0.227007	50.0281	FANCD2;BRCA1
KO_Downregulated_527_Genes	BioCarta_2016	Cyclins and Cell Cycle Regulation Homo sapiens h cellcyclePathway	0.0217745	0.227007	21.3111	CCNA1;CCNB1;RBL1
KO_Downregulated_527_Genes	BioCarta_2016	Cycling of Ran in nucleocytoplasmic transport Homo sapiens h ranPathway	0.0220667	0.227007	40.4012	NUP210;RANGAP1
KO_Downregulated_527_Genes	BioCarta_2016	Stathmin and breast cancer resistance to antimicrotubule agents Homo sapiens h stathminPathway	0.0244093	0.227007	19.6895	TUBA1C;CCNB1;TUBA1A
KO_Downregulated_527_Genes	BioPlanet_2019	Cholesterol biosynthesis	2.61059e-20	2.23989e-17	3435.3	FDPS;IDI1;MVK;HMGCS1;DHCR24;MSMO1;HMGCR;HSD17B7;LSS;SREBF2;TM7SF2;SQLE;EBP;NSDHL;DHCR7;FDFT1
KO_Downregulated_527_Genes	BioPlanet_2019	Aurora B signaling	3.29128e-17	1.41196e-14	1118.51	CDCA8;NCAPG;KIF23;SMC4;AURKB;NCAPH;NDC80;AURKA;MYLK;SMC2;RACGAP1;INCENP;BIRC5;KIF2C;NCAPD2;KIF20A;BUB1
KO_Downregulated_527_Genes	BioPlanet_2019	M phase pathway	5.77959e-14	1.65296e-11	327.194	ERCC6L;PLK1;BUB1B;CDCA8;KIF23;RANGAP1;AURKB;SKA1;NDC80;ZWINT;CDC20;CENPE;CENPF;INCENP;CENPI;BIRC5;KIF2C;SPDL1;KIF20A;CENPO;BUB1
KO_Downregulated_527_Genes	BioPlanet_2019	Cell cycle	8.99492e-14	1.92941e-11	127.553	TOP2A;ERCC6L;HJURP;CDCA8;BUB1B;TTK;BRCA1;SKA1;AURKB;LMNB1;AURKA;CDC20;CCNB2;CCNB1;TUBA1A;CDC45;PSMD2;MYBL2;SPDL1;BUB1;PLK4;RRM2;UBE2C;TUBB;PLK1;GINS4;TBC1D8;KIF23;TUBB4B;RANGAP1;NDC80;ZWINT;CCNA2;CENPE;CCNA1;CENPF;RBL1;ESPL1;INCENP;CENPI;BIRC5;KIF2C;CENPO;KIF20A
KO_Downregulated_527_Genes	BioPlanet_2019	Kinesins	3.41188e-11	5.85478e-09	624.794	CENPE;KIF3B;RACGAP1;KIFC1;KIF4A;KIF23;KIF2C;KIF11;KIF22;KIF20A;KIF15
KO_Downregulated_527_Genes	BioPlanet_2019	DNA replication	4.4579e-11	6.37479e-09	131.834	ERCC6L;CDCA8;BUB1B;SKA1;AURKB;CDC20;CDC45;PSMD2;SPDL1;BUB1;PLK1;GINS4;KIF23;RANGAP1;ZWINT;NDC80;CCNA2;CENPE;CCNA1;CENPF;INCENP;CENPI;BIRC5;KIF2C;KIF20A;CENPO
KO_Downregulated_527_Genes	BioPlanet_2019	Polo-like kinase 1 (PLK1) pathway	1.17116e-10	1.43551e-08	340.712	ERCC6L;PLK1;BUB1B;NDC80;AURKA;CDC20;CENPE;TPX2;CCNB1;INCENP;KIF20A;ECT2;BUB1
KO_Downregulated_527_Genes	BioPlanet_2019	Steroid biosynthesis	5.38873e-10	5.77941e-08	501.985	SQLE;EBP;NSDHL;MSMO1;DHCR24;DHCR7;HSD17B7;LSS;TM7SF2;FDFT1
KO_Downregulated_527_Genes	BioPlanet_2019	Mitotic prometaphase	7.21346e-10	6.87683e-08	307.612	CDC20;CENPE;ERCC6L;CENPF;INCENP;PLK1;KIF2C;SPDL1;RANGAP1;BUB1;SKA1;ZWINT
KO_Downregulated_527_Genes	BioPlanet_2019	EGFR1 pathway	3.4921e-09	2.99622e-07	112.552	DUSP4;ACOT7;RRM2;ITGB5;MMP1;SLC20A1;ITGA2;TUBB;PLAUR;BUB1B;TGFA;EMP1;CORO1A;EGFR;PNP;ESPL1;SPRY2;MYBL2;TRIB2;MET
KO_Downregulated_527_Genes	BioPlex_2017	TTC5	5.93115e-05	0.0529837	151.188	TUBA1C;TUBB2B;TUBB2A;TUBA1A;TUBB
KO_Downregulated_527_Genes	BioPlex_2017	MLF1	6.27026e-05	0.0529837	79.1423	ERCC6L;KIF11;KIF20B;BUB1;THSD4;ZWINT;NDC80
KO_Downregulated_527_Genes	BioPlex_2017	BUB3	0.000178749	0.0816652	100.518	CDC20;ACTBL2;BUB1B;BUB1;CCT5
KO_Downregulated_527_Genes	BioPlex_2017	FZD10	0.000244645	0.0816652	53.0551	NRP1;EBP;LGALS1;NCAPG;NCAPD2;NCAPH;SMC2
KO_Downregulated_527_Genes	BioPlex_2017	CDK2	0.0002756	0.0816652	63.2897	CDC20;CCNA2;CCNB2;CCNB1;RBL1;CDKN3
KO_Downregulated_527_Genes	BioPlex_2017	FEZ1	0.000349768	0.0816652	78.0498	ASPM;ZYG11A;PLK1;MYO5A;AURKA
KO_Downregulated_527_Genes	BioPlex_2017	STK40	0.000386581	0.0816652	116.974	ETV1;TRIB3;TRIB2;ETV5
KO_Downregulated_527_Genes	BioPlex_2017	TPSB2	0.000386581	0.0816652	116.974	TUBA1C;TUBB2B;TUBB2A;TUBA1A
KO_Downregulated_527_Genes	BioPlex_2017	NCAPH2	0.000790261	0.145877	31.8914	ASPM;NCAPG2;KIAA1671;SMC4;GTSE1;IQGAP3;BUB1;SMC2
KO_Downregulated_527_Genes	BioPlex_2017	CDCA8	0.00086318	0.145877	80.7696	GNG2;DPYSL3;CRMP1;BIRC5
KO_Downregulated_527_Genes	Cancer_Cell_Line_Encyclopedia	NMCG1 CENTRAL NERVOUS SYSTEM	8.2357e-07	0.000702505	69.0083	GABBR2;MPP4;MEGF10;NTM;LRRC17;BTBD11;SYTL5;THSD4;CDH4;LHX1;FABP7;PAK3;CNIH3;TLR4;VAT1L;ZNF365
KO_Downregulated_527_Genes	Cancer_Cell_Line_Encyclopedia	8305C THYROID	0.000128247	0.0392458	42.0192	GABBR2;MPP4;PDPN;FAM189A1;SIPA1L3;EPHB1;SORCS2;CNIH3;NPAS2;PLXNA4
KO_Downregulated_527_Genes	Cancer_Cell_Line_Encyclopedia	DBTRG05MG CENTRAL NERVOUS SYSTEM	0.000138028	0.0392458	46.1091	CDH4;PTPRB;FABP7;LRRC17;TGFA;SYTL5;PAK3;CNIH3;CD276
KO_Downregulated_527_Genes	Cancer_Cell_Line_Encyclopedia	YKG1 CENTRAL NERVOUS SYSTEM	0.000569838	0.121518	28.5664	RGS2;SALL1;ANGPT2;LRRC17;STC1;ETV1;SYTL5;IL17RD;CNIH3;MDGA1
KO_Downregulated_527_Genes	Cancer_Cell_Line_Encyclopedia	WM115 SKIN	0.000927057	0.133858	19.6555	COL15A1;ANGPT2;ST8SIA2;NTM;TNFRSF19;SPRY4;STK10;FRMD5;GNG2;FABP7;ST3GAL4;STK32B;FREM2;CHST2
KO_Downregulated_527_Genes	Cancer_Cell_Line_Encyclopedia	RERFLCSQ1 LUNG	0.000941554	0.133858	30.2045	COL15A1;PSMD2;ADAM12;LRRC17;ARSI;EPHB1;MMP9;ZNF365
KO_Downregulated_527_Genes	Cancer_Cell_Line_Encyclopedia	SNU201 CENTRAL NERVOUS SYSTEM	0.00193322	0.210235	23.9496	CDH4;PTPRB;ANGPT2;KCNMB1;FABP7;TMTC1;CHRDL1;PLXNA4
KO_Downregulated_527_Genes	Cancer_Cell_Line_Encyclopedia	TM31 CENTRAL NERVOUS SYSTEM	0.00197172	0.210235	17.6302	SDK1;FRMD5;PTPRB;MAML2;ST8SIA2;PDPN;TMEM108;SYTL5;CNIH3;MED12L;VAT1L;ZNF365
KO_Downregulated_527_Genes	Cancer_Cell_Line_Encyclopedia	8505C THYROID	0.00346131	0.307799	25.3481	RGS4;MPP4;LHX1;PDPN;CHRDL1;TLR4
KO_Downregulated_527_Genes	Cancer_Cell_Line_Encyclopedia	MDST8 LARGE INTESTINE	0.00360843	0.307799	19.3185	MPP4;FABP4;NTM;ST8SIA2;PDPN;BTBD11;CNIH3;VAT1L
KO_Downregulated_527_Genes	CCLE_Proteomics_2020	697 HAEMATOPOIETIC AND LYMPHOID TISSUE TenPx30	4.0446e-19	1.52481e-16	172.351	TOP2A;CELF2;STMN3;BUB1B;KIF11;BRCA1;SMC4;PITPNC1;SMC2;NRGN;KIF15;DOCK10;PNP;UBASH3B;PTER;MYB;PBK;MYBL2;TK1;GTSE1;DLGAP5;MAGI1;NUP210;CKAP2;TBC1D8;KIF22;KNSTRN;RUNX1;CCNA2;ELF1;KIFC1;INCENP;TIMELESS;BIRC5;PRKCQ;TAGLN2;KIF2C;ASF1B;IDI1;CDCA3;TROAP;NCAPG;SLAIN1;HMMR;SKA3;SKA1;NCAPH;AURKB;TRAK2;CCNB2;HIRIP3;CDC45;LRIG1;MBP;PAK3;BUB1;E2F7;VAT1L;FANCI;EDEM1;GINS4;NDC80;ZWINT;CENPE;TPX2;CENPF;NCAPD2;CEN…
KO_Downregulated_527_Genes	CCLE_Proteomics_2020	UBLC1 URINARY TRACT TenPx15	8.34676e-14	1.57336e-11	103.396	ARHGAP11A;TOP2A;CTSZ;HJURP;DYSF;KIF14;PLAT;LAMC2;BRCA1;MKI67;HK2;FADS2;KPNA2;ELOVL1;CKAP2L;PLAUR;KIF22;SYTL5;KNSTRN;MELK;RBL1;KIFC1;DEPDC1;BIRC5;KIF2C;MTFR2;KIF20B;CDCA2;CDCA5;CDCA8;TTK;GATA3;IQGAP3;SKA1;EGFR;AURKA;ADAM28;CHST11;HIVEP3;ECT2;CD276;CMTM3;EDEM1;AMFR;PLK1;MICAL2;DHCR24;NETO2;SMARCA2;DCBLD1;CENPE;ANLN;CENPF;CENPI;TMCC3;F2RL1;PLP2;OCIAD2
KO_Downregulated_527_Genes	CCLE_Proteomics_2020	GAMG CENTRAL NERVOUS SYSTEM TenPx42	2.47077e-13	3.10493e-11	107.712	ERCC6L;CSE1L;NCAPG2;BUB1B;SMC4;DOCK10;TUBA1B;MT2A;ARHGDIA;PBK;CEP55;STARD4;PCYT2;HMGCS1;KIF23;LSS;TUBB2A;PKM;ADAM12;ENG;MVK;FBLIM1;NCAPG;STC1;TTK;HMMR;LRP8;SKA1;NCAPH;ACAT2;AURKA;CCNB1;HSPH1;RACGAP1;KIF3B;HECTD3;FAM83D;LDLR;FDFT1;CA12;FDPS;RRM2;SPAG5;TUBB4B;DCBLD1;NDC80;FABP4;NCAPD2;TRIP13;MDGA1
KO_Downregulated_527_Genes	CCLE_Proteomics_2020	SQ1 LUNG TenPx14	2.04292e-12	1.60119e-10	96.5923	GRB7;SEMA7A;MVP;DYSF;CDCA8;TGFA;ITPR3;MSMO1;BRCA1;HMGCR;MKI67;IQGAP3;FADS2;NSDHL;ABLIM3;RACGAP1;TNFSF10;MBP;ECT2;ST3GAL1;FDFT1;MAGI1;ELOVL1;SVIL;GAS2L3;AFAP1L1;AMFR;PLAUR;ARHGAP29;DHCR24;IL17RD;ARHGAP26;SHCBP1;CIT;STXBP5L;RUNX1;CCNA2;CCNA1;INCENP;KIF4A;CD9;OCIAD2;KIF20B;PRR11;MET;BCL2L1;PTPN3;APOBEC3B
KO_Downregulated_527_Genes	CCLE_Proteomics_2020	U2OS BONE TenPx34	2.1236e-12	1.60119e-10	106.889	CSE1L;NTM;NCAPG;CRMP1;KIF11;IQGAP3;NCAPH;SMC2;KIF15;CDC20;TUBA1C;CDC45;PBK;TK1;KPNA2;FAM83D;E2F7;CCT5;FANCI;SCARA3;RRM2;S100A2;HMGCS1;SPAG5;CMTM3;UBE2C;SPTB;NDC80;ZWINT;CIT;CCNA2;CENPE;MTHFD1;ESPL1;FANCD2;KIF4A;NCAPD2;KIF2C;PRR11;MATN3;CDKN3;APOBEC3B
KO_Downregulated_527_Genes	CCLE_Proteomics_2020	REH HAEMATOPOIETIC AND LYMPHOID TISSUE TenPx30	3.7647e-11	2.36549e-09	68.4068	TRAF3IP2;CELF2;STMN3;KIF11;PTPRK;SMC4;SMC2;CEP128;UBASH3B;MYB;MYBL2;SPDL1;GTSE1;CEP55;DLGAP5;KLF13;HMGCS1;SYK;GTF3A;TBC1D8;KIF22;KNSTRN;RUNX1;ELF1;KIFC1;INCENP;FANCD2;TIMELESS;BIRC5;PRKCQ;ASF1B;CDCA3;CDCA5;TROAP;NCAPG;CRMP1;HMMR;SKA3;CORO1A;SKA1;NCAPH;CCNB2;HSPH1;HIRIP3;CDC45;PAK3;CCT5;VAT1L;UBE2C;NDC80;ZWINT;HNRNPM;TPX2;CENPF;KIF18B;KIF4A;TACC3;NCAPD2;CENPO;CDKN3
KO_Downregulated_527_Genes	CCLE_Proteomics_2020	LN229 CENTRAL NERVOUS SYSTEM TenPx27	3.71599e-10	1.77825e-08	62.8171	BCAR3;DOCK4;MEGF10;NCAPG2;HJURP;FOXM1;OSBPL10;KIF15;MT2A;EFEMP1;LGALS1;UBASH3B;ARHGDIA;TK1;KPNA2;GAS2L3;PCYT2;TBC1D8;PLAUR;KIF24;KIF23;CIT;ADAM19;TUBB2B;PKM;NAV3;FANCD2;KIF20A;FREM2;COL15A1;NTM;TGFA;ASAP2;IQGAP3;LRP8;RACGAP1;KIF3B;ST3GAL4;HIVEP3;FAM83D;E2F7;STARD13;STIL;RRM2;MYO5A;SHCBP1;VANGL1;ANLN;KIF18B;FABP7;SPRY2;APOBEC3B
KO_Downregulated_527_Genes	CCLE_Proteomics_2020	CAL120 BREAST TenPx28	3.77348e-10	1.77825e-08	71.8903	BCAR3;MAML2;CDCA3;SH2D4A;CSE1L;ARHGAP18;PLAT;GATA3;PTPRK;FOXM1;AURKA;CDC20;CDH4;CCNB1;PSMD2;UTP20;AP1S3;TK1;SPDL1;CEP55;STARD13;S100A2;KSR1;MYO10;UBE2C;ITGA2;GINS4;ARHGAP29;ELOVL6;NETO2;NDC80;DCBLD2;CCNA2;CENPE;ACTBL2;CDC42EP3;SPRY2;CD9;KIF20A;TRIP13;PRR11;CD44
KO_Downregulated_527_Genes	CCLE_Proteomics_2020	LCLC103H LUNG TenPx19	1.82391e-09	7.64016e-08	74.7477	SEMA7A;TRAF3IP2;GCNT1;DYSF;ITPR3;TTF2;DOCK10;MT2A;CDH4;CHST11;ABLIM3;MBP;AFAP1L1;HMGCS1;CMTM3;MMAB;MICAL2;KIF24;ARHGAP29;SMARCA2;LSS;SHCBP1;CIT;DCBLD2;ANLN;SLC4A8;TUBB2B;FRMD5;CDCP1;SLCO3A1;LPIN1;PRR11;CHST2
KO_Downregulated_527_Genes	CCLE_Proteomics_2020	SEM HAEMATOPOIETIC AND LYMPHOID TISSUE TenPx25	1.47269e-08	5.55204e-07	44.6112	CELF2;KIF11;BRCA1;TTF2;SMC4;PITPNC1;SMC2;CEP128;NRGN;KIF15;PREX1;STK10;UBASH3B;MYB;MYBL2;CEP55;STARD4;KLF13;GTF3A;TBC1D8;RHOH;ELOVL6;CDYL2;RUNX1;ADAM19;CCNA2;CCNA1;ELF1;INCENP;TIMELESS;KIF20B;ASF1B;CDCA2;ABHD4;CDCA5;LRRC17;NCAPG;CXCR4;CORO1A;NCAPH;HIRIP3;CDC45;PAK3;E2F7;VAT1L;CCDC18;STIL;UBE2C;PLCL1;GINS4;ARHGAP27;SMARCA2;ZWINT;TACC3;NCAPD2;LPIN1
KO_Downregulated_527_Genes	CellMarker_Augmented_2021	Oxyntic Stem cell:Stomach	6.96497e-79	1.91769e-76	14476.1	ARHGAP11A;TOP2A;ERCC6L;NCAPG2;HJURP;KIF14;BUB1B;BRCA1;KIF11;MKI67;FOXM1;SMC4;KIF15;CDC20;PBK;MYBL2;GTSE1;CEP55;DLGAP5;CKAP2L;KIF23;CCNA2;SGO2;ASPM;MELK;KIFC1;DEPDC1;BIRC5;KIF2C;KIF20A;CDCA2;CDCA5;TROAP;CDCA8;NCAPG;TTK;HMMR;SKA3;IQGAP3;NCAPH;AURKB;AURKA;CCNB2;CCNB1;CDC45;RACGAP1;ECT2;BUB1;E2F7;FANCI;PLK4;STIL;RRM2;UBE2C;SHCBP1;NDC80;ZWINT;ANLN;TPX2;CENPE;CENPF;KIF18B;CENPI;KIF4A;TRIP13
KO_Downregulated_527_Genes	CellMarker_Augmented_2021	Oxyntic Progenitor cell:Stomach	6.96497e-79	1.91769e-76	14476.1	ARHGAP11A;TOP2A;ERCC6L;NCAPG2;HJURP;KIF14;BUB1B;BRCA1;KIF11;MKI67;FOXM1;SMC4;KIF15;CDC20;PBK;MYBL2;GTSE1;CEP55;DLGAP5;CKAP2L;KIF23;CCNA2;SGO2;ASPM;MELK;KIFC1;DEPDC1;BIRC5;KIF2C;KIF20A;CDCA2;CDCA5;TROAP;CDCA8;NCAPG;TTK;HMMR;SKA3;IQGAP3;NCAPH;AURKB;AURKA;CCNB2;CCNB1;CDC45;RACGAP1;ECT2;BUB1;E2F7;FANCI;PLK4;STIL;RRM2;UBE2C;SHCBP1;NDC80;ZWINT;ANLN;TPX2;CENPE;CENPF;KIF18B;CENPI;KIF4A;TRIP13
KO_Downregulated_527_Genes	CellMarker_Augmented_2021	Progenitor cell:Stomach	6.96497e-79	1.91769e-76	14476.1	ARHGAP11A;TOP2A;ERCC6L;NCAPG2;HJURP;KIF14;BUB1B;BRCA1;KIF11;MKI67;FOXM1;SMC4;KIF15;CDC20;PBK;MYBL2;GTSE1;CEP55;DLGAP5;CKAP2L;KIF23;CCNA2;SGO2;ASPM;MELK;KIFC1;DEPDC1;BIRC5;KIF2C;KIF20A;CDCA2;CDCA5;TROAP;CDCA8;NCAPG;TTK;HMMR;SKA3;IQGAP3;NCAPH;AURKB;AURKA;CCNB2;CCNB1;CDC45;RACGAP1;ECT2;BUB1;E2F7;FANCI;PLK4;STIL;RRM2;UBE2C;SHCBP1;NDC80;ZWINT;ANLN;TPX2;CENPE;CENPF;KIF18B;CENPI;KIF4A;TRIP13
KO_Downregulated_527_Genes	CellMarker_Augmented_2021	Vascular Stem cell:Blood	1.11181e-65	1.83671e-63	8557.02	ARHGAP11A;TOP2A;NCAPG2;HJURP;KIF14;BUB1B;KIF11;MKI67;FOXM1;SMC4;KIF15;CDC20;PBK;MYBL2;GTSE1;CEP55;DLGAP5;CKAP2L;KIF23;CIT;CCNA2;ASPM;MELK;ESPL1;KIFC1;DEPDC1;BIRC5;KIF2C;KIF20A;CDCA2;CDCA5;TROAP;CDCA8;NCAPG;TTK;HMMR;SKA3;IQGAP3;NCAPH;AURKB;CCNB2;CCNB1;CDC45;RACGAP1;BUB1;E2F7;FANCI;PLK4;RRM2;UBE2C;NDC80;ZWINT;ANLN;TPX2;CENPE;CENPF;KIF18B;KIF4A
KO_Downregulated_527_Genes	CellMarker_Augmented_2021	Vascular Progenitor cell:Blood	1.11181e-65	1.83671e-63	8557.02	ARHGAP11A;TOP2A;NCAPG2;HJURP;KIF14;BUB1B;KIF11;MKI67;FOXM1;SMC4;KIF15;CDC20;PBK;MYBL2;GTSE1;CEP55;DLGAP5;CKAP2L;KIF23;CIT;CCNA2;ASPM;MELK;ESPL1;KIFC1;DEPDC1;BIRC5;KIF2C;KIF20A;CDCA2;CDCA5;TROAP;CDCA8;NCAPG;TTK;HMMR;SKA3;IQGAP3;NCAPH;AURKB;CCNB2;CCNB1;CDC45;RACGAP1;BUB1;E2F7;FANCI;PLK4;RRM2;UBE2C;NDC80;ZWINT;ANLN;TPX2;CENPE;CENPF;KIF18B;KIF4A
KO_Downregulated_527_Genes	CellMarker_Augmented_2021	Lake Et al.Science.In8:Brain	2.26547e-43	3.1188e-41	3216.78	TOP2A;CDCA2;CDCA5;TROAP;HJURP;BUB1B;CDCA8;TTK;HMMR;CTSV;IQGAP3;AURKB;CDC20;CCNB2;CCNB1;CDC45;RACGAP1;PBK;KPNA2;ECT2;FAM83D;BUB1;CEP55;DLGAP5;CCT5;PLK4;PLK1;KIF23;ZWINT;CCNA2;ANLN;TPX2;CENPF;MELK;SAPCD2;KIFC1;KIF4A;DEPDC1;BIRC5;DSG2;KIF2C;KIF20A;TRIP13;CDKN3
KO_Downregulated_527_Genes	CellMarker_Augmented_2021	Neural Stem cell:Hippocampus	3.80338e-40	4.48798e-38	2677.46	ARHGAP11A;TOP2A;CDCA5;TROAP;NCAPG2;HJURP;BUB1B;CDCA8;NCAPG;TTK;HMMR;KIF11;SKA3;SMC4;NCAPH;AURKB;KIF15;LMNB1;CCNB2;CDC45;MYBL2;GTSE1;BUB1;DLGAP5;TMPO;FANCI;PLK4;RRM2;CKAP2L;CKAP2;KIF22;NDC80;ZWINT;CCNA2;FANCD2;KIFC1;TACC3;BIRC5;KIF2C;MTFR2;ASF1B;CDKN3
KO_Downregulated_527_Genes	CellMarker_Augmented_2021	Neural Progenitor cell:Embryonic Prefrontal Cortex	1.69506e-36	1.75015e-34	1353.82	TOP2A;CDCA3;CDCA5;NTM;HJURP;KIF11;MKI67;SMC4;AURKB;SMC2;KIF15;CDC20;CCNB2;CCNB1;TUBA1B;GNG2;UCP2;PBK;KPNA2;GTSE1;BUB1;DLGAP5;TMPO;CENPW;RRM2;SPAG5;UBE2C;CKAP2L;CKAP2;KIF23;KIF22;PIMREG;TUBB4B;KNSTRN;NDC80;ZWINT;CCNA2;SGO2;TPX2;ASPM;CENPF;MELK;TACC3;BIRC5;TAGLN2;KIF2C;PRR11;CDKN3
KO_Downregulated_527_Genes	CellMarker_Augmented_2021	MKI67+ Progenitor cell:Large Intestine	1.73512e-28	1.59246e-26	1176.1	TOP2A;NRP1;TROAP;MKI67;IQGAP3;AURKB;CDC20;CDH5;CCNB2;CCNB1;TK1;DLGAP5;CENPW;RRM2;UBE2C;ARHGAP29;RHOH;KNSTRN;TM4SF1;NDC80;CCNA2;ANLN;TPX2;ASPM;PTPRB;CENPF;FABP4;ADGRF5;PECAM1;TACC3;BIRC5;KIF20B;PHF19;ENG;CDKN3
KO_Downregulated_527_Genes	CellMarker_Augmented_2021	Megakaryocyte Progenitor cell:Subcutaneous Adipose Tissue	7.22146e-20	4.5884e-18	662.5	ARHGAP11A;CDCA2;CSE1L;NCAPG2;BUB1B;NCAPG;TTK;KIF11;HMMR;NCAPH;SMC2;AURKA;CCNB1;RACGAP1;PBK;ECT2;CEP55;CCT5;FANCI;STIL;SPAG5;KIF23;SHCBP1;ZWINT;MELK;CENPI
KO_Downregulated_527_Genes	ChEA_2013	FOXM1-23109430-U2OS-HUMAN	2.25618e-36	7.76125e-34	935.598	TOP2A;ARHGAP11A;CCNF;KIF14;HJURP;KIF11;TTF2;MKI67;LMNB1;CDC20;TUBA1C;LGALS1;KPNA2;CEP55;DLGAP5;TMPO;GAS2L3;CKAP2L;CKAP2;KIF24;KIF23;SPTB;CIT;CCNA2;ASPM;TUBB2A;ESPL1;INCENP;KIFC1;DEPDC1;KIF2C;KIF20A;KIF20B;CDCA2;TROAP;CDCA8;TTK;HMMR;NCAPH;AURKB;AURKA;CCNB2;CCNB1;RACGAP1;UCP2;ECT2;FAM83D;SVIL;RRM2;SPAG5;UBE2C;PLK1;TPX2;CENPF;KIF18B;NCAPD2;CDKN3;PHF19
KO_Downregulated_527_Genes	ChEA_2013	E2F4-17652178-JURKAT-HUMAN	2.34013e-13	4.02502e-11	87.0677	TOP2A;FHOD3;BUB1B;KIF11;BRCA1;TTF2;FOXM1;MKI67;KIF15;LMNB1;PANX1;MT2A;PBK;GTSE1;TMPO;EIF5A;SLC38A1;RHOH;CIT;RUNX1;CCNA2;ASPM;RBL1;MTHFD1;ESPL1;KIFC1;INCENP;FANCD2;TIMELESS;BIRC5;PRKCQ;KIF2C;KIF20A;PRR11;ASF1B;CDCA2;CDCA3;SLC20A1;CDCA5;TROAP;CDCA8;CXCR4;TTK;HMMR;IQGAP3;AURKB;CCNB2;CCNB1;HSPH1;RACGAP1;ST8SIA4;BUB1;PLK4;CYB5B;STIL;RRM2;SPAG5;MMAB;PLK1;SHCBP1;ZWINT;VANGL1;TPX2;ANLN;UCK2;CENPF;KIF4A;T…
KO_Downregulated_527_Genes	ChEA_2013	ZNF217-24962896-MCF7-HUMAN	4.3619e-12	5.00165e-10	65.0144	NRP1;DOCK4;MAML2;TRAF3IP2;SLC44A1;MAST4;RTKN2;DYSF;PTPRK;AFF3;TRAM2;ETS2;PITPNC1;MYLK;OSBPL10;SPRED2;CDH4;EFEMP1;RASSF3;MYB;TMPO;DUSP5;SLC38A1;CPT1A;SYK;SPNS2;TBC1D8;EMP1;FRMD4A;CDYL2;TM4SF1;RUNX1;TGFBR2;RNF144A;ELF1;ACTBL2;CDC42EP3;ADAM12;ITGA6;LMX1B;RAPGEF5;MET;FREM2;CARD11;KRT80;GCNT1;CXCR4;GATA3;ASAP2;NDRG1;NPAS2;THSD4;MED12L;CHST11;ABLIM3;ST8SIA4;LRIG1;HIVEP3;ST3GAL1;PLXNA4;VAT1L;S100A10;CA1…
KO_Downregulated_527_Genes	ChEA_2013	AR-21909140-LNCAP PROSTATE CANCER CELL LINES-HUMAN	2.71422e-08	2.33422e-06	66.6612	CDCA2;NNMT;CDCA8;IQGAP3;NDRG1;ACAT2;PBK;LRIG1;TMPO;CKAP2L;TNFRSF19;KIF23;ZWINT;NDC80;CIT;CCNA2;TPX2;ANLN;CCNA1;MELK;MTHFD1;CDC42EP3;DEPDC1;TACC3;KIF20A;LCP1;BCL2L1
KO_Downregulated_527_Genes	ChEA_2013	SOX2-21211035-LN229 GBM-HUMAN	3.98744e-08	2.74336e-06	30.122	FHOD3;MYLK2;MAML2;TRAF3IP2;STMN3;BEST3;ETS2;MYLK;CDC20;DOCK10;PREX1;CDH5;CDH4;MT2A;RGS2;SALL1;EFEMP1;RASSF3;ARHGDIA;GTSE1;STK32B;EPHB1;MAGI1;SLC38A1;ACOT7;COL27A1;UNC5A;S100A2;FRMD4A;RUNX1;FRMD5;RAB37;LMX1B;PRR11;TRIB2;CARD11;SEMA7A;TGFA;ITPR3;TMTC1;IQGAP3;MED12L;CCNB2;CHST11;GRK5;ST3GAL4;PLXNA2;ST8SIA4;MBP;ST3GAL1;S100A10;STARD13;TRPV2;MYO5A;MICAL2;BTBD11;ARHGAP26;ZWINT;VANGL1;SDK1;UCK2;PTPRB;LH…
KO_Downregulated_527_Genes	ChEA_2013	SOX2-20726797-SW620-HUMAN	1.1404e-07	6.04881e-06	29.2466	FHOD3;STMN3;FZD10;PVR;ETS2;MYLK;TM7SF2;IFIT2;PREX1;NSDHL;MT2A;RGS2;LGALS1;RASSF3;DPYSL3;MYB;RASSF6;TNFSF10;AP1S3;S100A2;FRMD4A;RUNX1;FANCD2;TAGLN2;TRIB3;TRIB2;CDCA2;NNMT;ARHGAP18;ITPR3;GATA3;HMMR;CHST11;ST3GAL4;PLXNA2;MBP;ST3GAL1;TSPAN1;FDFT1;STARD13;TRPV2;MYO5A;MICAL2;NETO2;ARHGAP27;SMARCA2;VANGL1;SQLE;PTPRB;CNIH3;APOBEC3B;BCAR3;LRRC34;DOCK4;ITGB5;SLC44A1;SH3KBP1;CTSZ;KIF14;TRAM2;SIPA1L3;PITPNC1…
KO_Downregulated_527_Genes	ChEA_2013	TEAD4-22529382-TROPHECTODERM-MOUSE	1.23086e-07	6.04881e-06	29.7386	FHOD3;TRAF3IP2;CCNF;ETS2;STK10;CDH4;UBASH3B;RASSF3;MYB;AP1S3;MAGI1;GAS2L3;FRMD4A;SHISA9;RUNX1;FRMD5;MTHFD1;ADAM12;S100A6;LMX1B;FREM2;CARD11;DNMT1;SHMT1;NTM;STC1;CHST11;RACGAP1;PLXNA2;ARSI;MBP;ECT2;PLXNA4;PLK4;TMEM132D;STARD13;STIL;AFAP1L1;EDEM1;BTBD11;ARHGAP26;SMARCA2;TPX2;ANLN;SDK1;UCK2;DNMBP;TMCC3;CNIH3;BCL2L1;BCAR3;DOCK4;MAST4;CELF2;RASGRF2;DYSF;KIF14;PTPRK;FOXM1;AFF3;TTC29;TRAM2;SIPA1L3;OSBPL…
KO_Downregulated_527_Genes	ChEA_2013	GATA2-21666600-HMVEC-HUMAN	1.58918e-07	6.83347e-06	38.0526	BCAR3;TRAF3IP2;SLC44A1;MAST4;DYSF;KIF12;PLAT;TRAM2;DOCK10;CDH5;MT2A;EPB41L4A;EFEMP1;RASSF3;TNFSF10;MAGI1;DUSP5;ACOT7;PCYT2;ITGA2;SPNS2;FRMD4A;TM4SF1;RUNX1;ELF1;TLR4;ENG;KRT80;NNMT;STC1;ITPR3;ASAP2;THSD4;MBP;STARD13;AFAP1L1;ANGPT2;MPP4;ZG16B;AMFR;SPRY4;MICAL2;DHCR24;DCBLD1;CRYGC;PTPRB;FABP4;NFIB;MAMLD1
KO_Downregulated_527_Genes	ChEA_2013	YAP1-20516196-MESC-MOUSE	2.608e-07	9.96834e-06	27.8192	MAML2;PLAT;MKI67;SAT1;PVR;MYLK;SMC2;DOCK10;CDH5;SALL1;UBASH3B;ARHGDIA;DPYSL3;MYB;EPHB1;KCNH1;TMPO;MAGI1;STARD4;ACOT11;GTF3A;TM4SF1;RUNX1;MELK;S100A6;PRKCQ;LMX1B;FREM2;CARD11;SHMT1;PLA2G3;GATA3;NDRG1;CHST11;PLXNA2;ST8SIA4;MBP;HIVEP3;ST3GAL1;TMEM132D;STARD13;BTBD11;DHCR24;ARHGAP26;SMARCA2;NDC80;VANGL1;SDK1;OGDH;BCAR3;MEGF10;SH3KBP1;RASGRF2;DYSF;KIF14;SLC2A1;AFF3;TTC29;CHRDL1;PITPNC1;OSBPL10;SPRED2;…
KO_Downregulated_527_Genes	ChEA_2013	KDM5B-21448134-MESC-MOUSE	4.54573e-07	1.56373e-05	24.3756	CSE1L;CCNF;HJURP;BUB1B;PLAT;TMEM97;TTF2;MKI67;SMC4;SMC2;FADS2;STK10;SALL1;PSMD2;KPNA2;SLC12A7;TMPO;STARD4;FRMD5;MELK;MTHFD1;FANCD2;ADAM12;KIF20A;LMX1B;KIF20B;PRR11;TRIB2;ASF1B;CHRNA1;DNMT1;CDCA2;FBLIM1;CDCA5;SHMT1;CDCA8;NCAPG;TGFA;GATA3;MRPL15;HMMR;CORO1A;NCAPH;MED12L;CCNB2;CCNB1;HSPH1;RACGAP1;UTP20;ECT2;FDFT1;PLK4;FANCI;MYO5A;SMARCA2;NDC80;ZWINT;SQLE;HNRNPM;TPX2;ANLN;SDK1;UCK2;KIF18B;LHX1;OGDH;C…
KO_Downregulated_527_Genes	ChEA_2015	FOXM1 23109430 ChIP-Seq U2OS Human	2.25618e-36	8.79909e-34	935.598	TOP2A;ARHGAP11A;CCNF;KIF14;HJURP;KIF11;TTF2;MKI67;LMNB1;CDC20;TUBA1C;LGALS1;KPNA2;CEP55;DLGAP5;TMPO;GAS2L3;CKAP2L;CKAP2;KIF24;KIF23;SPTB;CIT;CCNA2;ASPM;TUBB2A;ESPL1;INCENP;KIFC1;DEPDC1;KIF2C;KIF20A;KIF20B;CDCA2;TROAP;CDCA8;TTK;HMMR;NCAPH;AURKB;AURKA;CCNB2;CCNB1;RACGAP1;UCP2;ECT2;FAM83D;SVIL;RRM2;SPAG5;UBE2C;PLK1;TPX2;CENPF;KIF18B;NCAPD2;CDKN3;PHF19
KO_Downregulated_527_Genes	ChEA_2015	FOXM1 25889361 ChIP-Seq OE33 AND U2OS Human	1.59142e-33	3.10327e-31	390.893	RTKN2;CCNF;HJURP;BUB1B;TTF2;MKI67;SMC4;CDC20;LGALS1;KPNA2;GTSE1;TMPO;MAGI1;GAS2L3;S100A2;KNSTRN;TAGLN2;KIF20A;KIF20B;PRR11;ASF1B;GRB7;CDCA2;CDCA3;CDCA5;TROAP;CDCA8;NCAPG;HMMR;SKA3;IQGAP3;NCAPH;CCNB2;CCNB1;RACGAP1;ECT2;FAM83D;PLK4;STARD13;CCDC18;STIL;UBE2C;PLK1;VANGL1;TPX2;ANLN;KIF18B;KIF4A;PHF19;TOP2A;KIF14;KIF11;FOXM1;KIF15;LMNB1;TUBA1C;TUBA1B;PBK;TK1;CEP55;DLGAP5;NCOA5;CKAP2L;CKAP2;KIF24;KIF23;…
KO_Downregulated_527_Genes	ChEA_2015	E2F4 17652178 ChIP-ChIP JURKAT Human	2.34013e-13	3.04216e-11	87.0677	TOP2A;FHOD3;BUB1B;KIF11;BRCA1;TTF2;FOXM1;MKI67;KIF15;LMNB1;PANX1;MT2A;PBK;GTSE1;TMPO;EIF5A;SLC38A1;RHOH;CIT;RUNX1;CCNA2;ASPM;RBL1;MTHFD1;ESPL1;KIFC1;INCENP;FANCD2;TIMELESS;BIRC5;PRKCQ;KIF2C;KIF20A;PRR11;ASF1B;CDCA2;CDCA3;SLC20A1;CDCA5;TROAP;CDCA8;CXCR4;TTK;HMMR;IQGAP3;AURKB;CCNB2;CCNB1;HSPH1;RACGAP1;ST8SIA4;BUB1;PLK4;CYB5B;STIL;RRM2;SPAG5;MMAB;PLK1;SHCBP1;ZWINT;VANGL1;TPX2;ANLN;UCK2;CENPF;KIF4A;T…
KO_Downregulated_527_Genes	ChEA_2015	ZNF217 24962896 ChIP-Seq MCF7 Human	4.3619e-12	4.25285e-10	65.0144	NRP1;DOCK4;MAML2;TRAF3IP2;SLC44A1;MAST4;RTKN2;DYSF;PTPRK;AFF3;TRAM2;ETS2;PITPNC1;MYLK;OSBPL10;SPRED2;CDH4;EFEMP1;RASSF3;MYB;TMPO;DUSP5;SLC38A1;CPT1A;SYK;SPNS2;TBC1D8;EMP1;FRMD4A;CDYL2;TM4SF1;RUNX1;TGFBR2;RNF144A;ELF1;ACTBL2;CDC42EP3;ADAM12;ITGA6;LMX1B;RAPGEF5;MET;FREM2;CARD11;KRT80;GCNT1;CXCR4;GATA3;ASAP2;NDRG1;NPAS2;THSD4;MED12L;CHST11;ABLIM3;ST8SIA4;LRIG1;HIVEP3;ST3GAL1;PLXNA4;VAT1L;S100A10;CA1…
KO_Downregulated_527_Genes	ChEA_2015	WT1 25993318 ChIP-Seq PODOCYTE Human	1.19273e-11	9.30331e-10	50.2263	FHOD3;CCNF;PLAT;FZD10;MKI67;ETS2;MYLK;FADS2;CDH4;RGS2;SALL1;LGALS1;RASSF3;EVA1C;TNFSF10;EPHB1;KCNH1;TMPO;MAGI1;SCARA3;ACOT7;UNC5A;NUP210;SPNS2;ACOT11;GTF3A;FRMD4A;RUNX1;MTHFD1;ADAM12;PRKCQ;LMX1B;TRIB2;FREM2;CARD11;GRB7;NTM;TGFA;SLAIN1;NDRG1;MED12L;ADAMTS14;BRINP2;CHST11;S100A16;ST3GAL4;PLXNA2;ARSI;HIVEP3;ST3GAL1;PLXNA4;NTSR1;FDFT1;TMEM132D;FDPS;EDEM1;ST8SIA2;IDH1;MICAL2;ARHGAP29;BTBD11;ARHGAP27;S…
KO_Downregulated_527_Genes	ChEA_2015	FOXM1 26456572 ChIP-Seq MCF7 Human	2.00467e-10	1.30304e-08	48.3682	MAML2;RTKN2;CCNF;HJURP;TTF2;MKI67;CDC20;PREX1;RASSF3;MYB;TNFSF10;AP1S3;KPNA2;GTSE1;TMPO;MAGI1;SLC38A1;GAS2L3;TM4SF1;RUNX1;PRKCQ;KIF20A;LMX1B;FREM2;CARD11;TROAP;PLA2G3;TMTC1;CCNB2;CHST11;RACGAP1;ST8SIA4;HIVEP3;ECT2;FAM83D;ST3GAL1;PLXNA4;NTSR1;S100A10;STARD13;UBE2C;ARHGAP26;VANGL1;KIF4A;DLG5;MYO5C;FGF12;NRP1;DOCK4;ITGB5;SH2D4A;SLC44A1;MAST4;C2CD2;SLC2A1;PTPRK;AFF3;PITPNC1;LMNB1;SPRED2;EPB41L4A;ZNF3…
KO_Downregulated_527_Genes	ChEA_2015	AR 21909140 ChIP-Seq LNCAP Human	2.71422e-08	1.51221e-06	66.6612	CDCA2;NNMT;CDCA8;IQGAP3;NDRG1;ACAT2;PBK;LRIG1;TMPO;CKAP2L;TNFRSF19;KIF23;ZWINT;NDC80;CIT;CCNA2;TPX2;ANLN;CCNA1;MELK;MTHFD1;CDC42EP3;DEPDC1;TACC3;KIF20A;LCP1;BCL2L1
KO_Downregulated_527_Genes	ChEA_2015	BRD4 25478319 ChIP-Seq HGPS Human	3.54852e-08	1.72789e-06	32.744	CSE1L;BUB1B;PLAT;BEST3;ETS2;MYLK;DOCK10;RGS4;STK10;CDH4;EFEMP1;LGALS1;UBASH3B;DPYSL3;FRMD4A;TM4SF1;RUNX1;MELK;BIN1;ADAM12;S100A6;EZR;KIF20B;CHRNA1;DNMT1;ARHGAP18;ITPR3;MED12L;RACGAP1;GRK5;PLXNA2;ARSI;ST3GAL1;NTSR1;S100A10;CD276;STARD13;MICAL2;ARHGAP29;BTBD11;ARHGAP27;VANGL1;PTPRB;KIF18B;OGDH;BCL2L1;ARHGAP11A;BCAR3;TOP2A;NRP1;LRRC34;DOCK4;ITGB5;SH2D4A;CTSZ;LAMC2;TRAM2;HK2;LMNB1;SPRED2;LRRFIP1;RNF1…
KO_Downregulated_527_Genes	ChEA_2015	SOX2 21211035 ChIP-Seq LN229 Gbm	3.98744e-08	1.72789e-06	30.122	FHOD3;MYLK2;MAML2;TRAF3IP2;STMN3;BEST3;ETS2;MYLK;CDC20;DOCK10;PREX1;CDH5;CDH4;MT2A;RGS2;SALL1;EFEMP1;RASSF3;ARHGDIA;GTSE1;STK32B;EPHB1;MAGI1;SLC38A1;ACOT7;COL27A1;UNC5A;S100A2;FRMD4A;RUNX1;FRMD5;RAB37;LMX1B;PRR11;TRIB2;CARD11;SEMA7A;TGFA;ITPR3;TMTC1;IQGAP3;MED12L;CCNB2;CHST11;GRK5;ST3GAL4;PLXNA2;ST8SIA4;MBP;ST3GAL1;S100A10;STARD13;TRPV2;MYO5A;MICAL2;BTBD11;ARHGAP26;ZWINT;VANGL1;SDK1;UCK2;PTPRB;LH…
KO_Downregulated_527_Genes	ChEA_2015	SOX2 20726797 ChIP-Seq SW620 Human	1.1404e-07	4.36397e-06	29.2466	FHOD3;STMN3;FZD10;PVR;ETS2;MYLK;TM7SF2;IFIT2;PREX1;NSDHL;MT2A;RGS2;LGALS1;RASSF3;DPYSL3;MYB;RASSF6;TNFSF10;AP1S3;S100A2;FRMD4A;RUNX1;FANCD2;TAGLN2;TRIB3;TRIB2;CDCA2;NNMT;ARHGAP18;ITPR3;GATA3;HMMR;CHST11;ST3GAL4;PLXNA2;MBP;ST3GAL1;TSPAN1;FDFT1;STARD13;TRPV2;MYO5A;MICAL2;NETO2;ARHGAP27;SMARCA2;VANGL1;SQLE;PTPRB;CNIH3;APOBEC3B;BCAR3;LRRC34;DOCK4;ITGB5;SLC44A1;SH3KBP1;CTSZ;KIF14;TRAM2;SIPA1L3;PITPNC1…
KO_Downregulated_527_Genes	ChEA_2016	FOXM1 23109430 ChIP-Seq U2OS Human	2.25618e-36	1.4417e-33	935.598	TOP2A;ARHGAP11A;CCNF;KIF14;HJURP;KIF11;TTF2;MKI67;LMNB1;CDC20;TUBA1C;LGALS1;KPNA2;CEP55;DLGAP5;TMPO;GAS2L3;CKAP2L;CKAP2;KIF24;KIF23;SPTB;CIT;CCNA2;ASPM;TUBB2A;ESPL1;INCENP;KIFC1;DEPDC1;KIF2C;KIF20A;KIF20B;CDCA2;TROAP;CDCA8;TTK;HMMR;NCAPH;AURKB;AURKA;CCNB2;CCNB1;RACGAP1;UCP2;ECT2;FAM83D;SVIL;RRM2;SPAG5;UBE2C;PLK1;TPX2;CENPF;KIF18B;NCAPD2;CDKN3;PHF19
KO_Downregulated_527_Genes	ChEA_2016	FOXM1 25889361 ChIP-Seq OE33 AND U2OS Human	1.59142e-33	5.08459e-31	390.893	RTKN2;CCNF;HJURP;BUB1B;TTF2;MKI67;SMC4;CDC20;LGALS1;KPNA2;GTSE1;TMPO;MAGI1;GAS2L3;S100A2;KNSTRN;TAGLN2;KIF20A;KIF20B;PRR11;ASF1B;GRB7;CDCA2;CDCA3;CDCA5;TROAP;CDCA8;NCAPG;HMMR;SKA3;IQGAP3;NCAPH;CCNB2;CCNB1;RACGAP1;ECT2;FAM83D;PLK4;STARD13;CCDC18;STIL;UBE2C;PLK1;VANGL1;TPX2;ANLN;KIF18B;KIF4A;PHF19;TOP2A;KIF14;KIF11;FOXM1;KIF15;LMNB1;TUBA1C;TUBA1B;PBK;TK1;CEP55;DLGAP5;NCOA5;CKAP2L;CKAP2;KIF24;KIF23;…
KO_Downregulated_527_Genes	ChEA_2016	E2F4 17652178 ChIP-ChIP JURKAT Human	2.34013e-13	4.98447e-11	87.0677	TOP2A;FHOD3;BUB1B;KIF11;BRCA1;TTF2;FOXM1;MKI67;KIF15;LMNB1;PANX1;MT2A;PBK;GTSE1;TMPO;EIF5A;SLC38A1;RHOH;CIT;RUNX1;CCNA2;ASPM;RBL1;MTHFD1;ESPL1;KIFC1;INCENP;FANCD2;TIMELESS;BIRC5;PRKCQ;KIF2C;KIF20A;PRR11;ASF1B;CDCA2;CDCA3;SLC20A1;CDCA5;TROAP;CDCA8;CXCR4;TTK;HMMR;IQGAP3;AURKB;CCNB2;CCNB1;HSPH1;RACGAP1;ST8SIA4;BUB1;PLK4;CYB5B;STIL;RRM2;SPAG5;MMAB;PLK1;SHCBP1;ZWINT;VANGL1;TPX2;ANLN;UCK2;CENPF;KIF4A;T…
KO_Downregulated_527_Genes	ChEA_2016	ZNF217 24962896 ChIP-Seq MCF-7 Human	4.3619e-12	6.96814e-10	65.0144	NRP1;DOCK4;MAML2;TRAF3IP2;SLC44A1;MAST4;RTKN2;DYSF;PTPRK;AFF3;TRAM2;ETS2;PITPNC1;MYLK;OSBPL10;SPRED2;CDH4;EFEMP1;RASSF3;MYB;TMPO;DUSP5;SLC38A1;CPT1A;SYK;SPNS2;TBC1D8;EMP1;FRMD4A;CDYL2;TM4SF1;RUNX1;TGFBR2;RNF144A;ELF1;ACTBL2;CDC42EP3;ADAM12;ITGA6;LMX1B;RAPGEF5;MET;FREM2;CARD11;KRT80;GCNT1;CXCR4;GATA3;ASAP2;NDRG1;NPAS2;THSD4;MED12L;CHST11;ABLIM3;ST8SIA4;LRIG1;HIVEP3;ST3GAL1;PLXNA4;VAT1L;S100A10;CA1…
KO_Downregulated_527_Genes	ChEA_2016	WT1 25993318 ChIP-Seq PODOCYTE Human	1.19273e-11	1.52431e-09	50.2263	FHOD3;CCNF;PLAT;FZD10;MKI67;ETS2;MYLK;FADS2;CDH4;RGS2;SALL1;LGALS1;RASSF3;EVA1C;TNFSF10;EPHB1;KCNH1;TMPO;MAGI1;SCARA3;ACOT7;UNC5A;NUP210;SPNS2;ACOT11;GTF3A;FRMD4A;RUNX1;MTHFD1;ADAM12;PRKCQ;LMX1B;TRIB2;FREM2;CARD11;GRB7;NTM;TGFA;SLAIN1;NDRG1;MED12L;ADAMTS14;BRINP2;CHST11;S100A16;ST3GAL4;PLXNA2;ARSI;HIVEP3;ST3GAL1;PLXNA4;NTSR1;FDFT1;TMEM132D;FDPS;EDEM1;ST8SIA2;IDH1;MICAL2;ARHGAP29;BTBD11;ARHGAP27;S…
KO_Downregulated_527_Genes	ChEA_2016	FOXM1 26456572 ChIP-Seq MCF-7 Human	2.00467e-10	2.13498e-08	48.3682	MAML2;RTKN2;CCNF;HJURP;TTF2;MKI67;CDC20;PREX1;RASSF3;MYB;TNFSF10;AP1S3;KPNA2;GTSE1;TMPO;MAGI1;SLC38A1;GAS2L3;TM4SF1;RUNX1;PRKCQ;KIF20A;LMX1B;FREM2;CARD11;TROAP;PLA2G3;TMTC1;CCNB2;CHST11;RACGAP1;ST8SIA4;HIVEP3;ECT2;FAM83D;ST3GAL1;PLXNA4;NTSR1;S100A10;STARD13;UBE2C;ARHGAP26;VANGL1;KIF4A;DLG5;MYO5C;FGF12;NRP1;DOCK4;ITGB5;SH2D4A;SLC44A1;MAST4;C2CD2;SLC2A1;PTPRK;AFF3;PITPNC1;LMNB1;SPRED2;EPB41L4A;ZNF3…
KO_Downregulated_527_Genes	ChEA_2016	AR 21909140 ChIP-Seq LNCAP Human	2.71422e-08	2.47769e-06	66.6612	CDCA2;NNMT;CDCA8;IQGAP3;NDRG1;ACAT2;PBK;LRIG1;TMPO;CKAP2L;TNFRSF19;KIF23;ZWINT;NDC80;CIT;CCNA2;TPX2;ANLN;CCNA1;MELK;MTHFD1;CDC42EP3;DEPDC1;TACC3;KIF20A;LCP1;BCL2L1
KO_Downregulated_527_Genes	ChEA_2016	BRD4 25478319 ChIP-Seq HGPS Human	3.54852e-08	2.54797e-06	32.744	CSE1L;BUB1B;PLAT;BEST3;ETS2;MYLK;DOCK10;RGS4;STK10;CDH4;EFEMP1;LGALS1;UBASH3B;DPYSL3;FRMD4A;TM4SF1;RUNX1;MELK;BIN1;ADAM12;S100A6;EZR;KIF20B;CHRNA1;DNMT1;ARHGAP18;ITPR3;MED12L;RACGAP1;GRK5;PLXNA2;ARSI;ST3GAL1;NTSR1;S100A10;CD276;STARD13;MICAL2;ARHGAP29;BTBD11;ARHGAP27;VANGL1;PTPRB;KIF18B;OGDH;BCL2L1;ARHGAP11A;BCAR3;TOP2A;NRP1;LRRC34;DOCK4;ITGB5;SH2D4A;CTSZ;LAMC2;TRAM2;HK2;LMNB1;SPRED2;LRRFIP1;RNF1…
KO_Downregulated_527_Genes	ChEA_2016	CJUN 26792858 Chip-Seq BT549 Human	3.61688e-08	2.54797e-06	33.8222	BCAR3;NRP1;TRAF3IP2;RTKN2;KIAA1671;LAMC2;PTPRK;BEST3;CHRDL1;RYR3;ETS2;IFIT2;RGS4;TUBA1C;SPRED2;MT2A;TUBA1A;EFEMP1;MYB;PBK;TNFSF10;AP1S3;RNF152;ZNF365;KCNH1;NKX3-1;TMPO;DUSP5;SLC38A1;SCARA3;S100A2;KSR1;TBC1D8;EMP1;FRMD4A;TM4SF1;RUNX1;TGFBR2;ADAM19;CCNA1;TMEFF2;CDCP1;MTHFD1;ACTBL2;BIN1;ADAM12;ITGA6;TAGLN2;TRIB2;CD44;AGPAT5;COL15A1;KRT80;CDCA2;NNMT;ABHD4;NTM;LRRC17;ARHGAP18;TMTC1;HMGCR;EGFR;ADAMTS14…
KO_Downregulated_527_Genes	ChEA_2016	SOX2 21211035 ChIP-Seq LN229 Gbm	3.98744e-08	2.54797e-06	30.122	FHOD3;MYLK2;MAML2;TRAF3IP2;STMN3;BEST3;ETS2;MYLK;CDC20;DOCK10;PREX1;CDH5;CDH4;MT2A;RGS2;SALL1;EFEMP1;RASSF3;ARHGDIA;GTSE1;STK32B;EPHB1;MAGI1;SLC38A1;ACOT7;COL27A1;UNC5A;S100A2;FRMD4A;RUNX1;FRMD5;RAB37;LMX1B;PRR11;TRIB2;CARD11;SEMA7A;TGFA;ITPR3;TMTC1;IQGAP3;MED12L;CCNB2;CHST11;GRK5;ST3GAL4;PLXNA2;ST8SIA4;MBP;ST3GAL1;S100A10;STARD13;TRPV2;MYO5A;MICAL2;BTBD11;ARHGAP26;ZWINT;VANGL1;SDK1;UCK2;PTPRB;LH…
KO_Downregulated_527_Genes	Chromosome_Location	chr12q	0.012874	0.999995	30.3033	RASSF3;ESPL1;CHST11
KO_Downregulated_527_Genes	Chromosome_Location	chr16q11	0.0651847	0.999995	14.4581	NETO2;SHCBP1
KO_Downregulated_527_Genes	Chromosome_Location	chr5q32	0.0730998	0.999995	8.5627	ADAM19;DPYSL3;ARSI
KO_Downregulated_527_Genes	Chromosome_Location	chr5q	0.148061	0.999995	14.1393	CRHBP
KO_Downregulated_527_Genes	Chromosome_Location	chr3q28	0.149073	0.999995	5.87582	FGF12;ETV5
KO_Downregulated_527_Genes	Chromosome_Location	chr6q22	0.156546	0.999995	3.34039	FABP7;MYB;REV3L;PTPRK;DCBLD1
KO_Downregulated_527_Genes	Chromosome_Location	chr13q22	0.158335	0.999995	5.46186	SPRY2;SLAIN1
KO_Downregulated_527_Genes	Chromosome_Location	chr20q13	0.160978	0.999995	2.67315	PREX1;MYLK2;CDH4;UBE2C;CSE1L;CTSZ;STMN3;MYBL2;NTSR1;AURKA
KO_Downregulated_527_Genes	Chromosome_Location	chr20q12	0.163489	0.999995	4.02769	CD40;NCOA5;MMP9
KO_Downregulated_527_Genes	Chromosome_Location	chr8p21	0.165065	0.999995	3.1828	SCARA3;ADAM28;SH2D4A;PBK;NKX3-1
KO_Downregulated_527_Genes	Chromosome_Location_hg19	chr12	0.242277	0.999995	1.61312	KRT80;MVK;CDCA3;TROAP;TMTC1;FZD10;FOXM1;BEST3;TUBA1C;TUBA1B;TUBA1A;CHST11;RASSF3;RACGAP1;C3AR1;UTP20;NRAV;SH2B3;FZD10-AS1;E2F7;TMPO;TMEM132D;GALNT6;SLC38A1;GAS2L3;MMAB;TXNRD1;EMP1;BTBD11;CIT;SLC4A8;FAM222A;PTPRB;ESPL1;NAV3;TIMELESS;TMCC3;CD9;NCAPD2;ESYT1
KO_Downregulated_527_Genes	Chromosome_Location_hg19	chr5	0.339405	0.999995	1.17609	MEGF10;MAST4;RASGRF2;HMMR;PCDH12;HMGCR;LMNB1;CRHBP;STK10;EPB41L4A;CCNB1;EGFLAM;ABLIM3;KCNMB1;DPYSL3;ST8SIA4;ARSI;SPDL1;SLC12A7;CCT5;STARD4;AFAP1L1;UNC5A;HMGCS1;MYO10;ITGA2;SPRY4;ARHGAP26;AACSP1;ADAM19;ACTBL2;GPRIN1;F2RL1;KIF20A;TRIP13;CCNJL
KO_Downregulated_527_Genes	Chromosome_Location_hg19	chr17 ctg5 hap1	0.444444	0.999995	1.42805	ARHGAP27
KO_Downregulated_527_Genes	Chromosome_Location_hg19	chr20	0.527757	0.999995	0.640933	MYLK2;CD40;NCOA5;UBE2C;CSE1L;LRRN4;CTSZ;STMN3;MMP9;AURKA;PREX1;TPX2;CDH4;RBL1;KIF3B;TRIB3;MYBL2;FAM83D;NTSR1;BCL2L1
KO_Downregulated_527_Genes	Chromosome_Location_hg19	chr2	0.710347	0.999995	0.31603	CHRNA1;SLC20A1;HJURP;DYSF;TGFA;CXCR4;ASAP2;ERFE;AFF3;NCAPH;NPAS2;HK2;TRAK2;DOCK10;SPRED2;EFEMP1;AP1S3;LRRFIP1;BUB1;LINC01963;MPP4;RRM2;CKAP2L;CAVIN2;PLCL1;IDH1;TBC1D8;EFR3B;RNF144A;CRYGC;SGO2;TMEFF2;TP53I3;BIN1;KCNS3;CDC42EP3;LINC01614;ITGA6;CENPO;LPIN1;TRIB2;MATN3;LINC01116
KO_Downregulated_527_Genes	Chromosome_Location_hg19	chr13	0.824379	0.999995	0.153641	STARD13;TNFRSF19;GTF3A;CKAP2;SLAIN1;SKA3;THSD1;CCNA1;ELF1;HSPH1;SPRY2;LCP1;FREM2
KO_Downregulated_527_Genes	Chromosome_Location_hg19	chr10	0.825766	0.999995	0.160272	DUSP5;NRP1;SVIL;IDI1;CELF2;RTKN2;FRMD4A;GATA3;KIF11;MKI67;C1QL3;ZWINT;IFIT2;ADAMTS14;DNMBP;PTER;GRK5;AIFM2;DLG5;ADAM12;PRKCQ;KIF20B;CEP55;ZNF365
KO_Downregulated_527_Genes	Chromosome_Location_hg19	chr6 ssto hap7	0.880422	0.999995	0.0751973	TCF19;KIFC1;TUBB
KO_Downregulated_527_Genes	Chromosome_Location_hg19	chr15	0.898903	0.999995	0.0817945	FANCI;ARHGAP11A;CA12;SEMA7A;KLF13;ST8SIA2;MYO5A;FAM189A1;BUB1B;KIF23;KNL1;KNSTRN;THSD4;RYR3;CCNB2;FRMD5;PKM;SLCO3A1;MYO5C;CD276
KO_Downregulated_527_Genes	Chromosome_Location_hg19	chr8	0.919096	0.999995	0.0630715	DUSP4;AGPAT5;SCARA3;CDCA2;ANGPT2;SH2D4A;GINS4;STC1;PLAT;MRPL15;NDRG1;SQLE;ADAM28;FABP4;PEG13;ZFPM2-AS1;PBK;ST3GAL1;FDFT1;NKX3-1
KO_Downregulated_527_Genes	ClinVar_2019	primary autosomal recessive microcephaly	0.000516222	0.0252949	102.421	ASPM;CENPE;STIL;KNL1
KO_Downregulated_527_Genes	ClinVar_2019	thoracic aortic aneurysm and aortic dissection	0.0271081	0.336666	33.442	MYLK;TGFBR2
KO_Downregulated_527_Genes	ClinVar_2019	carcinoma of colon	0.0436343	0.336666	12.9142	BUB1B;BUB1;TGFBR2
KO_Downregulated_527_Genes	ClinVar_2019	charcot-marie-tooth disease type 4	0.044611	0.336666	20.9602	PMP22;NDRG1
KO_Downregulated_527_Genes	ClinVar_2019	fanconi anemia	0.0511576	0.336666	18.3665	FANCI;FANCD2
KO_Downregulated_527_Genes	ClinVar_2019	hypogonadotropic hypogonadism 7 with or without anosmia	0.0511576	0.336666	18.3665	SPRY4;IL17RD
KO_Downregulated_527_Genes	ClinVar_2019	adult junctional epidermolysis bullosa	0.124999	0.336666	19.2418	LAMC2
KO_Downregulated_527_Genes	ClinVar_2019	neural tube defect	0.124999	0.336666	19.2418	VANGL1
KO_Downregulated_527_Genes	ClinVar_2019	charcot-marie-tooth disease, type i	0.124999	0.336666	19.2418	PMP22
KO_Downregulated_527_Genes	ClinVar_2019	epidermolysis bullosa, junctional	0.124999	0.336666	19.2418	LAMC2
KO_Downregulated_527_Genes	CORUM	Condensin I complex (human)	1.24677e-08	3.24161e-06	1.77205e+06	NCAPG;NCAPD2;SMC4;NCAPH;SMC2
KO_Downregulated_527_Genes	CORUM	Condensin I-PARP-1-XRCC1 complex (human)	2.50569e-07	3.2574e-05	1417.39	NCAPG;NCAPD2;SMC4;NCAPH;SMC2
KO_Downregulated_527_Genes	CORUM	Chromosomal passenger complex CPC (INCENP, CDCA8, BIRC5, AURKB) (human)	4.76709e-07	4.13148e-05	1.13382e+06	INCENP;CDCA8;BIRC5;AURKB
KO_Downregulated_527_Genes	CORUM	Chromosomal passenger complex CPC (INCENP, BIRC5, AURKB) (human)	1.81931e-05	0.00118255	637612	INCENP;BIRC5;AURKB
KO_Downregulated_527_Genes	CORUM	BIRC5-AURKB-INCENP-EVI5 complex (human)	7.1343e-05	0.00370984	1064.42	INCENP;BIRC5;AURKB
KO_Downregulated_527_Genes	CORUM	Condensin II (human)	0.000174858	0.00757719	482.216	NCAPG2;SMC4;SMC2
KO_Downregulated_527_Genes	CORUM	60S APC containing complex (human)	0.000588267	0.0218499	207.276	TUBA1C;TUBA1B;TUBA1A
KO_Downregulated_527_Genes	CORUM	CAP(C)-CAP(E) complex (human)	0.000693022	0.0225232	283311	SMC4;SMC2
KO_Downregulated_527_Genes	CORUM	FARP2-NRP1-PlexinA2 complex (human)	0.00204269	0.0295056	459.427	NRP1;PLXNA2
KO_Downregulated_527_Genes	CORUM	FARP2-NRP1-PlexinA4 complex (human)	0.00204269	0.0295056	459.427	NRP1;PLXNA4
KO_Downregulated_527_Genes	COVID-19_Related_Gene_Sets	SARS Perturbation Up Genes Mouse Lung from GSE68820:GPL7202:3	5.31986e-54	9.52255e-52	1398.47	ARHGAP11A;TOP2A;ERCC6L;NCAPG2;CCNF;BUB1B;BRCA1;KIF11;FOXM1;MKI67;SMC2;IFIT2;KIF15;LMNB1;CDC20;C3AR1;PBK;TK1;SPDL1;GTSE1;CEP55;DLGAP5;TCF19;GAS2L3;CKAP2L;CKAP2;KIF23;KIF22;KNSTRN;CCNA2;ASPM;MELK;ESPL1;SAPCD2;NAV3;INCENP;KIFC1;FANCD2;DEPDC1;TIMELESS;BIRC5;KIF2C;MTFR2;KIF20A;KIF20B;PRR11;ASF1B;CDCA2;CDCA3;CDCA5;TROAP;CDCA8;NCAPG;TTK;HMMR;SKA3;IQGAP3;SKA1;AURKB;AURKA;CCNB2;CCNB1;CDC45;RACGAP1;ECT2;FA…
KO_Downregulated_527_Genes	COVID-19_Related_Gene_Sets	SARS Perturbation Up Genes Mouse Lung from GSE68820:GPL7202:2	6.1071e-51	5.46586e-49	1234.73	ARHGAP11A;TOP2A;ERCC6L;NCAPG2;CCNF;BUB1B;BRCA1;KIF11;FOXM1;MKI67;SMC2;IFIT2;KIF15;LMNB1;CDC20;C3AR1;PBK;TK1;SPDL1;GTSE1;CEP55;DLGAP5;TCF19;GAS2L3;CKAP2L;CKAP2;KIF23;KIF22;KNSTRN;CCNA2;ASPM;MELK;ESPL1;SAPCD2;INCENP;KIFC1;FANCD2;DEPDC1;BIRC5;KIF2C;MTFR2;KIF20A;KIF20B;PRR11;ASF1B;CDCA2;CDCA3;CDCA5;TROAP;CDCA8;NCAPG;TTK;HMMR;SKA3;IQGAP3;LRP8;SKA1;AURKB;AURKA;CCNB2;CCNB1;CDC45;RACGAP1;IGF2BP3;ECT2;FAM…
KO_Downregulated_527_Genes	COVID-19_Related_Gene_Sets	Down-regulated by SARS-COV-2 infection of Calu3 cells	2.02971e-43	9.08296e-42	853.895	TOP2A;NCAPG2;CCNF;HJURP;BUB1B;KIF12;TMEM97;FOXM1;MKI67;TM7SF2;LMNB1;CDC20;FADS2;NSDHL;TUBA1B;TUBA1A;DPYSL3;KPNA2;GTSE1;DLGAP5;EIF5A;SCARA3;PCYT2;AHSA1;ELOVL6;KIF23;KIF22;LSS;NME1;PKM;ESPL1;SAPCD2;KIFC1;BIRC5;KIF2C;KIF20A;ASF1B;IDI1;CDCA2;MVK;CDCA3;SHMT1;TROAP;NCAPG;HSD17B7;LRP8;NCAPH;ACAT2;DPP3;AURKA;CCNB1;EBP;CDC45;UCP2;FAM83D;FDFT1;FANCI;CYB5B;CA12;FDPS;RRM2;SPAG5;MMAB;UBE2C;PLK1;GINS4;DHCR24;N…
KO_Downregulated_527_Genes	COVID-19_Related_Gene_Sets	Down-regulated by SARS-CoV-2 2 MOI in Calu-3 from GSE147507	2.02971e-43	9.08296e-42	853.895	TOP2A;NCAPG2;CCNF;HJURP;BUB1B;KIF12;TMEM97;FOXM1;MKI67;TM7SF2;LMNB1;CDC20;FADS2;NSDHL;TUBA1B;TUBA1A;DPYSL3;KPNA2;GTSE1;DLGAP5;EIF5A;SCARA3;PCYT2;AHSA1;ELOVL6;KIF23;KIF22;LSS;NME1;PKM;ESPL1;SAPCD2;KIFC1;BIRC5;KIF2C;KIF20A;ASF1B;IDI1;CDCA2;MVK;CDCA3;SHMT1;TROAP;NCAPG;HSD17B7;LRP8;NCAPH;ACAT2;DPP3;AURKA;CCNB1;EBP;CDC45;UCP2;FAM83D;FDFT1;FANCI;CYB5B;CA12;FDPS;RRM2;SPAG5;MMAB;UBE2C;PLK1;GINS4;DHCR24;N…
KO_Downregulated_527_Genes	COVID-19_Related_Gene_Sets	Down-regulated by SARS-CoV-2 2 MOI in A549 from GSE147507	2.25757e-34	8.08211e-33	565.854	ERCC6L;CCNF;HJURP;KIF12;TMEM97;FOXM1;MKI67;ETS2;NRGN;LMNB1;CDC20;FADS2;NSDHL;TUBA1B;MYBL2;TK1;KPNA2;GTSE1;TCF19;SCARA3;PCYT2;HMGCS1;AHSA1;KIF22;LSS;FAM222A;ESPL1;SAPCD2;BIN1;INCENP;KIFC1;TIMELESS;BIRC5;KIF2C;KIF20A;ASF1B;IDI1;DNMT1;MVK;CDCA3;CDCA5;SHMT1;TROAP;NCAPG;ARHGAP18;NCAPH;ACAT2;AURKB;AURKA;CCNB1;EBP;CDC45;UCP2;FAM83D;E2F7;FDFT1;CYB5B;FDPS;RRM2;SPAG5;MMAB;PLK1;GINS4;DHCR24;TUBB4B;ZWINT;TPX…
KO_Downregulated_527_Genes	COVID-19_Related_Gene_Sets	COVID-19 patients PBMC up	1.36314e-29	4.06671e-28	363.423	TOP2A;SH2D4A;CTSZ;HJURP;KIF14;BUB1B;KIF11;MKI67;KIF15;LMNB1;CDC20;PNP;LGALS1;C3AR1;TNFSF10;MYBL2;TK1;GTSE1;CEP55;DLGAP5;GAS2L3;KIF23;KNL1;KNSTRN;CIT;NME1;CCNA2;ASPM;PKM;SAPCD2;ESPL1;KIFC1;BIRC5;KIF2C;KIF20A;PRR11;CDCA2;CDCA3;CDCA5;SHMT1;TROAP;CDCA8;NCAPG;TTK;TMTC1;MRPL15;HMMR;SKA1;NCAPH;AURKB;AURKA;CCNB2;CCNB1;CDC45;LDLR;BUB1;NTSR1;CCT5;STARD13;STIL;CENPW;RRM2;SPAG5;UBE2C;IDH1;PLK1;ARHGAP29;DHCR2…
KO_Downregulated_527_Genes	COVID-19_Related_Gene_Sets	Down-regulated by SARS-CoV-2 in Calu-3 24hr from GSE148729	4.15639e-26	1.06285e-24	352.728	ARHGAP11A;TOP2A;GPI;KIF14;BUB1B;KIF12;MSMO1;MYLK;TM7SF2;KIF15;LMNB1;NSDHL;TUBA1A;DPYSL3;PBK;KPNA2;TNFRSF19;SPNS2;PIMREG;KNSTRN;LSS;SREBF2;CIT;ASPM;SGO2;SAPCD2;DEPDC1;BIRC5;TAGLN2;KIF20A;PRR11;IDI1;CDCA3;SHMT1;NCAPG;HMMR;HMGCR;IQGAP3;ACAT2;AURKA;CCNB2;CCNB1;EBP;RACGAP1;LINC01963;FDFT1;FDPS;CCDC18;SPAG5;MMAB;IDH1;PLK1;AHNAK2;DHCR24;VANGL1;SQLE;CENPE;TPX2;CENPF;CENPI;KIF4A;NCAPD2;DHCR7;CDKN3
KO_Downregulated_527_Genes	COVID-19_Related_Gene_Sets	SARS-CoV perturbation Up Genes bronchial epithelial 2B4 from GSE17400:GPL570:1	6.11648e-26	1.36856e-24	499.936	TOP2A;CDCA2;CDCA3;SLC43A2;CTSZ;KIF14;HJURP;NCAPG;BUB1B;PLAT;CTSV;KIF11;HMMR;MKI67;FOXM1;NCAPH;IFIT2;LMNB1;AURKA;CDC20;CCNB1;RACGAP1;PBK;TK1;FAM83D;GTSE1;CEP55;DLGAP5;GAS2L3;STIL;RRM2;SPAG5;UBE2C;CKAP2L;PLK1;KIF22;SHCBP1;NDC80;ANLN;TPX2;ASPM;SAPCD2;DEPDC1;KIF2C;NCAPD2;KIF20A;ASF1B;CDKN3
KO_Downregulated_527_Genes	COVID-19_Related_Gene_Sets	SARS-CoV perturbation Down Genes bronchial epithelial 2B4 from GSE17400:GPL570:2	8.19554e-23	1.63e-21	381.7	CDCA2;SLC20A1;CDCA5;NCAPG2;KIF14;HJURP;CDCA8;NCAPG;BUB1B;KIF11;TTF2;MKI67;FOXM1;IQGAP3;SKA1;SMC2;KIF15;CDC20;RACGAP1;PBK;TK1;GTSE1;CEP55;DLGAP5;E2F7;FANCI;STIL;CENPW;RRM2;SPAG5;MMP1;AMFR;AHNAK2;SHCBP1;ZWINT;NDC80;CIT;TPX2;ASPM;CENPF;MELK;KIF4A;KIF2C;NCAPD2;KIF20A;APOBEC3B
KO_Downregulated_527_Genes	COVID-19_Related_Gene_Sets	SARS-CoV perturbation Down Genes Vero E6 from GSE30589:GPL570:6	5.44184e-19	9.74089e-18	290.274	TOP2A;CDCA2;CDCA3;CSE1L;TROAP;CCNF;KIF14;CDCA8;BUB1B;SLAIN1;CHRDL1;NCAPH;MT2A;PBK;TK1;SPDL1;KPNA2;FAM83D;NTSR1;LINC00973;FANCI;RRM2;CKAP2L;LRRN4;PLAUR;BTBD11;NETO2;MMP9;ZWINT;NDC80;CCNA2;ANLN;CENPE;MELK;KIF18B;DEPDC1;KIF2C;MTFR2;OCIAD2;ASF1B
KO_Downregulated_527_Genes	COVID-19_Related_Gene_Sets_2021	Top 500 upregulated genes in human nasal epithelial cells with SARS-CoV-2 infection (Mutant, 24 hpi) from GEO GSE162131	5.77649e-96	2.57632e-93	4806.39	ERCC6L;CSE1L;CCNF;HJURP;BUB1B;MSMO1;PLAT;TMEM97;TTF2;MKI67;SMC4;SMC2;CDC20;FADS2;KPNA2;GTSE1;TMPO;STARD4;GAS2L3;KNL1;PIMREG;KNSTRN;MELK;FANCD2;KIF20A;KIF20B;PRR11;IDI1;DNMT1;CDCA2;CDCA3;TROAP;CDCA8;NCAPG;PLA2G3;HMMR;IQGAP3;NCAPH;SKA1;ACAT2;CCNB2;CCNB1;RACGAP1;FAM83D;FDFT1;FANCI;FDPS;UBE2C;OSBPL3;PLK1;MICAL2;ZWINT;NDC80;ANLN;SQLE;TPX2;KIF18B;KIF4A;DHCR7;PHF19;TOP2A;ARHGAP11A;NRP1;NCAPG2;KIF14;BRCA…
KO_Downregulated_527_Genes	COVID-19_Related_Gene_Sets_2021	Top 500 downregulated genes for SARS-CoV-2 infection in human cornea from GSE164073	3.64461e-90	8.12748e-88	3416.18	ERCC6L;CSE1L;CCNF;HJURP;BUB1B;PLAT;MKI67;SMC4;PVR;CEP128;CDC20;RGS4;CDH4;RGS2;UBASH3B;MYB;KPNA2;GTSE1;TMPO;GAS2L3;KNL1;PIMREG;KNSTRN;TM4SF1;SGO2;MELK;MTHFD1;FANCD2;TIMELESS;KIF20A;EZR;KIF20B;PRR11;ASF1B;DNMT1;CDCA2;CDCA3;CDCA5;CDCA8;NCAPG;ARHGAP18;HMMR;SKA3;IQGAP3;NCAPH;SKA1;CCNB2;CCNB1;HSPH1;RACGAP1;ADGRG6;ECT2;FAM83D;PLK4;FANCI;TMEM132D;STIL;UBE2C;PLK1;NDC80;ZWINT;ANLN;TPX2;KIF18B;KIF4A;APOBEC3…
KO_Downregulated_527_Genes	COVID-19_Related_Gene_Sets_2021	Top 500 upregulated genes in human nasal epithelial cells with SARS-CoV-2 infection (Wild Type, 24 hpi) from GEO GSE162131	1.63035e-84	2.42379e-82	3518.03	ERCC6L;CCNF;HJURP;BUB1B;MSMO1;PLAT;TMEM97;TTF2;MKI67;SMC4;SMC2;CDC20;FADS2;KPNA2;GTSE1;TMPO;STARD4;GAS2L3;KNL1;PIMREG;FANCD2;TIMELESS;KIF20A;KIF20B;PRR11;IDI1;DNMT1;CDCA2;CDCA3;TROAP;CDCA8;NCAPG;PLA2G3;HMMR;IQGAP3;NCAPH;SKA1;ACAT2;CCNB2;CCNB1;RACGAP1;FAM83D;FDFT1;FDPS;UBE2C;PLK1;MICAL2;NDC80;ZWINT;SQLE;ANLN;TPX2;KIF18B;KIF4A;DHCR7;PHF19;ARHGAP11A;TOP2A;NCAPG2;KIF14;BRCA1;KIF11;FOXM1;KIF15;LMNB1;P…
KO_Downregulated_527_Genes	COVID-19_Related_Gene_Sets_2021	Top 500 upregulated genes for SARS-CoV-2 infection in human limbus from GSE164073	4.58792e-76	5.11553e-74	2492.67	TRAF3IP2;CCNF;HJURP;BUB1B;MKI67;SMC4;CDC20;MT2A;GTSE1;GAS2L3;COL27A1;KNL1;PIMREG;TM4SF1;SGO2;MELK;ADAM12;TIMELESS;KIF20A;KIF20B;PRR11;CDCA2;CDCA3;CDCA5;TROAP;NTM;CDCA8;ARHGAP18;HMMR;SKA3;IQGAP3;NCAPH;ACAT2;CCNB2;CCNB1;RACGAP1;ADGRG6;ECT2;FAM83D;S100A10;STARD13;CCDC18;AFAP1L1;UBE2C;PLK1;DHCR24;NETO2;NDC80;ANLN;TPX2;SDK1;KIF18B;KIF4A;DHCR7;ARHGAP11A;TOP2A;NRP1;CRYBG1;SLC44A1;NCAPG2;KIF14;BRCA1;KIF1…
KO_Downregulated_527_Genes	COVID-19_Related_Gene_Sets_2021	SARS Perturbation 430 Up Genes from GEN3VA Mouse Lung; Accession: GSE68820 Platform: GPL7202 Entry 3	1.86026e-56	1.65935e-54	1585.86	ARHGAP11A;TOP2A;ERCC6L;NCAPG2;CCNF;BUB1B;BRCA1;KIF11;FOXM1;MKI67;SMC2;IFIT2;KIF15;LMNB1;CDC20;C3AR1;PBK;TK1;SPDL1;GTSE1;CEP55;DLGAP5;TCF19;GAS2L3;CKAP2L;CKAP2;KIF23;KIF22;KNSTRN;CCNA2;ASPM;MELK;ESPL1;SAPCD2;NAV3;INCENP;KIFC1;FANCD2;DEPDC1;TIMELESS;BIRC5;KIF2C;MTFR2;KIF20A;KIF20B;PRR11;ASF1B;CDCA2;CDCA3;CDCA5;TROAP;CDCA8;NCAPG;TTK;HMMR;SKA3;IQGAP3;SKA1;AURKB;AURKA;CCNB2;CCNB1;CDC45;RACGAP1;ECT2;FA…
KO_Downregulated_527_Genes	COVID-19_Related_Gene_Sets_2021	SARS Perturbation 441 Up Genes from GEN3VA Mouse Lung; Accession: GSE68820 Platform: GPL7202 Entry 2	1.57508e-53	1.17081e-51	1416.38	ARHGAP11A;TOP2A;ERCC6L;NCAPG2;CCNF;BUB1B;BRCA1;KIF11;FOXM1;MKI67;SMC2;IFIT2;KIF15;LMNB1;CDC20;C3AR1;PBK;TK1;SPDL1;GTSE1;CEP55;DLGAP5;TCF19;GAS2L3;CKAP2L;CKAP2;KIF23;KIF22;KNSTRN;CCNA2;ASPM;MELK;ESPL1;SAPCD2;INCENP;KIFC1;FANCD2;DEPDC1;BIRC5;KIF2C;MTFR2;KIF20A;KIF20B;PRR11;ASF1B;CDCA2;CDCA3;CDCA5;TROAP;CDCA8;NCAPG;TTK;HMMR;SKA3;IQGAP3;LRP8;SKA1;AURKB;AURKA;CCNB2;CCNB1;CDC45;RACGAP1;IGF2BP3;ECT2;FAM…
KO_Downregulated_527_Genes	COVID-19_Related_Gene_Sets_2021	500 genes down-regulated by SARS-CoV-2 in human Calu3 cells from GSE147507	5.19979e-45	3.11605e-43	920.907	TOP2A;NCAPG2;CCNF;HJURP;BUB1B;KIF12;TMEM97;FOXM1;MKI67;TM7SF2;LMNB1;CDC20;FADS2;NSDHL;TUBA1B;TUBA1A;DPYSL3;KPNA2;GTSE1;DLGAP5;EIF5A;SCARA3;PCYT2;AHSA1;ELOVL6;KIF23;KIF22;LSS;NME1;PKM;MTHFD1;ESPL1;SAPCD2;KIFC1;BIRC5;KIF2C;KIF20A;ASF1B;IDI1;CDCA2;MVK;CDCA3;SHMT1;TROAP;NCAPG;HSD17B7;LRP8;NCAPH;ACAT2;DPP3;AURKA;CCNB1;EBP;CDC45;UCP2;FAM83D;FDFT1;FANCI;CYB5B;CA12;FDPS;RRM2;SPAG5;MMAB;UBE2C;PLK1;GINS4;D…
KO_Downregulated_527_Genes	COVID-19_Related_Gene_Sets_2021	500 genes down regulated by SARS-COV-2 infection of Calu3 cells	6.288e-45	3.11605e-43	932.103	TOP2A;NCAPG2;CCNF;HJURP;BUB1B;KIF12;TMEM97;FOXM1;MKI67;TM7SF2;LMNB1;CDC20;FADS2;NSDHL;TUBA1B;TUBA1A;DPYSL3;KPNA2;GTSE1;DLGAP5;EIF5A;SCARA3;PCYT2;AHSA1;ELOVL6;KIF23;KIF22;LSS;NME1;PKM;ESPL1;SAPCD2;KIFC1;BIRC5;KIF2C;KIF20A;ASF1B;IDI1;CDCA2;MVK;CDCA3;SHMT1;TROAP;NCAPG;HSD17B7;LRP8;NCAPH;ACAT2;DPP3;AURKA;CCNB1;EBP;CDC45;UCP2;FAM83D;FDFT1;FANCI;CYB5B;CA12;FDPS;RRM2;SPAG5;MMAB;UBE2C;PLK1;GINS4;DHCR24;N…
KO_Downregulated_527_Genes	COVID-19_Related_Gene_Sets_2021	500 genes down-regulated by SARS-CoV-2 (2 MOI) in human Calu-3 cells from GSE147507	6.288e-45	3.11605e-43	932.103	TOP2A;NCAPG2;CCNF;HJURP;BUB1B;KIF12;TMEM97;FOXM1;MKI67;TM7SF2;LMNB1;CDC20;FADS2;NSDHL;TUBA1B;TUBA1A;DPYSL3;KPNA2;GTSE1;DLGAP5;EIF5A;SCARA3;PCYT2;AHSA1;ELOVL6;KIF23;KIF22;LSS;NME1;PKM;ESPL1;SAPCD2;KIFC1;BIRC5;KIF2C;KIF20A;ASF1B;IDI1;CDCA2;MVK;CDCA3;SHMT1;TROAP;NCAPG;HSD17B7;LRP8;NCAPH;ACAT2;DPP3;AURKA;CCNB1;EBP;CDC45;UCP2;FAM83D;FDFT1;FANCI;CYB5B;CA12;FDPS;RRM2;SPAG5;MMAB;UBE2C;PLK1;GINS4;DHCR24;N…
KO_Downregulated_527_Genes	COVID-19_Related_Gene_Sets_2021	Top 500 up genes for SARS-CoV-2 infection in Rhesus macaques at Group 2 dose in PBMCs at 7 DPI from GSE156701	2.08274e-42	9.28902e-41	860.729	TOP2A;ERCC6L;NCAPG2;HJURP;KIF14;BUB1B;KIF11;TTF2;MKI67;SMC4;SMC2;CEP128;KIF15;CDC20;DOCK10;TUBA1C;PBK;MYBL2;TK1;SPDL1;GTSE1;CEP55;DLGAP5;DUSP4;CKAP2L;SH2D3A;CKAP2;KIF23;CCNA2;ASPM;ESPL1;KIFC1;DEPDC1;BIRC5;ITGA6;KIF2C;MTFR2;KIF20A;DNMT1;CDCA2;CDCA3;CDCA5;LRP5;CDCA8;NCAPG;TTK;HMMR;SKA3;LRP8;SKA1;AURKB;AURKA;CCNB2;CCNB1;RACGAP1;KIF3B;PLXNA2;FAM83D;BUB1;E2F7;FDFT1;PLK4;FDPS;CCDC18;STIL;CENPW;RRM2;SPA…
KO_Downregulated_527_Genes	Data_Acquisition_Method_Most_Popular_Genes	Data aggregation	9.84351e-24	1.08279e-22	886.357	TOP2A;BUB1B;CXCR4;TTK;GATA3;HMMR;MKI67;FOXM1;EGFR;AURKA;CDC20;CCNB2;CCNB1;LGALS1;MYB;MYBL2;TK1;KPNA2;BUB1;RRM2;UBE2C;PLK1;PLAUR;CCNA2;ASPM;CENPF;MELK;BIRC5;CD44;CDKN3
KO_Downregulated_527_Genes	Data_Acquisition_Method_Most_Popular_Genes	L1000 Expression Profiling	6.53877e-05	0.000239755	44.7359	CDC20;TOP2A;CCNA2;CA12;MELK;HSPH1;RRM2;DSG2;TM4SF1;EGFR;AURKA
KO_Downregulated_527_Genes	Data_Acquisition_Method_Most_Popular_Genes	Mass Spectrometry	6.53877e-05	0.000239755	44.7359	TOP2A;HNRNPM;TUBA1C;TUBA1B;TUBB2A;RACGAP1;TUBB;KIF23;TRIP13;MKI67;NDRG1
KO_Downregulated_527_Genes	Data_Acquisition_Method_Most_Popular_Genes	ChIP-seq	0.270327	0.4956	2.0194	SPRED2;REV3L;TTK;ASF1B
KO_Downregulated_527_Genes	Data_Acquisition_Method_Most_Popular_Genes	KO Mice Phenotyping	0.270327	0.4956	2.0194	BRCA1;MMP9;TLR4;EGFR
KO_Downregulated_527_Genes	Data_Acquisition_Method_Most_Popular_Genes	Literature	0.270327	0.4956	2.0194	PLCL1;PLA2G3;BRCA1;EGFR
KO_Downregulated_527_Genes	Data_Acquisition_Method_Most_Popular_Genes	Relative Cell Proliferation	0.525522	0.753989	0.699517	EIF5A;CSE1L;BCL2L1
KO_Downregulated_527_Genes	Data_Acquisition_Method_Most_Popular_Genes	GWAS	0.744183	0.753989	0.222535	EGFLAM;NTM
KO_Downregulated_527_Genes	Data_Acquisition_Method_Most_Popular_Genes	Multiple Assays	0.744183	0.753989	0.222535	MYBL2;FZD10
KO_Downregulated_527_Genes	Data_Acquisition_Method_Most_Popular_Genes	Sequence Analysis	0.744183	0.753989	0.222535	PKM;PLXNA4
KO_Downregulated_527_Genes	dbGaP	Blood Pressure	0.000194504	0.0185146	19.7328	DOCK4;GCNT1;AFF3;TTC29;TRAM2;THSD4;MED12L;RYR3;CEP128;PREX1;EGFLAM;AP1S3;ST3GAL1;SH2B3;PLXNA4;MAGI1;TMEM132D;EDEM1;FAM189A1;FRMD4A;PTPN14;TGFBR2;ANLN;NAV3;DLG5;ADAM12
KO_Downregulated_527_Genes	dbGaP	Perphenazine	0.000342863	0.0185146	296.441	RNF144A;FHOD3;SHISA9
KO_Downregulated_527_Genes	dbGaP	Luteinizing Hormone	0.000342863	0.0185146	296.441	CCNA2;KCNS3;SORCS2
KO_Downregulated_527_Genes	dbGaP	Cholesterol, LDL	0.00124834	0.0439739	15.862	FHOD3;AFAP1L1;TRAF3IP2;MAST4;PTPRK;TTF2;HMGCR;MED12L;RYR3;FADS2;EGFLAM;NAV3;ST3GAL4;TMEM108;ST3GAL1;LDLR;MAMLD1;ENG
KO_Downregulated_527_Genes	dbGaP	von Willebrand Factor	0.00135722	0.0439739	122.641	EPB41L4A;EGFLAM;MYO10
KO_Downregulated_527_Genes	dbGaP	Stroke	0.00180664	0.0487794	14.8626	NTM;MICAL2;FRMD4A;SMARCA2;SPTB;RYR3;PITPNC1;RUNX1;RNF144A;CENPF;UBASH3B;NFIB;ITGA6;EPHB1;CD44;VAT1L;KCNH1
KO_Downregulated_527_Genes	dbGaP	Lipoproteins, LDL	0.00239245	0.0553681	36.2566	FADS2;HMGCR;STK32B;LDLR;FDFT1
KO_Downregulated_527_Genes	dbGaP	Myocardial Infarction	0.00313706	0.0623036	14.091	TMEM132D;MAML2;LRP5;MICAL2;VANGL1;SDK1;CDH4;NAV3;EVA1C;PLXNA2;PRKCQ;MBP;ANGPTL4;CD276
KO_Downregulated_527_Genes	dbGaP	Hypertrophy, Left Ventricular	0.00346131	0.0623036	25.3481	NRP1;FADS2;EPB41L4A;SCARA3;DYSF;SHISA9
KO_Downregulated_527_Genes	dbGaP	Cholesterol	0.00517839	0.0762765	11.7141	TMEM132D;DOCK4;TRAF3IP2;MAST4;OSBPL3;TTF2;HMGCR;AFF3;MED12L;NPAS2;FADS2;STK10;EGFLAM;ST3GAL4;LDLR
KO_Downregulated_527_Genes	DepMap_WG_CRISPR_Screens_Broad_CellLines_2019	KMRC-20	2.09825e-05	0.0068834	29.4814	GPI;DNMT1;ITGB5;SLC2A1;HMMR;KIF15;CEP55;DLGAP5;CYB5B;SLC38A1;SPAG5;UBE2C;AMFR;KIF22;TUBB4B;ASPM;CENPF;KIF18B;KIFC1;OGDH;KIF2C;KIF20A;TRIP13;ASF1B;CBLN1
KO_Downregulated_527_Genes	DepMap_WG_CRISPR_Screens_Broad_CellLines_2019	THP-1	2.85913e-05	0.0068834	28.0596	ARHGAP11A;CDCA3;CCNF;TMEM97;TM7SF2;PREX1;MYB;KPNA2;CEP55;CYB5B;ELOVL1;PPP1R14B;UBE2C;AMFR;CKAP2;TUBB4B;SREBF2;CIT;ASPM;TP53I3;KIF18B;MTHFD1;OGDH;ASF1B;CBLN1
KO_Downregulated_527_Genes	DepMap_WG_CRISPR_Screens_Broad_CellLines_2019	BICR 31	3.70075e-05	0.0068834	26.9043	GPI;CDCA3;SLC2A1;FOXM1;IQGAP3;EGFR;HK2;TM7SF2;LMNB1;MT2A;MYB;PPP1R14B;SPAG5;CKAP2L;UBE2C;CKAP2;KIF22;TUBB4B;KIF18B;DLG5;OGDH;KIF2C;KIF20A;TRIP13;ASF1B
KO_Downregulated_527_Genes	DepMap_WG_CRISPR_Screens_Broad_CellLines_2019	IST-Mes1	0.00014128	0.0197086	21.7779	GPI;DNMT1;CDCA3;ITGB5;UBE2C;SLC2A1;ARHGAP29;ARHGAP27;TUBB4B;FOXM1;EFR3B;TM7SF2;ASPM;CENPF;KIF18B;CDC42EP3;DEPDC1;KIF2C;CENPO;TRIP13;KPNA2;KIF20B;ST3GAL1;ASF1B
KO_Downregulated_527_Genes	DepMap_WG_CRISPR_Screens_Broad_CellLines_2019	ES2	0.000178944	0.0199701	22.356	FANCI;CYB5B;GPI;PPP1R14B;MAML2;SPAG5;UBE2C;SLC2A1;FOXM1;CIT;TM7SF2;ASPM;MT2A;TUBA1A;KIFC1;OGDH;KIF2C;KIF20A;DHCR7;KIF20B;CBLN1
KO_Downregulated_527_Genes	DepMap_WG_CRISPR_Screens_Broad_CellLines_2019	SNU-410	0.000292939	0.0235925	21.4001	GPI;ELOVL1;CDCA3;ITGB5;UBE2C;CCNF;SLC2A1;GATA3;TUBB4B;FOXM1;CIT;MT2A;CENPF;KIF18B;OGDH;KIF2C;TRIP13;CEP55;ASF1B
KO_Downregulated_527_Genes	DepMap_WG_CRISPR_Screens_Broad_CellLines_2019	MIA PaCa-2	0.000318868	0.0235925	19.0209	CYB5B;DNMT1;ITGB5;SPAG5;NCOA5;UBE2C;SLC2A1;KIF22;CIT;CDH5;ASPM;MT2A;KIF18B;MTHFD1;LHX1;OGDH;KIF2C;KIF20A;TRIP13;CEP55;DLGAP5;ASF1B;CBLN1
KO_Downregulated_527_Genes	DepMap_WG_CRISPR_Screens_Broad_CellLines_2019	NCI-H2286	0.000338244	0.0235925	18.4171	GPI;MYLK2;CDCA3;ITGB5;SPAG5;NCOA5;CKAP2L;CKAP2;AHSA1;KIF22;TUBB4B;FOXM1;HK2;CIT;LMNB1;ASPM;MT2A;OGDH;KIF20A;KPNA2;MET;CEP55;ASF1B;TMPO
KO_Downregulated_527_Genes	DepMap_WG_CRISPR_Screens_Broad_CellLines_2019	ZR-75-1	0.00052053	0.0291296	17.1975	ARHGAP11A;ELOVL1;DNMT1;CPT1A;ITGB5;NCOA5;UBE2C;CCNF;LRP5;SLC2A1;CKAP2;TMEM97;GATA3;KIF22;TUBB4B;MT2A;KIF18B;OGDH;KIF2C;KIF20A;LMX1B;DLGAP5;ASF1B
KO_Downregulated_527_Genes	DepMap_WG_CRISPR_Screens_Broad_CellLines_2019	KMBC-2	0.000554097	0.0291296	17.7239	ELOVL1;DNMT1;SPAG5;AHSA1;GATA3;TUBB4B;FOXM1;EGFR;KIF15;CIT;MT2A;KIF18B;MYB;OGDH;KIF2C;KIF20A;TRIP13;CEP55;DLGAP5;ASF1B;CBLN1
KO_Downregulated_527_Genes	DepMap_WG_CRISPR_Screens_Sanger_CellLines_2019	NH-12	0.00147533	0.196458	14.8287	ARHGAP11A;FDPS;ERCC6L;STIL;KIF14;GATA3;TTF2;SKA3;CIT;ANLN;CENPF;CCNB1;TACC3;MYBL2;KIF20A;CENPO;TRIP13;GTSE1;ST3GAL1
KO_Downregulated_527_Genes	DepMap_WG_CRISPR_Screens_Sanger_CellLines_2019	LK2	0.00165443	0.196458	13.5102	IDI1;FDPS;PPP1R14B;STIL;FBLIM1;SLC20A1;KIF14;SLC2A1;TTF2;SKA3;FOXM1;HK2;CIT;ANLN;MTHFD1;MYB;OGDH;LRIG1;TAGLN2;MYBL2;CENPO;ST3GAL1
KO_Downregulated_527_Genes	DepMap_WG_CRISPR_Screens_Sanger_CellLines_2019	ES5	0.00227481	0.196458	11.7198	GPI;IDI1;DNMT1;CDCA2;CDCA5;KIF14;SLC2A1;TTF2;FOXM1;HK2;CCNB1;REV3L;MYBL2;FAM83D;CEP55;FANCI;STIL;SPAG5;TXNRD1;CIT;ANLN;MTHFD1;FANCD2;OGDH;TACC3;TRIP13
KO_Downregulated_527_Genes	DepMap_WG_CRISPR_Screens_Sanger_CellLines_2019	EW-22	0.00325315	0.196458	12.3598	FANCI;IDI1;FDPS;DNMT1;PPP1R14B;FBLIM1;TXNRD1;KIF14;TTF2;SKA3;CIT;CCNB1;OGDH;REV3L;TACC3;MYBL2;KIF20A;CEP55
KO_Downregulated_527_Genes	DepMap_WG_CRISPR_Screens_Sanger_CellLines_2019	A2780cis	0.00335136	0.196458	12.9326	DNMT1;STIL;ITGB5;SPAG5;CDCA5;KIF14;TTF2;SKA3;HNRNPM;OGDH;REV3L;TACC3;CENPO;TRIP13;KPNA2;CEP55
KO_Downregulated_527_Genes	DepMap_WG_CRISPR_Screens_Sanger_CellLines_2019	KYSE-70	0.00392251	0.196458	11.7282	ARHGAP11A;CYB5B;DNMT1;STIL;ITGB5;KIF14;TTF2;SKA3;TUBB4B;CIT;HNRNPM;ANLN;OGDH;REV3L;TACC3;KIF20A;LRRFIP1;CEP55
KO_Downregulated_527_Genes	DepMap_WG_CRISPR_Screens_Sanger_CellLines_2019	Caov-4	0.00436182	0.196458	12.3431	IDI1;FDPS;ERCC6L;DNMT1;TXNRD1;ARHGAP29;BRCA1;CIT;SQLE;ANLN;CCNB1;REV3L;KIF20A;CEP55;FDFT1
KO_Downregulated_527_Genes	DepMap_WG_CRISPR_Screens_Sanger_CellLines_2019	SNU-16	0.00534614	0.196458	10.286	IDI1;FDPS;SLC20A1;CDCA5;KIF14;SLC2A1;MSMO1;TTF2;MKI67;LSS;CIT;HNRNPM;ANLN;MYB;ST3GAL4;OGDH;MYBL2;KIF20A;CD44;FDFT1
KO_Downregulated_527_Genes	DepMap_WG_CRISPR_Screens_Sanger_CellLines_2019	PCI-15A	0.00549105	0.196458	10.2062	FANCI;IDI1;DNMT1;STIL;CDCA2;CDCA3;RTKN2;SLC2A1;TTF2;TUBB4B;CIT;HNRNPM;ANLN;CCNB1;HSPH1;FANCD2;TACC3;KIF20A;TRIP13;ST3GAL1
KO_Downregulated_527_Genes	DepMap_WG_CRISPR_Screens_Sanger_CellLines_2019	NCI-H2170	0.00712601	0.229458	9.44409	IDI1;FDPS;DNMT1;CDCA2;FBLIM1;CDCA5;SLC2A1;TTF2;FOXM1;LMNB1;HNRNPM;ANLN;CCNB1;KIF18B;OGDH;TACC3;MYBL2;KIF20A;ST3GAL1;CEP55
KO_Downregulated_527_Genes	Descartes_Cell_Types_and_Tissue_2021	Erythroblasts in Stomach	5.19668e-05	0.00795092	43.2274	CDC20;INCENP;CDCA5;HBB;BIRC5;FAM83D;BEST3;SPTB;SHCBP1;DLGAP5;KIF15;TRAK2
KO_Downregulated_527_Genes	Descartes_Cell_Types_and_Tissue_2021	Vascular endothelial cells in Spleen	0.000405996	0.0310587	45.3853	MAGI1;GABBR2;PTPRB;AFAP1L1;KIAA1671;RAPGEF5;FGF12
KO_Downregulated_527_Genes	Descartes_Cell_Types_and_Tissue_2021	Thymic epithelial cells in Thymus	0.00397554	0.175919	12.3095	COL27A1;SH2D4A;LAMC2;CTSV;SLC6A1;SORCS2;RYR3;EGFR;TOX3;SDK1;ADAMTS14;EPB41L4A;CDH4;TP53I3;KCNH1;PTPN3
KO_Downregulated_527_Genes	Descartes_Cell_Types_and_Tissue_2021	Vascular endothelial cells in Cerebellum	0.0047757	0.175919	9.57048	MYLK2;SLC2A1;HBB;ARHGAP18;ITPR3;PCDH12;THSD1;NPAS2;CDH5;S100A16;SLC12A7;S100A10;AFAP1L1;ANGPT2;KLF13;MYO10;ARHGAP29;DCBLD1;TM4SF1;VANGL1;PTPRB;FABP4;F2RL1;TAGLN2;ANGPTL4;MATN3;ENG
KO_Downregulated_527_Genes	Descartes_Cell_Types_and_Tissue_2021	Mesothelial cells in Spleen	0.00574898	0.175919	12.1435	LRRN4;AHNAK2;PLAT;CHRDL1;NDRG1;TM4SF1;FABP4;EFEMP1;PDPN;DSG2;EZR;VAT1L;S100A10
KO_Downregulated_527_Genes	Descartes_Cell_Types_and_Tissue_2021	Vascular endothelial cells in Thymus	0.00943491	0.24059	10.2745	COL15A1;SPNS2;TGFA;FAM189A1;ARHGAP29;THSD1;PTPN14;MYLK;PTPRB;ABLIM3;ITGA6;RNF152;MET
KO_Downregulated_527_Genes	Descartes_Cell_Types_and_Tissue_2021	Visceral neurons in Lung	0.0174428	0.381249	7.94815	GABBR2;MEGF10;ST8SIA2;KIAA1549L;SHISA9;ACAT2;TUBB2B;TUBB2A;GPRIN1;LHX1;FGF13;NTSR1;VAT1L;KCNH1
KO_Downregulated_527_Genes	Descartes_Cell_Types_and_Tissue_2021	Vascular endothelial cells in Cerebrum	0.0276386	0.471602	5.76636	MYLK2;AFAP1L1;ANGPT2;MYO10;DYSF;SLC2A1;HBB;ARHGAP29;ITPR3;PCDH12;THSD1;TM4SF1;CDH5;PTPRB;MT2A;FABP4;LGALS1;S100A16;F2RL1;ANGPTL4;SLC12A7;S100A10
KO_Downregulated_527_Genes	Descartes_Cell_Types_and_Tissue_2021	Vascular endothelial cells in Adrenal	0.0277413	0.471602	8.35123	CDH5;CRHBP;PTPRB;AFAP1L1;ARHGAP29;PCDH12;THSD1;ENG
KO_Downregulated_527_Genes	Descartes_Cell_Types_and_Tissue_2021	SATB2 LRRC7 positive cells in Heart	0.0547189	0.81748	6.20392	TOX3;GABBR2;CDH4;TMEM158;NTM;FABP7;NTSR1
KO_Downregulated_527_Genes	Disease_Perturbations_from_GEO_down	multiple myeloma DOID-9538 human GSE36474 sample 707	6.74054e-65	5.62161e-62	2359.02	TOP2A;ARHGAP11A;ERCC6L;NCAPG2;KIF14;HJURP;BUB1B;KIF11;BRCA1;MKI67;FOXM1;SMC4;SMC2;KIF15;LMNB1;CDC20;PNP;PBK;MYBL2;TK1;SPDL1;KPNA2;GTSE1;CEP55;DLGAP5;TMPO;TCF19;EIF5A;GAS2L3;CKAP2L;CKAP2;KIF23;KIF22;CCNA2;ASPM;MELK;ESPL1;DEPDC1;BIRC5;KIF2C;ITGA6;KIF20A;MTFR2;EZR;PRR11;ASF1B;DNMT1;COL15A1;CDCA2;CDCA3;CDCA5;NCAPG;CDCA8;TTK;HMMR;SKA3;NCAPH;SKA1;AURKB;AURKA;CCNB1;CDC45;RACGAP1;ECT2;FAM83D;PLK4;FANCI;S…
KO_Downregulated_527_Genes	Disease_Perturbations_from_GEO_down	prostate cancer DOID-10283 human GSE39452 sample 485	7.84889e-60	3.27299e-57	1918.66	TOP2A;ARHGAP11A;ERCC6L;NCAPG2;KIF14;HJURP;BUB1B;KIF11;BRCA1;CTSV;MKI67;FOXM1;SMC4;SMC2;KIF15;CDC20;PBK;MYBL2;TK1;SPDL1;KPNA2;GTSE1;CEP55;DLGAP5;TMPO;TCF19;GAS2L3;ACOT7;CKAP2L;KIF23;KIF22;RANGAP1;KNSTRN;NME1;CCNA2;ASPM;MELK;SAPCD2;ESPL1;DEPDC1;BIRC5;TAGLN2;KIF2C;KIF20A;MTFR2;PRR11;ASF1B;CDCA2;CDCA3;CDCA5;TROAP;NCAPG;CDCA8;TTK;HMMR;SKA3;NDRG1;NCAPH;AURKB;AURKA;CCNB1;CDC45;RACGAP1;ECT2;FAM83D;BUB1;E…
KO_Downregulated_527_Genes	Disease_Perturbations_from_GEO_down	polycystic ovary syndrome DOID-11612 human GSE48301 sample 806	1.32249e-35	3.67652e-33	737.097	TOP2A;ARHGAP11A;KIF14;HJURP;BUB1B;KIF11;MKI67;FOXM1;KIF15;LMNB1;LGALS1;EFEMP1;PBK;CEP55;DLGAP5;TMPO;GAS2L3;MMP1;CKAP2L;TUBB;KIF23;KNSTRN;CIT;CCNA2;ASPM;MELK;MTHFD1;FANCD2;DEPDC1;PECAM1;BIRC5;ITGA6;PRR11;LRRC17;TMTC1;TTK;HMMR;SKA3;NCAPH;AURKA;CCNB1;CDC45;RACGAP1;ST8SIA4;ECT2;BUB1;FANCI;CENPW;RRM2;PLK1;SHCBP1;NDC80;SQLE;TPX2;ANLN;CENPE;CENPF;CENPI;NFIB;KIF4A;CD9;NCAPD2;TRIP13;APOBEC3B;CDKN3
KO_Downregulated_527_Genes	Disease_Perturbations_from_GEO_down	idiopathic pulmonary fibrosis DOID-0050156 human GSE44723 sample 851	1.96674e-33	4.10065e-31	740.096	TOP2A;ARHGAP11A;KIF14;HJURP;KIF11;TTF2;MKI67;FOXM1;SMC4;CHRDL1;IFIT2;KIF15;LMNB1;PBK;GTSE1;CEP55;SCARA3;GAS2L3;CKAP2L;CKAP2;KIF23;SYTL5;KNSTRN;CCNA2;ASPM;FANCD2;DEPDC1;BIRC5;KIF2C;KIF20A;PRR11;MATN3;MIR155HG;CDCA3;CDCA8;TTK;HMMR;AURKA;CCNB2;CCNB1;PDPN;FAM83D;BUB1;VAT1L;PLK4;CENPW;SPAG5;UBE2C;NDC80;TPX2;ANLN;CENPE;CENPF;KIF18B;NFIB;KIF4A;TACC3;CDKN3
KO_Downregulated_527_Genes	Disease_Perturbations_from_GEO_down	Down Syndrome DOID-14250 human GSE23910 sample 494	8.08305e-22	1.34825e-19	398.859	TOP2A;HJURP;CDCA8;CXCR4;BUB1B;TTK;KIF11;HMMR;MKI67;SKA3;CCNB2;CCNB1;PSMD2;MYB;UCP2;PBK;ECT2;GTSE1;CEP55;E2F7;TMPO;EIF5A;RRM2;AMFR;PLK1;KIF24;AHSA1;KIF23;RANGAP1;CCNA2;TPX2;ASPM;MELK;DNMBP;SAPCD2;ESPL1;KIFC1;TACC3;KIF20A;CDKN3;BCL2L1
KO_Downregulated_527_Genes	Disease_Perturbations_from_GEO_down	polycystic ovary syndrome DOID-11612 human GSE48301 sample 560	2.46551e-20	3.42706e-18	322.855	TOP2A;ARHGAP11A;LRRC17;KIF14;ARHGAP18;TMTC1;TTK;MRPL15;KIF11;HMMR;MKI67;SMC2;KIF15;CCNB2;CCNB1;EFEMP1;PBK;BUB1;CEP55;DLGAP5;SVIL;CENPW;RRM2;GTF3A;KIF23;SHCBP1;NDC80;CCNA2;TPX2;ANLN;CENPE;ASPM;CENPF;MELK;CENPI;KIF4A;DEPDC1;TACC3;BIRC5;CD9;CDKN3;CBLN1
KO_Downregulated_527_Genes	Disease_Perturbations_from_GEO_down	polycystic ovary syndrome DOID-11612 human GSE48301 sample 818	2.29912e-17	2.61281e-15	205.585	TOP2A;ARHGAP11A;BUB1B;ARHGAP18;TMTC1;TTK;KIF11;HMMR;MKI67;NCAPH;KIF15;CDH5;CCNB1;LGALS1;EFEMP1;CDC45;RACGAP1;ST8SIA4;PBK;BUB1;CEP55;DLGAP5;CCT5;ELOVL1;CENPW;RRM2;TUBB;KIF23;SHCBP1;NDC80;CCNA2;SQLE;TPX2;ANLN;ASPM;CENPF;MELK;MTHFD1;CENPI;KIF4A;DEPDC1;PECAM1;BIRC5;CD9;CDKN3
KO_Downregulated_527_Genes	Disease_Perturbations_from_GEO_down	atopic dermatitis skin DOID-3310 human GSE32924 sample 630	2.50629e-17	2.61281e-15	247.436	CDCA3;CDCA5;MVP;KIF14;NCAPG;BUB1B;TTK;HMMR;MKI67;FOXM1;LRP8;CDC20;CCNB1;PNP;TK1;CEP55;DLGAP5;GALNT6;RRM2;S100A2;UBE2C;MMP1;NETO2;MMP9;SHCBP1;ZWINT;NDC80;CENPE;MELK;TP53I3;KIF18B;SAPCD2;KIF4A;KIF2C;KIF20A;ANGPTL4;TRIP13;APOBEC3B
KO_Downregulated_527_Genes	Disease_Perturbations_from_GEO_down	hepatitis C DOID-1883 human GSE20948 sample 601	5.09948e-16	4.72552e-14	205.406	TOP2A;IDI1;CSE1L;HJURP;NCAPG;MSMO1;TMEM97;SAT1;NDRG1;ACAT2;AURKA;CDC20;TUBA1C;EBP;CCNB1;PSMD2;KPNA2;FAM83D;DLGAP5;S100A10;FDFT1;FDPS;RRM2;HMGCS1;SPAG5;TUBB;IDH1;TXNRD1;DHCR24;TUBB4B;ZWINT;TPX2;MELK;PKM;TACC3;KIF20A;DHCR7;CDKN3
KO_Downregulated_527_Genes	Disease_Perturbations_from_GEO_down	cellular phase chronic idiopathic myelofibrosis 8106 human GSE3410 sample 460	2.61085e-11	2.17745e-09	132.845	TOP2A;GPI;CDCA8;HBB;CXCR4;HMMR;CDC20;TUBA1C;CCNB2;TUBA1B;RGS2;CCNB1;RACGAP1;KPNA2;DLGAP5;TMPO;EIF5A;RRM2;UBE2C;TUBB;TUBB4B;ZWINT;NME1;CCNA2;TPX2;ASF1B;CDKN3
KO_Downregulated_527_Genes	Disease_Perturbations_from_GEO_up	sporadic breast cancer DOID-8029 human GSE3744 sample 979	1.55757e-46	1.29901e-43	1871.36	TOP2A;KIF14;HJURP;BUB1B;KIF11;MKI67;FOXM1;KIF15;LMNB1;CDC20;PBK;MYBL2;KPNA2;CEP55;DLGAP5;TCF19;GAS2L3;MMP1;CKAP2L;MMP9;CCNA2;ASPM;MELK;DEPDC1;KIF2C;KIF20A;ASF1B;CDCA3;CDCA5;NCAPG;CDCA8;TTK;HMMR;AURKA;CCNB1;CDC45;RACGAP1;FAM83D;FANCI;STIL;CENPW;RRM2;UBE2C;SHCBP1;ZWINT;DCBLD1;NDC80;SQLE;TPX2;ANLN;CENPE;CENPF;TMEM158;KIF18B;KIF4A;TACC3;NCAPD2;TRIP13;APOBEC3B;CDKN3
KO_Downregulated_527_Genes	Disease_Perturbations_from_GEO_up	breast cancer DOID-1612 human GSE3744 sample 978	3.24588e-44	1.35353e-41	2085.27	TOP2A;HJURP;KIF14;BUB1B;KIF11;MKI67;FOXM1;KIF15;LMNB1;CDC20;PNP;PBK;MYBL2;KPNA2;CEP55;DLGAP5;GAS2L3;MMP1;MMP9;MMP10;CCNA2;ASPM;MELK;DEPDC1;KIF2C;KIF20A;ASF1B;CDCA3;CDCA5;NCAPG;CDCA8;TTK;HMMR;AURKA;CCNB1;RACGAP1;FAM83D;FANCI;RRM2;SPAG5;UBE2C;NDC80;ZWINT;TPX2;ANLN;CENPE;CENPF;KIF18B;KIF4A;TACC3;TRIP13;APOBEC3B;CDKN3
KO_Downregulated_527_Genes	Disease_Perturbations_from_GEO_up	Breast Cancer C0006142 human GSE3744 sample 24	1.39427e-42	3.87608e-40	2000.46	TOP2A;HJURP;KIF14;BUB1B;KIF11;MKI67;FOXM1;KIF15;LMNB1;CDC20;PNP;PBK;MYBL2;KPNA2;CEP55;DLGAP5;GAS2L3;MMP1;MMP9;CCNA2;ASPM;MELK;DEPDC1;KIF2C;KIF20A;MATN3;ASF1B;CDCA3;CDCA5;NCAPG;TTK;HMMR;AURKA;CCNB1;RACGAP1;FAM83D;FANCI;RRM2;UBE2C;NDC80;ZWINT;SQLE;TPX2;ANLN;CENPE;CENPF;KIF4A;TACC3;TRIP13;APOBEC3B;CDKN3
KO_Downregulated_527_Genes	Disease_Perturbations_from_GEO_up	dengue disease DOID-12205 human GSE51808 sample 556	3.14161e-40	6.55026e-38	893.025	TOP2A;ERCC6L;KIF14;HJURP;BUB1B;KIF11;MKI67;FOXM1;IFIT2;KIF15;CDC20;MT2A;C3AR1;PBK;MYBL2;TK1;CEP55;DLGAP5;TCF19;DUSP5;CKAP2L;EMP1;NME1;CCNA2;CCNA1;MELK;ESPL1;DEPDC1;BIRC5;KIF2C;KIF20A;MTFR2;CDCA2;CDCA3;CDCA5;TROAP;NCAPG;CDCA8;TTK;HMMR;SKA3;NCAPH;SKA1;AURKB;CCNB1;CDC45;FAM83D;E2F7;PLK4;FANCI;STIL;CENPW;RRM2;GCH1;SPAG5;UBE2C;DHCR24;SHCBP1;ZWINT;NDC80;TPX2;ANLN;CENPE;UCK2;KIF18B;KIF4A;TRIP13;FGF13;AP…
KO_Downregulated_527_Genes	Disease_Perturbations_from_GEO_up	Dengue Fever DOID-12206 human GSE51808 sample 447	1.32519e-36	2.21041e-34	812.166	TOP2A;NCAPG2;KIF14;HJURP;BUB1B;KIF11;MKI67;FOXM1;KIF15;CDC20;MT2A;PBK;MYBL2;TK1;CEP55;DLGAP5;TCF19;DUSP5;KIF23;NME1;CCNA2;CCNA1;ASPM;MELK;ESPL1;DEPDC1;BIRC5;KIF2C;KIF20A;MTFR2;CDCA2;CDCA3;CDCA5;NCAPG;CDCA8;TTK;HMMR;SKA3;NCAPH;SKA1;AURKB;CCNB1;CDC45;FAM83D;PLK4;FANCI;STIL;CENPW;RRM2;SPAG5;UBE2C;DHCR24;SHCBP1;ZWINT;NDC80;TPX2;ANLN;CENPE;UCK2;KIF18B;KIF4A;TRIP13;FGF13;CDKN3
KO_Downregulated_527_Genes	Disease_Perturbations_from_GEO_up	dengue hemorrhagic fever DOID-12206 human GSE51808 sample 557	1.95219e-35	2.71355e-33	711.975	TOP2A;KIF14;HJURP;BUB1B;KIF11;MKI67;FOXM1;KIF15;CDC20;MT2A;C3AR1;PBK;MYBL2;TK1;CEP55;DLGAP5;TCF19;DUSP5;CKAP2L;NME1;CCNA2;CCNA1;ASPM;MELK;ESPL1;DEPDC1;BIRC5;KIF2C;KIF20A;MTFR2;CDCA2;CDCA3;CDCA5;TROAP;NCAPG;CDCA8;TTK;HMMR;SKA3;NCAPH;SKA1;AURKB;CCNB1;CDC45;FAM83D;FANCI;STIL;CENPW;RRM2;GCH1;SPAG5;UBE2C;DHCR24;SHCBP1;ZWINT;NDC80;TPX2;ANLN;CENPE;UCK2;KIF18B;KIF4A;TRIP13;FGF13;APOBEC3B;CDKN3
KO_Downregulated_527_Genes	Disease_Perturbations_from_GEO_up	progressive myoclonus epilepsy DOID-891 mouse GSE47516 sample 516	9.2018e-31	1.09633e-28	490.334	ARHGAP11A;TOP2A;BUB1B;KIF11;FOXM1;MKI67;SMC4;CDC20;RGS4;TUBA1C;EFEMP1;LGALS1;PBK;TK1;KPNA2;CEP55;DLGAP5;GAS2L3;CKAP2L;CKAP2;EMP1;KIF22;KNSTRN;CCNA2;TOX3;MELK;ESPL1;S100A6;BIRC5;KIF2C;KIF20A;ASF1B;CDCA2;CDCA5;NCAPG;CDCA8;CXCR4;TTK;HMMR;NCAPH;AURKB;CCNB2;CCNB1;HSPH1;RACGAP1;ECT2;FAM83D;BUB1;E2F7;S100A10;PLK4;STIL;RRM2;SPAG5;UBE2C;PLK1;SHCBP1;NDC80;CENPE;TPX2;ANLN;CENPF;KIF18B;CENPI;TACC3;PMP22;CDKN3
KO_Downregulated_527_Genes	Disease_Perturbations_from_GEO_up	H1N1 DOID-0050211 human GSE27131 sample 514	4.44604e-30	4.63499e-28	491.821	ARHGAP11A;TOP2A;SLC44A1;NCAPG2;HJURP;KIF14;KIF11;BRCA1;FOXM1;MKI67;SMC2;KIF15;LMNB1;PNP;LGALS1;MYB;C3AR1;PBK;MYBL2;TK1;KPNA2;CEP55;DLGAP5;KIF23;MMP9;CIT;CCNA2;ASPM;MELK;KIFC1;KIF2C;CDCA2;CDCA5;NCAPG;ARHGAP18;TTK;TMTC1;HMMR;NCAPH;MED12L;AURKA;CCNB2;CCNB1;CDC45;ECT2;BUB1;E2F7;PLK4;FANCI;RRM2;SPAG5;PLK1;DHCR24;SHCBP1;NDC80;TPX2;ANLN;CENPF;TP53I3;CENPI;KIF4A;TRIP13;CDKN3;APOBEC3B
KO_Downregulated_527_Genes	Disease_Perturbations_from_GEO_up	Osteoarthritis C0029408 human GSE16464 sample 199	4.46476e-22	4.13734e-20	342.357	TOP2A;CDCA3;CSE1L;BUB1B;MSMO1;TTK;KIF11;HMMR;SMC4;AURKA;CDC20;TUBA1C;TUBA1B;CCNB1;TUBA1A;RACGAP1;PBK;TK1;KPNA2;FAM83D;CEP55;DLGAP5;S100A10;CENPW;RRM2;UBE2C;MMP1;TUBB;TUBB4B;KNSTRN;SHCBP1;TM4SF1;ZWINT;NDC80;NME1;CCNA2;TPX2;ANLN;TUBB2A;MELK;TAGLN2;KIF20A;PLP2;TRIP13;PRR11;APOBEC3B;CDKN3
KO_Downregulated_527_Genes	Disease_Perturbations_from_GEO_up	esophagus squamous cell carcinoma DOID-3748 human GSE20347 sample 607	1.86274e-21	1.55352e-19	357.946	TOP2A;KIF14;HJURP;BUB1B;PLAT;LAMC2;TTK;FOXM1;KIF15;AURKA;CCNB2;LGALS1;PBK;MYBL2;IGF2BP3;ECT2;TSPAN1;CEP55;DLGAP5;FANCI;STIL;UBE2C;MMP1;TXNRD1;KIF23;NETO2;MMP9;MMP10;NDC80;CIT;TPX2;ASPM;FABP4;TMEM158;KIF18B;KCNS3;KIF4A;DSG2;KIF20A;TRIP13;CHST2;APOBEC3B;CDKN3
KO_Downregulated_527_Genes	Disease_Signatures_from_GEO_down_2014	Huntington's Disease GSE3583	3.12205e-08	4.4333e-06	65.6343	IDI1;MVK;CELF2;DYSF;PTPRK;ETS2;EBP;PNP;LGALS1;TUBA1A;PLXNA2;KPNA2;SVIL;FDPS;SLC38A1;PCYT2;KSR1;HMGCS1;ST8SIA2;BTBD11;KIF22;IL17RD;DCBLD1;TUBB2B;LHX1;F2RL1;ANGPTL4
KO_Downregulated_527_Genes	Disease_Signatures_from_GEO_down_2014	Nutritional deficiency, NEC GSE1776	1.5436e-06	0.000109596	44.4088	GPI;ACOT7;MVK;RRM2;ITGB5;TUBB;MVP;BUB1B;ITPR3;DHCR24;ETS2;SQLE;ANLN;NSDHL;EBP;PNP;TUBA1A;PKM;SLCO3A1;GRK5;S100A16;CD9;TSPAN1;S100A10
KO_Downregulated_527_Genes	Disease_Signatures_from_GEO_down_2014	Simian Acquired Immune Deficiency Syndrome GSE4785	0.00107531	0.0381735	16.4494	GPI;HMGCS1;PLK1;BTBD11;MSMO1;IQGAP3;SAT1;NDRG1;TGFBR2;SQLE;EFEMP1;GNG2;HECTD3;UCP2;TACC3;KIF2C;DHCR7;PTPN3
KO_Downregulated_527_Genes	Disease_Signatures_from_GEO_down_2014	Thrombocytopenia GSE2527	0.00107531	0.0381735	16.4494	ACOT7;EDEM1;IDH1;SLC2A1;ARHGAP18;NDRG1;CORO1A;MOB3A;SQLE;PNP;LGALS1;HSPH1;UBASH3B;CDC42EP3;C3AR1;PECAM1;LCP1;OCIAD2
KO_Downregulated_527_Genes	Disease_Signatures_from_GEO_down_2014	CML - Chronic myeloid leukemia GSE11889	0.00266732	0.0541085	13.3961	CPT1A;UBE2C;NCAPG2;EMP1;CXCR4;TMEM97;KIF11;MKI67;TUBB4B;SIPA1L3;DOCK10;STK10;CCNB2;RGS2;GTSE1;SH2B3;CD44
KO_Downregulated_527_Genes	Disease_Signatures_from_GEO_down_2014	Influenza GSE3203	0.00266732	0.0541085	13.3961	GRB7;SLC38A1;C2CD2;OSBPL3;TGFA;ARHGAP18;EGFR;LMNB1;RNF144A;SPRED3;SLC4A8;RACGAP1;MEIOB;IGF2BP3;CENPO;RNF152;PLXNA4
KO_Downregulated_527_Genes	Disease_Signatures_from_GEO_down_2014	Retinoschisis GSE5581	0.00266732	0.0541085	13.3961	MYLK2;STARD13;SHMT1;PLK1;KIF12;LAMC2;HMGCR;ETV5;CCNA2;EPB41L4A;GNG2;RAB37;MYO5C;ADAM12;DEPDC1;TRIP13;TLR4
KO_Downregulated_527_Genes	Disease_Signatures_from_GEO_down_2014	Cardiomyopathy GSE5406	0.00624608	0.0886944	10.7384	TRAF3IP2;SH2D3A;MYO5A;KIF23;RANGAP1;PVR;ACAT2;NPAS2;AURKA;SLC4A8;ADAM28;SALL1;LPIN1;CEP55;TMPO;NKX3-1
KO_Downregulated_527_Genes	Disease_Signatures_from_GEO_down_2014	Dehydration GSE3125	0.00624608	0.0886944	10.7384	IDI1;FDPS;HMGCS1;PLAT;DHCR24;HMGCR;LSS;NME1;SQLE;RGS2;ELF1;SLCO3A1;DSG2;DHCR7;EZR;FDFT1
KO_Downregulated_527_Genes	Disease_Signatures_from_GEO_down_2014	Epilepsy GSE7486	0.00624608	0.0886944	10.7384	ELOVL1;STIL;NCOA5;SH3KBP1;CKAP2L;CSE1L;NCAPG2;NCAPG;KIF22;SMC2;PREX1;RACGAP1;BIN1;AIFM2;KIF4A;OCIAD2
KO_Downregulated_527_Genes	Disease_Signatures_from_GEO_up_2014	Cardiac Hypertrophy GSE5500	1.68344e-13	2.37366e-11	151.661	ARHGAP11A;CTSZ;SMC4;SKA1;AURKB;IFIT2;MYLK;TUBA1C;PNP;TUBA1A;DPYSL3;PBK;TK1;E2F7;S100A10;PLK4;ELOVL1;CMTM3;EDEM1;TUBB;PLK1;AHNAK2;CKAP2;SHCBP1;TUBB2B;TACC3;S100A6;PECAM1;PMP22;BIRC5;CD9;TAGLN2;TRIB3;NCAPD2;ITGA6
KO_Downregulated_527_Genes	Disease_Signatures_from_GEO_up_2014	Cancer of prostate GSE1413	4.39063e-07	2.0636e-05	50.8932	GPI;IDI1;SLC45A3;MVP;SLC2A1;PLAT;CTSV;SAT1;HK2;IFIT2;NSDHL;RGS2;RASSF3;UCP2;TSPAN1;S100A10;RRM2;GCH1;TXNRD1;DHCR24;RANGAP1;PKM;OGDH;TMCC3;CD9
KO_Downregulated_527_Genes	Disease_Signatures_from_GEO_up_2014	Serous carcinoma GSE10971	4.39063e-07	2.0636e-05	50.8932	SEMA7A;CDCA3;TROAP;CCNF;CDCA8;ASAP2;SMC4;IQGAP3;CCNB2;PBK;HIVEP3;GABBR2;GAS2L3;SLC38A1;PPP1R14B;CMTM3;PLK1;KIAA1549L;KIF23;ETV1;CIT;RBL1;TRIB3;ARHGEF2;PRR11
KO_Downregulated_527_Genes	Disease_Signatures_from_GEO_up_2014	Hepatitis C infection GSE2067	5.1888e-06	0.000182905	38.4843	SLC38A1;DNMT1;MYO10;CSE1L;MVP;PLK1;ITPR3;HMMR;CDC20;ASPM;CCNB1;MELK;KIFC1;PBK;S100A6;KIF20A;TK1;ESYT1;EZR;KPNA2;CNIH3;CCT5;ASF1B
KO_Downregulated_527_Genes	Disease_Signatures_from_GEO_up_2014	Hypercholesteremia GSE3889	1.66526e-05	0.000391337	33.0966	EIF5A;SLC38A1;PPP1R14B;SLC43A2;TUBB;CELF2;MYO5A;KIF23;TUBB4B;SMC2;TGFBR2;VANGL1;ASPM;TUBB2A;MELK;KIF3B;TAGLN2;ARHGEF2;PLP2;TRIP13;KIF20B;TMPO
KO_Downregulated_527_Genes	Disease_Signatures_from_GEO_up_2014	Squamous cell carcinoma of lung GSE3268	1.66526e-05	0.000391337	33.0966	STIL;MYBPC2;TUBB;PLK1;NCAPG;CDCA8;TGFA;MRPL15;MKI67;NCAPH;AURKB;RUNX1;AURKA;CCNB1;CDC45;RACGAP1;KIFC1;KIF4A;TTLL12;CENPO;BUB1;CCT5
KO_Downregulated_527_Genes	Disease_Signatures_from_GEO_up_2014	Psoriasis vulgaris GSE6710	5.09445e-05	0.000897896	28.2226	AGPAT5;DNMT1;GCH1;EDEM1;ACOT11;CXCR4;PLAT;MRPL15;MKI67;PITPNC1;AURKA;CCNB2;CCNB1;PNP;MELK;KIF18B;PBK;KIF2C;TRIP13;KPNA2;CDKN3
KO_Downregulated_527_Genes	Disease_Signatures_from_GEO_up_2014	Ventricular hypertrophy GSE4678	5.09445e-05	0.000897896	28.2226	ELOVL1;IDI1;CPT1A;DNMT1;ABHD4;TXNRD1;CTSZ;ARHGAP18;PTPN14;EGFR;PANX1;STK10;TUBA1B;TMEM158;MELK;DLG5;UCP2;PMP22;TRIB3;PLP2;LRRFIP1
KO_Downregulated_527_Genes	Disease_Signatures_from_GEO_up_2014	Barrett Esophagus GSE1420	0.000148312	0.00232355	23.839	MYO10;SLC20A1;SH2D3A;OSBPL3;PLAUR;ITPR3;LAMC2;PTPRK;ASAP2;DPP3;PANX1;STK10;SPRED2;SLC7A7;S100A6;UTP20;LRRFIP1;EZR;SLC12A7;CCNJL
KO_Downregulated_527_Genes	Disease_Signatures_from_GEO_up_2014	Eczema GSE6012	0.000410142	0.00525728	19.9225	DUSP5;GALNT6;RRM2;GCH1;S100A2;MRPL15;MKI67;TUBB4B;SMC4;NME1;TUBA1B;CCNB1;PNP;KIF18B;PSMD2;BIRC5;KIF2C;CALM1;KPNA2
KO_Downregulated_527_Genes	DisGeNET	Breast Carcinoma	3.41337e-26	1.78007e-22	154.361	CCNF;STMN3;GRPR;MKI67;SMC4;MYLK;SMC2;CDC20;PREX1;MT2A;PNP;LGALS1;UBASH3B;RASSF3;MYB;TNFSF10;GTSE1;SLC12A7;CPT1A;PIMREG;TM4SF1;RUNX1;BIN1;PRKCQ;TAGLN2;TRIB3;KIF20A;EZR;KIF20B;ASF1B;GRB7;SHMT1;CDCA8;STC1;TGFA;GATA3;HSPH1;CHST11;RACGAP1;S100A16;HIVEP3;ST3GAL1;TSPAN1;NTSR1;S100A10;PLK4;STARD13;ST8SIA2;PLK1;ZWINT;VANGL1;SQLE;HNRNPM;TPX2;ANLN;CALM1;APOBEC3B;TOP2A;GPI;NRP1;CD40;SLC44A1;SH3KBP1;CTSZ;KIF1…
KO_Downregulated_527_Genes	DisGeNET	Neoplasm Metastasis	2.41424e-25	6.29513e-22	153.072	MAML2;STMN3;TMEM97;GRPR;MKI67;SMC4;MYLK;CDC20;PREX1;LGALS1;UBASH3B;PSMD2;DPYSL3;MYB;RASSF6;TNFSF10;GTSE1;EPHB1;CPT1A;TM4SF1;RUNX1;BIN1;TRIB3;EZR;PRR11;GRB7;CDCA2;STC1;TGFA;GATA3;SKA3;IQGAP3;SKA1;CHST11;RACGAP1;S100A16;ST3GAL4;HIVEP3;TSPAN1;NTSR1;FDFT1;S100A10;PLK4;STARD13;AFAP1L1;PLK1;MYO5A;MICAL2;VANGL1;SQLE;HNRNPM;TPX2;CALM1;APOBEC3B;TOP2A;GPI;NRP1;CD40;CTSZ;KIF14;HBB;BRCA1;CHRDL1;PANX1;TUBA1B;…
KO_Downregulated_527_Genes	DisGeNET	Malignant neoplasm of breast	3.49961e-24	6.08349e-21	136.444	CCNF;STMN3;GRPR;MKI67;SMC4;MYLK;CDC20;PREX1;MT2A;PNP;LGALS1;UBASH3B;RASSF3;MYB;TNFSF10;GTSE1;SLC12A7;TMPO;CPT1A;PIMREG;TM4SF1;RUNX1;BIN1;PRKCQ;TAGLN2;TRIB3;KIF20A;EZR;KIF20B;ASF1B;GRB7;SHMT1;CDCA8;STC1;TGFA;GATA3;HSPH1;CHST11;RACGAP1;S100A16;HIVEP3;ST3GAL1;TSPAN1;NTSR1;S100A10;PLK4;STARD13;ST8SIA2;PLK1;ZWINT;VANGL1;SQLE;HNRNPM;TPX2;ANLN;CALM1;APOBEC3B;TOP2A;GPI;NRP1;CD40;SLC44A1;SH3KBP1;CTSZ;KIF1…
KO_Downregulated_527_Genes	DisGeNET	Malignant neoplasm of prostate	5.30774e-20	6.91996e-17	111.944	PLAT;GRPR;MKI67;SMC4;SAT1;ETS2;MYLK;TM7SF2;PREX1;MT2A;RGS2;EFEMP1;PNP;LGALS1;UBASH3B;ARHGDIA;DPYSL3;MYB;TNFSF10;KPNA2;SLC38A1;CPT1A;SCARA3;S100A2;GTF3A;TM4SF1;RUNX1;ADAM19;MELK;MTHFD1;BIN1;S100A6;TRIB3;TTLL12;EZR;TRIB2;GRB7;DNMT1;SLC45A3;SHMT1;STC1;TGFA;ITPR3;GATA3;HMMR;SKA3;NDRG1;NPAS2;CCNB1;EBP;GRK5;S100A16;PLXNA2;ST8SIA4;MBP;ST3GAL1;NTSR1;FDFT1;CD276;PLK4;FDPS;UBE2C;IDH1;PLK1;TRPV2;MICAL2;DHCR…
KO_Downregulated_527_Genes	DisGeNET	Mammary Neoplasms	2.32256e-19	2.32941e-16	115.373	PLAT;MKI67;SAT1;PVR;ETS2;MYLK;TM7SF2;PREX1;CDH5;FADS2;MT2A;RGS2;EFEMP1;RASSF3;ARHGDIA;MYB;TNFSF10;KPNA2;SLC12A7;KCNH1;CPT1A;SCARA3;S100A2;TM4SF1;RUNX1;MELK;BIN1;FANCD2;ADAM12;S100A6;TIMELESS;PRKCQ;TRIB3;EZR;KIF20B;GRB7;DNMT1;SHMT1;STC1;TGFA;GATA3;HMMR;CORO1A;NDRG1;NPAS2;CCNB1;EBP;HSPH1;RACGAP1;ST8SIA4;UTP20;ST3GAL1;NTSR1;S100A10;UBE2C;IDH1;PLK1;NDC80;SQLE;PTPRB;FGF13;BCL2L1;APOBEC3B;BCAR3;TOP2A;G…
KO_Downregulated_527_Genes	DisGeNET	Prostate carcinoma	2.68005e-19	2.32941e-16	106.886	PLAT;GRPR;MKI67;SMC4;SAT1;ETS2;MYLK;TM7SF2;PREX1;MT2A;RGS2;EFEMP1;PNP;LGALS1;UBASH3B;ARHGDIA;DPYSL3;MYB;TNFSF10;KPNA2;KCNH1;SLC38A1;CPT1A;SCARA3;S100A2;GTF3A;TM4SF1;RUNX1;ADAM19;MELK;MTHFD1;BIN1;S100A6;TRIB3;TTLL12;EZR;TRIB2;DNMT1;SLC45A3;SHMT1;STC1;TGFA;ITPR3;GATA3;HMMR;SKA3;NDRG1;NPAS2;CCNB1;EBP;GRK5;S100A16;PLXNA2;ST8SIA4;MBP;ST3GAL1;NTSR1;FDFT1;CD276;PLK4;FDPS;UBE2C;IDH1;PLK1;TRPV2;MICAL2;DHC…
KO_Downregulated_527_Genes	DisGeNET	Malignant neoplasm of lung	5.72565e-18	4.26561e-15	102.45	BUB1B;PLAT;GRPR;SAT1;PVR;ETS2;MYLK;SMC2;TM7SF2;CDC20;EFEMP1;LGALS1;RASSF3;PSMD2;DPYSL3;TNFSF10;KPNA2;EPHB1;TMPO;SCARA3;S100A2;SPNS2;KNL1;TM4SF1;FRMD5;S100A6;TIMELESS;EZR;PRR11;TRIB2;CHRNA1;GRB7;DNMT1;CDCA5;SHMT1;CDCA8;STC1;TGFA;GATA3;IQGAP3;NDRG1;CCNB2;CCNB1;EBP;RACGAP1;ST8SIA4;MBP;NTSR1;FDFT1;CD276;UBE2C;PLK1;DHCR24;SMARCA2;NDC80;TPX2;ANLN;KIF4A;DHCR7;CALM1;BCL2L1;TOP2A;NRP1;CD40;SLC44A1;KIF14;S…
KO_Downregulated_527_Genes	DisGeNET	Carcinogenesis	1.70266e-17	1.10992e-14	87.6275	MAML2;CSE1L;NRK;BUB1B;PLAT;GRPR;MKI67;SMC4;SAT1;PVR;ETS2;TM7SF2;CDC20;RGS4;CRHBP;PREX1;CDH4;MT2A;RGS2;EFEMP1;PNP;LGALS1;RASSF3;MYB;RASSF6;C3AR1;TNFSF10;KPNA2;EPHB1;KCNH1;SCARA3;NUP210;S100A2;GTF3A;RUNX1;MELK;FANCD2;S100A6;TIMELESS;TRIB3;KIF20A;TTLL12;LMX1B;EZR;KIF20B;PRR11;TRIB2;CARD11;GRB7;DNMT1;NNMT;CDCA3;SHMT1;STC1;TGFA;ARHGAP18;GATA3;SKA3;IQGAP3;CORO1A;NDRG1;SKA1;NPAS2;CCNB2;CCNB1;EBP;S100A16…
KO_Downregulated_527_Genes	DisGeNET	Carcinoma of lung	3.72031e-17	2.15571e-14	95.3438	BUB1B;PLAT;GRPR;SAT1;PVR;ETS2;MYLK;TM7SF2;CDC20;FADS2;EFEMP1;LGALS1;RASSF3;PSMD2;DPYSL3;TNFSF10;KPNA2;KCNH1;TMPO;SCARA3;S100A2;SPNS2;TM4SF1;FRMD5;S100A6;TIMELESS;EZR;PRR11;CHRNA1;DNMT1;CDCA5;SHMT1;CDCA8;STC1;TGFA;GATA3;IQGAP3;NDRG1;CCNB2;CCNB1;EBP;RACGAP1;ST8SIA4;MBP;NTSR1;FDFT1;CD276;UBE2C;PLK1;DHCR24;SMARCA2;NDC80;TPX2;ANLN;KIF4A;DHCR7;CALM1;BCL2L1;TOP2A;NRP1;CD40;SLC44A1;KIF14;SLC2A1;LAMC2;BRC…
KO_Downregulated_527_Genes	DisGeNET	Primary malignant neoplasm of lung	1.4117e-16	7.36202e-14	92.786	BUB1B;PLAT;GRPR;SAT1;PVR;ETS2;MYLK;TM7SF2;CDC20;EFEMP1;LGALS1;RASSF3;PSMD2;DPYSL3;TNFSF10;KPNA2;TMPO;SCARA3;S100A2;SPNS2;TM4SF1;FRMD5;S100A6;TIMELESS;EZR;PRR11;CHRNA1;DNMT1;CDCA5;SHMT1;CDCA8;STC1;TGFA;GATA3;IQGAP3;NDRG1;CCNB2;CCNB1;EBP;RACGAP1;ST8SIA4;MBP;NTSR1;FDFT1;CD276;UBE2C;PLK1;DHCR24;SMARCA2;NDC80;TPX2;ANLN;KIF4A;DHCR7;CALM1;BCL2L1;TOP2A;NRP1;CD40;SLC44A1;KIF14;SLC2A1;LAMC2;BRCA1;FOXM1;HK2…
KO_Downregulated_527_Genes	Drug_Perturbations_from_GEO_2014	acetaminophen homo sapiens gpl6244 gse27420 chdir up	3.88439e-45	2.4627e-42	1033.3	ARHGAP11A;TOP2A;ERCC6L;NCAPG2;CCNF;HJURP;KIF14;KIF11;BRCA1;FOXM1;PITPNC1;CEP128;UBASH3B;MYBL2;TK1;KPNA2;GTSE1;CEP55;DLGAP5;TCF19;GAS2L3;CKAP2L;ITGA2;CKAP2;KIF24;KIF23;CIT;ASPM;FRMD5;MELK;ESPL1;KIFC1;FANCD2;DEPDC1;TIMELESS;KIF2C;KIF20A;KIF20B;PRR11;ASF1B;CDCA2;CDCA3;CDCA5;TROAP;CDCA8;TTK;HMMR;SKA3;IQGAP3;NCAPH;SKA1;AURKB;CCNB2;CDC45;RACGAP1;FAM83D;BUB1;E2F7;PLK4;FANCI;CCDC18;STIL;CENPW;RRM2;UBE2C;…
KO_Downregulated_527_Genes	Drug_Perturbations_from_GEO_2014	estradiol homo sapiens gpl96 gds2324 chdir up	5.43109e-40	1.72166e-37	524.103	CSE1L;HJURP;BUB1B;MSMO1;TMEM97;SMC4;ETS2;SMC2;CDC20;MT2A;PNP;LGALS1;PSMD2;ARHGDIA;MYB;KPNA2;TMPO;ACOT7;NUP210;GTF3A;MELK;MTHFD1;TIMELESS;TAGLN2;TRIB3;KIF20A;PRR11;ASF1B;IDI1;DNMT1;CDCA3;SHMT1;CDCA8;HMMR;ACAT2;CCNB2;CCNB1;EBP;HSPH1;RACGAP1;ECT2;FDFT1;S100A10;FANCI;FDPS;UBE2C;PLK1;NDC80;ZWINT;SQLE;HNRNPM;TPX2;UCK2;KIF18B;DHCR7;CALM1;TOP2A;NCAPG2;KIF14;FOXM1;LMNB1;TUBA1C;TUBA1A;PBK;MYBL2;SPDL1;CEP55…
KO_Downregulated_527_Genes	Drug_Perturbations_from_GEO_2014	vitamin c homo sapiens gpl570 gds3635 chdir up	2.20796e-37	4.66615e-35	282.249	TRAF3IP2;CCNF;TMEM97;MKI67;SMC4;SMC2;IFIT2;CDC20;MT2A;PNP;LGALS1;PSMD2;DPYSL3;GTSE1;TMPO;STARD4;KNSTRN;TM4SF1;RUNX1;MTHFD1;TAGLN2;KIF20A;TTLL12;EZR;KIF20B;PRR11;TRIB2;ASF1B;CDCA2;CDCA3;CDCA5;CDCA8;NCAPG;MRPL15;SKA3;IQGAP3;SKA1;NCAPH;RACGAP1;S100A16;FDFT1;S100A10;PLK4;STARD13;PLK1;MICAL2;SMARCA2;ZWINT;VANGL1;SQLE;HNRNPM;TPX2;ANLN;UCK2;OGDH;CALM1;APOBEC3B;TOP2A;NRP1;SH3KBP1;NCAPG2;KIF14;KIF11;OSBPL…
KO_Downregulated_527_Genes	Drug_Perturbations_from_GEO_2014	valproic acid homo sapiens gpl6244 gse23909 chdir up	5.05678e-33	8.01499e-31	801.914	ARHGAP11A;NRP1;MKI67;FOXM1;IFIT2;KIF15;LMNB1;CDC20;TUBA1C;PBK;MYBL2;GTSE1;DLGAP5;NCOA5;EMP1;KIF23;CCNA2;ASPM;KIFC1;DEPDC1;TIMELESS;KIF2C;KIF20A;KIF20B;NNMT;CDCA3;LRRC17;CDCA8;HMMR;SKA3;IQGAP3;NCAPH;SKA1;DPP3;AURKA;CCNB2;CCNB1;RACGAP1;BUB1;PLK4;RRM2;PLK1;SHCBP1;NDC80;TPX2;ANLN;CENPE;CENPF;TP53I3;KIF18B;KIF4A;CENPO;TRIP13;PHF19
KO_Downregulated_527_Genes	Drug_Perturbations_from_GEO_2014	tamoxifen homo sapiens gpl3921 gse33366 chdir up	2.65784e-32	3.37014e-30	466.328	TOP2A;ERCC6L;ITGB5;CSE1L;KIF14;KIF11;MKI67;PITPNC1;SMC2;KIF15;LMNB1;CDC20;EFEMP1;PNP;LGALS1;PBK;MYBL2;TK1;GTSE1;CEP55;TMPO;HMGCS1;PLAUR;ELOVL6;TM4SF1;CIT;CCNA2;ASPM;MELK;ESPL1;DEPDC1;BIRC5;KIF2C;KIF20A;ARHGEF2;PRR11;ASF1B;CDCA3;SHMT1;TROAP;CDCA8;NCAPG;STC1;TGFA;TTK;GATA3;HMMR;HMGCR;THSD1;AURKB;CCNB2;CCNB1;CDC45;RACGAP1;UTP20;LDLR;BUB1;FANCI;CA12;GALNT6;SPAG5;UBE2C;AMFR;PLK1;GINS4;NDC80;CENPE;TPX2…
KO_Downregulated_527_Genes	Drug_Perturbations_from_GEO_2014	bleomycin mus musculus gpl1261 gse25640 chdir up	9.13443e-31	9.65205e-29	364.28	ARHGAP11A;TOP2A;ERCC6L;MEGF10;NCAPG2;CCNF;CTSZ;BUB1B;LAMC2;KIF11;BRCA1;MKI67;SMC2;LMNB1;CDC20;RGS4;LGALS1;C3AR1;PBK;TK1;CEP55;DLGAP5;TCF19;GAS2L3;MYBPC2;CKAP2L;CKAP2;KIF23;KIF22;SORCS2;CCNA2;ASPM;TUBB2B;MMP14;SLC7A7;MELK;ESPL1;INCENP;ADAM12;BIRC5;KIF2C;KIF20A;KIF20B;CD44;ASF1B;SEMA7A;COL15A1;CDCA2;CDCA3;CDCA5;GCNT1;CDCA8;NCAPG;TTK;IQGAP3;NDRG1;SKA1;AURKB;AURKA;CCNB2;CCNB1;RACGAP1;ECT2;BUB1;E2F7;C…
KO_Downregulated_527_Genes	Drug_Perturbations_from_GEO_2014	imatinib homo sapiens gpl96 gds3046 chdir up	4.97923e-30	4.50976e-28	275.266	ERCC6L;CSE1L;HJURP;BUB1B;MSMO1;TMEM97;MKI67;CDC20;NSDHL;PNP;LGALS1;ARHGDIA;MYB;KPNA2;GTSE1;TMPO;SLC38A1;ACOT7;PCYT2;GTF3A;MELK;MTHFD1;TAGLN2;TRIB3;KIF20A;IDI1;CDCA3;CDCA8;NCAPG;MRPL15;HMMR;CORO1A;ACAT2;CCNB1;EBP;HSPH1;ECT2;FDFT1;FDPS;EDEM1;OSBPL3;PLK1;TRPV2;DHCR24;HNRNPM;TPX2;UCK2;DHCR7;CALM1;FGF13;BCL2L1;APOBEC3B;TOP2A;GPI;MAST4;CELF2;KIF14;KIF11;HK2;LMNB1;SPRED2;TUBA1B;PBK;SPDL1;CEP55;DLGAP5;EI…
KO_Downregulated_527_Genes	Drug_Perturbations_from_GEO_2014	imatinib homo sapiens gpl96 gds3049 chdir up	1.51129e-26	1.1977e-24	187.464	ERCC6L;CSE1L;CCNF;HJURP;BUB1B;MSMO1;TMEM97;MKI67;SMC4;PVR;ETS2;CDC20;NSDHL;PNP;LGALS1;ARHGDIA;MYB;C3AR1;KPNA2;GTSE1;TMPO;SLC38A1;ACOT7;PCYT2;GTF3A;TM4SF1;RUNX1;MELK;MTHFD1;PRKCQ;TAGLN2;TRIB3;KIF20A;IDI1;CDCA3;CDCA8;NCAPG;MRPL15;HMMR;CORO1A;NCAPH;ACAT2;CCNB2;CCNB1;EBP;HSPH1;UTP20;FDFT1;FDPS;STIL;EDEM1;OSBPL3;IDH1;PLK1;LRRC61;TRPV2;DHCR24;HNRNPM;TPX2;UCK2;KIF18B;DHCR7;CALM1;FGF13;BCL2L1;APOBEC3B;AR…
KO_Downregulated_527_Genes	Drug_Perturbations_from_GEO_2014	imatinib homo sapiens gpl96 gds3047 chdir up	6.24187e-26	4.39705e-24	235.218	CSE1L;CCNF;HJURP;MSMO1;TMEM97;MKI67;CDC20;PNP;ARHGDIA;MYB;KPNA2;GTSE1;TMPO;SLC38A1;ACOT7;PCYT2;TAGLN2;TRIB3;KIF20A;IDI1;CDCA8;ITPR3;HMMR;CCNB1;EBP;HSPH1;FDFT1;FDPS;EDEM1;OSBPL3;PLK1;LRRC61;TRPV2;DHCR24;TPX2;UCK2;DHCR7;CALM1;FGF13;BCL2L1;TOP2A;GPI;MAST4;CELF2;KIF14;KIF11;HK2;OSBPL10;LMNB1;SPRED2;TUBA1B;PBK;SPDL1;CEP55;EIF5A;DUSP5;HMGCS1;AHSA1;RHOH;ETV1;KIF22;RANGAP1;ETV4;ETV5;NME1;CCNA2;ASPM;PKM;C…
KO_Downregulated_527_Genes	Drug_Perturbations_from_GEO_2014	estradiol homo sapiens gpl6947 gse27375 chdir up	1.79876e-22	1.14041e-20	285.173	TOP2A;NCAPG2;HJURP;MSMO1;TMEM97;PITPNC1;SMC2;LMNB1;CDC20;PNP;PSMD2;PBK;TK1;CEP55;TUBB;AHSA1;NME1;CCNA2;CCNA1;MELK;PKM;FANCD2;GPRIN1;TIMELESS;BIRC5;PRKCQ;TAGLN2;KIF2C;CDCA2;CDCA3;CDCA5;NCAPG;CDCA8;TGFA;HMGCR;LRP8;ACAT2;AURKB;EBP;HSPH1;CDC45;LRIG1;FAM83D;E2F7;PLK4;FDPS;RRM2;AMFR;PLK1;GINS4;TUBB4B;DCBLD1;CENPF;CENPO;DHCR7;TRIP13;CDKN3
KO_Downregulated_527_Genes	Drug_Perturbations_from_GEO_down	PD173074 1401 human GSE52452 sample 2578	2.78994e-80	2.50816e-77	2936.58	ERCC6L;CCNF;HJURP;BUB1B;TTF2;MKI67;SMC4;SMC2;CEP128;PNP;DPYSL3;KPNA2;GTSE1;TMPO;S100A2;KNSTRN;MELK;MTHFD1;FANCD2;TIMELESS;KIF20B;PRR11;ASF1B;DNMT1;CDCA2;CDCA3;CDCA5;SHMT1;TROAP;CDCA8;HMMR;SKA3;IQGAP3;NCAPH;SKA1;CCNB2;CCNB1;RACGAP1;ECT2;FAM83D;PLK4;FANCI;STIL;UBE2C;PLK1;NETO2;NDC80;ZWINT;TPX2;ANLN;UCK2;KIF18B;KIF4A;PHF19;ARHGAP11A;TOP2A;ITGB5;NCAPG2;KIF14;KIF11;BRCA1;FOXM1;KIF15;LMNB1;SPRED2;TUBA1…
KO_Downregulated_527_Genes	Drug_Perturbations_from_GEO_down	vemurafenib DB08881 human GSE37441 sample 2564	2.50352e-78	1.12533e-75	3271.33	CSE1L;HJURP;BUB1B;PLAT;TTF2;SMC4;CDC20;MT2A;KPNA2;GTSE1;MELK;TIMELESS;KIF20A;KIF20B;PRR11;ASF1B;DNMT1;NNMT;CDCA3;CDCA5;TROAP;NCAPG;CDCA8;HMMR;SKA3;SKA1;CCNB2;CCNB1;RACGAP1;ECT2;FAM83D;PLK4;FANCI;STIL;UBE2C;PLK1;NETO2;ZWINT;NDC80;TPX2;ANLN;UCK2;KIF4A;APOBEC3B;PHF19;TOP2A;GPI;KIF14;SLC2A1;KIF11;FOXM1;HK2;KIF15;LMNB1;TUBA1C;TUBA1B;TUBA1A;PBK;TK1;CEP55;DLGAP5;CKAP2L;TUBB;PLAUR;ELOVL6;KIF23;KIF22;ETV4…
KO_Downregulated_527_Genes	Drug_Perturbations_from_GEO_down	vemurafenib DB08881 human GSE37441 sample 2561	9.51488e-78	2.85129e-75	3400.11	ERCC6L;CSE1L;CCNF;HJURP;BUB1B;TTF2;MKI67;SMC4;SMC2;CDC20;CDH4;KPNA2;GTSE1;KNSTRN;MELK;KIF20A;TTLL12;KIF20B;EZR;PRR11;ASF1B;CDCA2;CDCA3;CDCA5;TROAP;NCAPG;CDCA8;HMMR;SKA3;SKA1;CCNB2;CCNB1;RACGAP1;S100A16;ECT2;FAM83D;PLK4;FANCI;STIL;UBE2C;LRRN4;PLK1;MICAL2;ZWINT;NDC80;TPX2;ANLN;UCK2;KIF4A;APOBEC3B;PHF19;TOP2A;KIF14;KIF11;BRCA1;CTSV;FOXM1;KIF15;LMNB1;NRGN;TUBA1C;TUBA1B;TUBA1A;PBK;TK1;SPDL1;CEP55;DLGA…
KO_Downregulated_527_Genes	Drug_Perturbations_from_GEO_down	resveratrol DB02709 human GSE25412 sample 3500	1.13101e-70	2.54195e-68	2714.39	TOP2A;ARHGAP11A;ERCC6L;CCNF;NCAPG2;KIF14;HJURP;BUB1B;KIF11;BRCA1;TTF2;MKI67;FOXM1;SMC4;IFIT2;SMC2;KIF15;LMNB1;CDC20;MYB;TNFSF10;PBK;MYBL2;SPDL1;GTSE1;CEP55;DLGAP5;TMPO;TCF19;CKAP2L;ELOVL6;KIF23;KIF22;SYTL5;KNSTRN;CIT;CCNA2;ASPM;MELK;MTHFD1;ESPL1;INCENP;KIFC1;FANCD2;DEPDC1;TIMELESS;BIRC5;KIF2C;MTFR2;KIF20B;PRR11;CDCA2;CDCA3;CDCA5;TROAP;NCAPG;CDCA8;TTK;HMMR;SKA3;IQGAP3;NCAPH;AURKB;AURKA;CCNB2;CCNB1…
KO_Downregulated_527_Genes	Drug_Perturbations_from_GEO_down	resveratrol DB02709 human GSE25412 sample 3501	1.10509e-60	1.98695e-58	1810.91	ARHGAP11A;TOP2A;ERCC6L;NCAPG2;RTKN2;CCNF;HJURP;KIF14;BUB1B;KIF11;BRCA1;TTF2;FOXM1;MKI67;SMC4;SMC2;KIF15;LMNB1;MYB;PBK;TNFSF10;MYBL2;TK1;SPDL1;GTSE1;CEP55;DLGAP5;TMPO;TCF19;CKAP2L;CKAP2;ELOVL6;KIF23;KIF22;SYTL5;KNSTRN;CIT;CCNA2;ASPM;MELK;MTHFD1;ESPL1;KIFC1;FANCD2;DEPDC1;KIF2C;MTFR2;KIF20B;PRR11;CDCA2;CDCA3;CDCA5;TROAP;NCAPG;CDCA8;TTK;HMMR;SKA3;IQGAP3;NCAPH;SKA1;AURKB;AURKA;CCNB2;CCNB1;CDC45;RACGAP…
KO_Downregulated_527_Genes	Drug_Perturbations_from_GEO_down	calcitriol 5280453 human GSE52819 sample 3126	1.8169e-55	2.72231e-53	1631.95	TOP2A;ARHGAP11A;ERCC6L;CCNF;NCAPG2;RTKN2;HJURP;BUB1B;TMEM97;KIF11;BRCA1;CTSV;TTF2;MKI67;FOXM1;SMC2;KIF15;CEP128;LMNB1;FADS2;MYB;C3AR1;PBK;MYBL2;TK1;GTSE1;CEP55;DLGAP5;TCF19;CPT1A;CKAP2L;CKAP2;KIF23;CIT;CCNA2;MELK;ESPL1;BIN1;KIFC1;FANCD2;DEPDC1;TIMELESS;KIF2C;PRR11;ASF1B;CDCA2;CDCA5;GCNT1;CDCA8;TTK;NCAPH;SKA1;ACAT2;CDC45;RACGAP1;KCNMB1;UCP2;BUB1;E2F7;PLK4;FANCI;STIL;RRM2;SPAG5;GINS4;PTPN14;SHCBP1;…
KO_Downregulated_527_Genes	Drug_Perturbations_from_GEO_down	Y15 23627197 human GSE43452 sample 2553	2.59876e-44	3.33755e-42	1492.81	TOP2A;CCNF;KIF14;HJURP;BUB1B;KIF11;TTF2;MKI67;FOXM1;KIF15;LMNB1;TUBA1A;EFEMP1;PBK;TK1;SPDL1;KPNA2;GTSE1;DLGAP5;CKAP2L;TUBB;ELOVL6;FRMD4A;TM4SF1;CCNA2;ASPM;MELK;PKM;SAPCD2;KIFC1;TIMELESS;BIRC5;KIF20A;KIF20B;PRR11;CDCA3;CDCA8;SLAIN1;HMMR;AURKB;AURKA;CCNB2;CCNB1;UCP2;ECT2;FAM83D;BUB1;PLK4;RRM2;DHCR24;NETO2;TPX2;ANLN;CENPE;CENPF;NFIB;FABP7;KIF4A;NCAPD2;TRIP13;LPIN1;MAMLD1
KO_Downregulated_527_Genes	Drug_Perturbations_from_GEO_down	vemurafenib 42611257 human GSE42872 sample 2495	1.73114e-40	1.94537e-38	1136.16	ARHGAP11A;ERCC6L;NCAPG2;HJURP;BRCA1;MKI67;PITPNC1;HK2;KIF15;LMNB1;SPRED2;PNP;UBASH3B;PBK;MYBL2;TMPO;TCF19;DUSP4;MMP1;CKAP2L;KIF23;ETV1;SYTL5;ETV4;ETV5;CCNA2;MELK;KIFC1;MTFR2;KIF20B;TRIB2;TLR4;ASF1B;SLC20A1;CDCA5;TGFA;TTK;LRP8;NCAPH;SKA1;EGFR;NPAS2;AURKB;CDC45;HIVEP3;LDLR;SH2B3;BUB1;E2F7;PLK4;FANCI;STIL;RRM2;GINS4;SPRY4;SHCBP1;ZWINT;UCK2;KIF18B;CENPI;SPRY2;TRIP13
KO_Downregulated_527_Genes	Drug_Perturbations_from_GEO_down	PLX4032 DB05238 human GSE50649 sample 2557	6.86795e-37	6.86032e-35	791.346	ARHGAP11A;ERCC6L;NCAPG2;KIF14;HJURP;SLC2A1;BUB1B;KIF11;HK2;SMC2;KIF15;LMNB1;RGS2;PNP;MYBL2;STK32B;DLGAP5;MMP1;TNFRSF19;PLAUR;KIF23;ETV1;SYTL5;ETV4;TM4SF1;ETV5;FANCD2;DEPDC1;KIF2C;ANGPTL4;LCP1;MTFR2;KIF20B;CDCA2;SLC20A1;CDCA5;STC1;TGFA;TTK;GATA3;HMMR;NDRG1;LRP8;NCAPH;SKA1;CDC45;S100A16;ST3GAL1;SH2B3;BUB1;PLK4;STIL;CENPW;RRM2;SPAG5;OSBPL3;GINS4;SPRY4;ARHGAP29;SHCBP1;NDC80;DCBLD2;CENPE;TACC3;SPRY2;T…
KO_Downregulated_527_Genes	Drug_Perturbations_from_GEO_down	lysophosphatidic acid 3988 human GSE26309 sample 3225	8.02274e-37	7.21244e-35	890.65	TOP2A;CCNF;KIF14;HJURP;BUB1B;TMEM97;KIF11;BRCA1;MKI67;ETS2;KIF15;LMNB1;PBK;REV3L;SPDL1;GTSE1;DLGAP5;CKAP2;KIF22;LSS;CCNA2;ASPM;ESPL1;DEPDC1;BIRC5;PRKCQ;KIF2C;KIF20A;CDCA3;ABHD4;TROAP;NCAPG;CDCA8;TTK;HMMR;HSD17B7;NCAPH;SKA1;ACAT2;AURKB;AURKA;CCNB2;CCNB1;RACGAP1;LRIG1;FDFT1;GALNT6;STIL;SPAG5;PLK1;DHCR24;NDC80;TPX2;CENPE;CENPF;KIF18B;CENPI;KIF4A;TACC3;NCAPD2;DHCR7
KO_Downregulated_527_Genes	Drug_Perturbations_from_GEO_up	estradiol DB00783 human GSE46924 sample 2487	2.97508e-55	2.26538e-52	1549.83	ARHGAP11A;TOP2A;ERCC6L;NCAPG2;CCNF;HJURP;KIF14;BUB1B;KIF11;BRCA1;FOXM1;MKI67;SMC2;CEP128;KIF15;LMNB1;CDC20;MYB;PBK;MYBL2;TK1;SPDL1;GTSE1;CEP55;DLGAP5;TCF19;GAS2L3;ACOT7;CKAP2L;TUBB;KIF23;SYTL5;KNSTRN;CCNA2;ASPM;TUBB2A;MELK;ESPL1;DEPDC1;BIRC5;KIF2C;MTFR2;KIF20A;ASF1B;CDCA2;CDCA3;CDCA5;NCAPG;CDCA8;TTK;HMMR;SKA3;LRP8;NCAPH;SKA1;ACAT2;AURKB;AURKA;CCNB1;CDC45;RACGAP1;FAM83D;BUB1;PLK4;FANCI;STIL;CENPW;…
KO_Downregulated_527_Genes	Drug_Perturbations_from_GEO_up	estradiol 5757 human GSE26834 sample 3241	5.01191e-55	2.26538e-52	1738.96	TOP2A;ERCC6L;CCNF;NCAPG2;KIF14;HJURP;BUB1B;PLAT;BRCA1;CTSV;MKI67;FOXM1;PITPNC1;KIF15;NRGN;CDC20;PNP;PBK;MYBL2;TK1;SPDL1;CEP55;DLGAP5;TMPO;ACOT7;S100A2;KIF23;ETV4;MMP10;CCNA2;CCNA1;ASPM;TUBB2A;MELK;PKM;ESPL1;KIFC1;DEPDC1;BIRC5;KIF2C;KIF20A;MET;ASF1B;CDCA3;NCAPG;CDCA8;TTK;HMMR;CORO1A;LRP8;NCAPH;SKA1;ACAT2;AURKB;GLB1L2;CDC45;SH3TC1;UCP2;LRIG1;PLK4;CA12;FANCI;RRM2;SPAG5;UBE2C;PLCL1;PLK1;TUBB4B;SHCBP1…
KO_Downregulated_527_Genes	Drug_Perturbations_from_GEO_up	estradiol DB00783 human GSE8597 sample 2731	1.00453e-51	3.02698e-49	1363	ARHGAP11A;TOP2A;ERCC6L;NCAPG2;HJURP;KIF14;BUB1B;KIF11;BRCA1;TTF2;FOXM1;MKI67;SMC4;SMC2;KIF15;LMNB1;CDC20;PNP;PBK;MYBL2;TK1;SPDL1;GTSE1;CEP55;DLGAP5;TMPO;TCF19;GAS2L3;ACOT7;CKAP2L;KIF23;KNSTRN;CCNA2;ASPM;MELK;MTHFD1;ESPL1;DEPDC1;TIMELESS;BIRC5;KIF2C;MTFR2;KIF20A;ASF1B;DNMT1;CDCA2;CDCA3;CDCA5;NCAPG;CDCA8;TTK;HMMR;SKA3;LRP8;NCAPH;SKA1;ACAT2;AURKB;CDC45;RACGAP1;FAM83D;E2F7;PLK4;FANCI;STIL;CENPW;RRM2;…
KO_Downregulated_527_Genes	Drug_Perturbations_from_GEO_up	vitamin c DB00126 mouse GSE32994 sample 3509	2.69338e-44	6.08704e-42	1001.72	ARHGAP11A;TOP2A;NCAPG2;CCNF;KIF14;BUB1B;MSMO1;TMEM97;KIF11;MKI67;SMC4;SMC2;KIF15;CDC20;NSDHL;PBK;MYBL2;TK1;CEP55;DLGAP5;GAS2L3;HMGCS1;CKAP2L;KIF23;KIF22;KNSTRN;LSS;CIT;CCNA2;ASPM;MELK;ESPL1;INCENP;KIF2C;KIF20B;PRR11;MET;IDI1;CDCA2;CDCA3;CDCA5;LRRC17;GCNT1;NCAPG;CDCA8;ARHGAP18;TTK;HMMR;SKA3;LRP8;NCAPH;SKA1;ACAT2;CCNB2;CCNB1;RACGAP1;ECT2;FAM83D;BUB1;FDFT1;PLK4;FANCI;STIL;SPAG5;UBE2C;IDH1;PLK1;NETO2…
KO_Downregulated_527_Genes	Drug_Perturbations_from_GEO_up	vitamin c DB00126 mouse GSE32994 sample 3510	1.53438e-39	2.77415e-37	890.65	TOP2A;ERCC6L;CCNF;NCAPG2;KIF14;BUB1B;KIF11;MKI67;KIF15;CEP128;LMNB1;CDC20;PBK;TK1;CEP55;DLGAP5;TMPO;TCF19;GAS2L3;CKAP2L;CKAP2;KIF23;KIF22;KNSTRN;CIT;CCNA2;ASPM;MELK;ESPL1;INCENP;BIRC5;KIF2C;PRR11;ASF1B;DNMT1;CDCA2;CDCA3;TROAP;NCAPG;CDCA8;TTK;HMMR;SKA3;NCAPH;SKA1;AURKB;AURKA;CCNB2;CCNB1;CDC45;RACGAP1;ECT2;BUB1;PLK4;FANCI;RRM2;SPAG5;UBE2C;PLK1;SHCBP1;NDC80;TPX2;ANLN;CENPE;CENPI;TACC3;NCAPD2;TRIP13;…
KO_Downregulated_527_Genes	Drug_Perturbations_from_GEO_up	estradiol DB00783 human GSE4668 sample 2727	1.12712e-29	1.6982e-27	541.475	TOP2A;CSE1L;NCAPG2;MSMO1;TMEM97;FOXM1;SMC4;CDC20;TUBA1C;TUBA1B;PNP;LGALS1;TUBA1A;PSMD2;PBK;MYBL2;KPNA2;TUBB;GTF3A;CKAP2;AHSA1;ELOVL6;NME1;CCNA2;ASPM;MELK;PKM;MTHFD1;ESPL1;TAGLN2;KIF20A;PRR11;ASF1B;IDI1;DNMT1;CDCA8;ACAT2;AURKA;CCNB2;CCNB1;HSPH1;RACGAP1;CCT5;S100A10;FDFT1;CA12;FANCI;FDPS;RRM2;UBE2C;PLK1;TUBB4B;ZWINT;TPX2;ESYT1;TRIP13;DHCR7;CDKN3
KO_Downregulated_527_Genes	Drug_Perturbations_from_GEO_up	vitamin c DB00126 mouse GSE32994 sample 3508	2.86608e-29	3.41979e-27	522.98	CCNF;KIF14;BUB1B;BRCA1;MKI67;KIF15;LMNB1;CDC20;PBK;TK1;CEP55;DLGAP5;TMPO;SCARA3;GAS2L3;CKAP2L;KIF23;KIF22;KNSTRN;CCNA2;TOX3;MELK;ESPL1;INCENP;BIRC5;KIF2C;ANGPTL4;MTFR2;ASF1B;DNMT1;CDCA2;TROAP;NCAPG;CDCA8;TTK;HMMR;IQGAP3;NCAPH;AURKB;AURKA;CCNB2;CCNB1;RACGAP1;PDPN;ECT2;S100A10;SPAG5;PLK1;NETO2;SHCBP1;TPX2;ANLN;CENPF;CENPI;TACC3;NCAPD2;TRIP13;PHF19
KO_Downregulated_527_Genes	Drug_Perturbations_from_GEO_up	vitamin c DB00126 mouse GSE32994 sample 3511	3.02636e-29	3.41979e-27	510.079	TOP2A;CCNF;NCAPG2;RTKN2;KIF14;BUB1B;KIF11;BRCA1;MKI67;KIF15;CDC20;PBK;TK1;CEP55;DLGAP5;TCF19;GAS2L3;CKAP2L;KIF24;KIF22;KNSTRN;CCNA2;ASPM;MELK;ESPL1;INCENP;BIRC5;KIF2C;ASF1B;CDCA3;CDCA5;NCAPG;CDCA8;TTK;HMMR;SKA3;IQGAP3;NCAPH;AURKB;AURKA;CCNB2;CCNB1;CDC45;RACGAP1;BUB1;PLK4;FANCI;SPAG5;PLK1;NETO2;SHCBP1;TPX2;ANLN;CENPE;CENPI;TACC3;PMP22;NCAPD2;TRIP13
KO_Downregulated_527_Genes	Drug_Perturbations_from_GEO_up	estradiol 5757 human GSE4668 sample 3063	1.15441e-27	1.15954e-25	465.001	TOP2A;GPI;CSE1L;NCAPG2;MSMO1;TMEM97;FOXM1;SMC4;CDC20;TUBA1C;TUBA1B;PNP;LGALS1;TUBA1A;PSMD2;MYBL2;KPNA2;TMPO;TUBB;GTF3A;AHSA1;ELOVL6;LSS;NME1;ASPM;MELK;PKM;MTHFD1;ESPL1;TAGLN2;KIF20A;PRR11;ASF1B;IDI1;DNMT1;CDCA8;HMGCR;ACAT2;AURKA;CCNB2;CCNB1;HSPH1;RACGAP1;CCT5;FDFT1;CA12;FANCI;FDPS;RRM2;UBE2C;TUBB4B;ZWINT;SQLE;TPX2;ESYT1;TRIP13;DHCR7
KO_Downregulated_527_Genes	Drug_Perturbations_from_GEO_up	ascorbic acid 54670067 human GSE11919 sample 3190	9.91725e-27	8.96519e-25	482.493	TOP2A;HJURP;BUB1B;MSMO1;SMC4;CDC20;TUBA1C;MT2A;TUBA1B;TUBA1A;PBK;TK1;KPNA2;CEP55;DLGAP5;TMPO;TUBB;GTF3A;NME1;CCNA2;MELK;MTHFD1;S100A6;BIRC5;TAGLN2;KIF20A;DNMT1;NNMT;CDCA3;MVP;MRPL15;AURKA;CCNB1;RACGAP1;FAM83D;CCT5;S100A10;CENPW;RRM2;UBE2C;TUBB4B;SHCBP1;ZWINT;NDC80;TPX2;ANLN;CENPF;TP53I3;PMP22;PLP2;APOBEC3B;CDKN3
KO_Downregulated_527_Genes	DrugMatrix	Lovastatin-1500 mg/kg in Corn Oil-Rat-Liver-1d-up	1.5812e-05	0.0798198	33.3742	IDI1;CPT1A;PCYT2;MVK;HMGCS1;ELOVL6;TMEM97;HMGCR;HSD17B7;LSS;NME1;SQLE;FADS2;NSDHL;TUBA1B;MMP14;EBP;PSMD2;FABP7;LDLR;FDFT1;CDKN3
KO_Downregulated_527_Genes	DrugMatrix	Ketoconazole-227 mg/kg in Corn Oil-Rat-Liver-1d-up	2.75633e-05	0.0798198	30.4684	IDI1;MVK;HMGCS1;SLC2A1;CDCA8;TMEM97;MRPL15;HMGCR;LSS;EGFR;NME1;CCNA2;SQLE;FADS2;TUBA1B;EBP;SLC7A7;KIFC1;FABP7;TMPO;FDFT1;CDKN3
KO_Downregulated_527_Genes	DrugMatrix	Cytarabine-23 mg/kg in Saline-Rat-Bone marrow-0.25d-up	3.54658e-05	0.0798198	27.093	CDCA8;GRPR;MKI67;AURKB;KIF15;TRAK2;LMNB1;TUBA1B;UCP2;MYBL2;TK1;TMPO;TCF19;AMFR;ARHGAP27;MMP9;CCNA2;MMP14;ESPL1;INCENP;KIFC1;FANCD2;TACC3;LCP1;CDKN3
KO_Downregulated_527_Genes	DrugMatrix	Atorvastatin-300 mg/kg in Corn Oil-Rat-Liver-3d-up	4.4044e-05	0.0798198	28.954	CYB5B;IDI1;CPT1A;MVK;HMGCS1;ELOVL6;TMEM97;HMGCR;HSD17B7;LSS;SQLE;FADS2;NSDHL;TUBA1B;EBP;S100A16;FABP7;TAGLN2;LDLR;FDFT1;CDKN3
KO_Downregulated_527_Genes	DrugMatrix	Lovastatin-450 mg/kg in Corn Oil-Rat-Liver-5d-up	5.09445e-05	0.0798198	28.2226	CYB5B;IDI1;CPT1A;MVK;HMGCS1;AMFR;ELOVL6;TMEM97;HMGCR;HSD17B7;LSS;SQLE;FADS2;NSDHL;TUBA1B;EBP;S100A16;PSMD2;FABP7;TAGLN2;FDFT1
KO_Downregulated_527_Genes	DrugMatrix	Atorvastatin-300 mg/kg in Corn Oil-Rat-Liver-1d-up	0.000121203	0.101627	26.4488	CYB5B;IDI1;CPT1A;MVK;HMGCS1;ELOVL6;TMEM97;HMGCR;HSD17B7;LSS;SQLE;FADS2;NSDHL;EBP;FABP7;LDLR;FDFT1;CDKN3
KO_Downregulated_527_Genes	DrugMatrix	Camptothecin-2.5 mg/kg in Saline-Rat-Bone marrow-1d-dn	0.000121203	0.101627	26.4488	TCF19;SYK;MKI67;MMP9;KIF15;TRAK2;CCNA2;STK10;TUBA1B;MMP14;RACGAP1;INCENP;KIFC1;UCP2;MYBL2;TK1;TMPO;CDKN3
KO_Downregulated_527_Genes	DrugMatrix	Simvastatin-1200 mg/kg in Corn Oil-Rat-Liver-1d-up	0.000121203	0.101627	26.4488	CYB5B;IDI1;CPT1A;MVK;ELOVL6;TMEM97;HMGCR;HSD17B7;LSS;SQLE;FADS2;NSDHL;TUBA1B;EBP;FABP7;LDLR;FDFT1;CDKN3
KO_Downregulated_527_Genes	DrugMatrix	Clotrimazole-178 mg/kg in Corn Oil-Rat-Liver-1d-up	0.000129586	0.101627	24.4699	IDI1;CPT1A;MVK;CDCA8;TMEM97;HMGCR;MKI67;HSD17B7;LSS;ZWINT;CCNA2;SQLE;NSDHL;TUBA1B;EBP;SLC7A7;KIFC1;FABP7;TMPO;FDFT1
KO_Downregulated_527_Genes	DrugMatrix	Simvastatin-1200 mg/kg in Corn Oil-Rat-Liver-3d-up	0.000140797	0.101627	25.6733	CYB5B;IDI1;CPT1A;MVK;HMGCS1;ELOVL6;TMEM97;HMGCR;HSD17B7;LSS;SQLE;FADS2;NSDHL;EBP;S100A16;PSMD2;FABP7;FDFT1
KO_Downregulated_527_Genes	DSigDB	LUCANTHONE CTD 00006227	4.76725e-60	1.47451e-56	2963.52	TOP2A;ARHGAP11A;ERCC6L;NCAPG2;KIF14;HJURP;BUB1B;MSMO1;KIF11;BRCA1;MKI67;FOXM1;SMC4;SAT1;KIF15;CDC20;EFEMP1;PBK;MYBL2;SPDL1;CEP55;DLGAP5;HMGCS1;MMP1;CKAP2L;KIF23;KIF22;CIT;CCNA2;ASPM;MELK;ESPL1;KIFC1;DEPDC1;BIRC5;KIF2C;KIF20A;MTFR2;KIF20B;PRR11;IDI1;CDCA2;NCAPG;TTK;HMMR;IQGAP3;NCAPH;AURKB;AURKA;CCNB2;CCNB1;CDC45;RACGAP1;ECT2;BUB1;PLK4;FANCI;RRM2;SPAG5;PLK1;DHCR24;SHCBP1;ZWINT;NDC80;TPX2;ANLN;CENPE…
KO_Downregulated_527_Genes	DSigDB	calcitriol CTD 00005558	4.92276e-58	7.61305e-55	712.59	FHOD3;ERCC6L;CSE1L;RTKN2;CCNF;HJURP;BUB1B;MSMO1;MKI67;SMC4;ETS2;MYLK;SMC2;CEP128;IFIT2;CDC20;RASSF3;MYB;KPNA2;GTSE1;TMPO;MAGI1;STARD4;GAS2L3;SCARA3;ACOT11;KNSTRN;TM4SF1;RUNX1;ADAM19;MELK;FANCD2;KIF20A;KIF20B;PRR11;ASF1B;GRB7;DNMT1;CDCA2;CDCA3;FBLIM1;CDCA5;TROAP;CDCA8;NCAPG;TGFA;HMMR;SKA3;IQGAP3;SKA1;NCAPH;CCNB2;CCNB1;CHST11;RACGAP1;GRK5;PLXNA2;ARSI;ECT2;FAM83D;S100A10;PLK4;FANCI;CCDC18;STIL;UBE2C…
KO_Downregulated_527_Genes	DSigDB	testosterone CTD 00006844	2.71315e-55	2.79726e-52	795.056	ERCC6L;CSE1L;RTKN2;CCNF;HJURP;BUB1B;MSMO1;MKI67;SMC4;MYLK;SMC2;CEP128;CDC20;FADS2;MYB;KPNA2;GTSE1;TMPO;STARD4;GAS2L3;SCARA3;ACOT11;KNSTRN;TM4SF1;RUNX1;MELK;FANCD2;KIF20A;KIF20B;PRR11;ASF1B;DNMT1;CDCA2;CDCA3;FBLIM1;CDCA5;TROAP;CDCA8;NCAPG;HMMR;SKA3;IQGAP3;SKA1;NCAPH;CCNB2;CCNB1;RACGAP1;GRK5;ECT2;FAM83D;S100A10;PLK4;FANCI;CCDC18;STIL;UBE2C;PLK1;NDC80;ZWINT;TPX2;ANLN;SDK1;UCK2;KIF18B;KIF4A;TMCC3;APO…
KO_Downregulated_527_Genes	DSigDB	Dasatinib CTD 00004330	5.06731e-53	3.9183e-50	1221.5	ARHGAP11A;TOP2A;NCAPG2;HJURP;BUB1B;BRCA1;FOXM1;MKI67;SMC4;SMC2;MYLK;CEP128;LMNB1;CDC20;RGS4;EFEMP1;PBK;MYBL2;TK1;KPNA2;EPHB1;DLGAP5;TMPO;TCF19;GAS2L3;CKAP2L;MMP1;ELOVL6;KIF23;KNSTRN;ASPM;MELK;KIFC1;FANCD2;DEPDC1;TIMELESS;BIRC5;ITGA6;KIF2C;MTFR2;KIF20B;PRR11;MET;ASF1B;CDCA2;NNMT;CDCA3;ABHD4;SLC20A1;CDCA5;NCAPG;CDCA8;STC1;ARHGAP18;TTK;HMMR;SKA3;IQGAP3;NCAPH;SKA1;EGFR;AURKB;AURKA;CDC45;RACGAP1;ECT2;…
KO_Downregulated_527_Genes	DSigDB	resveratrol CTD 00002483	1.02074e-51	6.3143e-49	634.328	ERCC6L;CSE1L;HJURP;BUB1B;PLAT;MSMO1;TMEM97;TTF2;MKI67;SMC4;SAT1;SMC2;CEP128;CDH5;PNP;LGALS1;TNFSF10;KPNA2;GTSE1;TMPO;GAS2L3;ACOT7;NUP210;GTF3A;SYTL5;KNSTRN;MELK;MTHFD1;FANCD2;S100A6;TIMELESS;KIF20A;ASF1B;DNMT1;CDCA2;CDCA3;CDCA5;SHMT1;TROAP;CDCA8;NCAPG;TGFA;HMMR;SKA3;NDRG1;SKA1;NCAPH;NPAS2;CCNB2;CCNB1;EBP;RACGAP1;ST8SIA4;ECT2;ST3GAL1;TSPAN1;FDFT1;PLK4;FANCI;FDPS;STIL;PLK1;MYO5A;NDC80;ZWINT;SQLE;TP…
KO_Downregulated_527_Genes	DSigDB	Enterolactone CTD 00001393	3.43674e-51	1.77164e-48	786.229	ERCC6L;CSE1L;CCNF;HJURP;BUB1B;TMEM97;MKI67;SMC4;SAT1;SMC2;IFIT2;PREX1;RGS2;EFEMP1;PNP;LGALS1;RASSF3;ARHGDIA;MYB;GTSE1;TMPO;MAGI1;GAS2L3;ACOT7;NUP210;SYTL5;KNSTRN;TM4SF1;MELK;MTHFD1;FANCD2;TIMELESS;KIF20A;EZR;ASF1B;DNMT1;CDCA2;CDCA3;CDCA5;SHMT1;CDCA8;NCAPG;HMMR;SKA3;IQGAP3;SKA1;ACAT2;CCNB2;CCNB1;EBP;RACGAP1;ST8SIA4;ECT2;FDFT1;S100A10;PLK4;FANCI;STIL;PLK1;MYO5A;NDC80;ZWINT;TPX2;ANLN;UCK2;APOBEC3B;P…
KO_Downregulated_527_Genes	DSigDB	etoposide MCF7 DOWN	1.80805e-49	7.98898e-47	14994.3	ARHGAP11A;CDCA3;TROAP;CCNF;KIF14;BUB1B;CDCA8;NCAPG;KIF11;HMMR;MKI67;AURKB;AURKA;KIF15;CDC20;CCNB1;BUB1;GTSE1;CEP55;DLGAP5;UBE2C;PLK1;KIF23;NDC80;CCNA2;ASPM;CENPE;TPX2;CENPF;KIF18B;ESPL1;KIF4A;DEPDC1;TACC3;BIRC5;KIF2C;KIF20A
KO_Downregulated_527_Genes	DSigDB	COUMESTROL CTD 00005717	1.27873e-46	4.94388e-44	506.621	ERCC6L;CSE1L;CCNF;HJURP;BUB1B;TMEM97;TTF2;MKI67;SMC4;SAT1;SMC2;CEP128;IFIT2;PREX1;RGS2;EFEMP1;PNP;LGALS1;RASSF3;ARHGDIA;MYB;GTSE1;TMPO;MAGI1;GAS2L3;ACOT7;NUP210;SYTL5;KNSTRN;TM4SF1;RUNX1;MELK;MTHFD1;FANCD2;S100A6;TIMELESS;KIF20A;EZR;ASF1B;IDI1;DNMT1;CDCA2;CDCA3;FBLIM1;CDCA5;SHMT1;TROAP;CDCA8;NCAPG;STC1;GATA3;HMMR;SKA3;IQGAP3;SKA1;NCAPH;ACAT2;CCNB2;CCNB1;EBP;RACGAP1;ST8SIA4;ECT2;ST3GAL1;TSPAN1;FDF…
KO_Downregulated_527_Genes	DSigDB	progesterone CTD 00006624	1.87812e-43	6.45446e-41	441.382	FHOD3;HJURP;BUB1B;PLAT;MSMO1;FZD10;TMEM97;TTF2;MKI67;SMC4;MYLK;SMC2;CDC20;RGS4;CDH5;FADS2;NSDHL;MT2A;RGS2;EFEMP1;UBASH3B;ARHGDIA;MYB;TNFSF10;GTSE1;GAS2L3;S100A2;FRMD4A;SYTL5;BIN1;ADAM12;PRKCQ;TRIB3;KIF20A;TTLL12;TRIB2;IDI1;CDCA3;SHMT1;NTM;NCAPG;STC1;TGFA;ARHGAP18;TMTC1;SLAIN1;HMMR;IQGAP3;NDRG1;ACAT2;NPAS2;GLB1L2;CCNB2;CCNB1;EBP;CHST11;RACGAP1;ADGRG6;ST3GAL1;FDFT1;S100A10;FANCI;FDPS;SIGLEC15;IDH1;…
KO_Downregulated_527_Genes	DSigDB	estradiol CTD 00005920	6.71336e-42	2.07644e-39	329.958	FZD10;TMEM97;MKI67;SMC4;MYLK;SMC2;IFIT2;CDC20;PREX1;MT2A;PNP;LGALS1;UBASH3B;MYB;TNFSF10;TMPO;ACOT7;SYTL5;KNSTRN;TM4SF1;MTHFD1;PRKCQ;TRIB3;KIF20A;TTLL12;EZR;TRIB2;FREM2;GRB7;SLC45A3;CDCA3;CDCA5;CDCA8;PLA2G3;NCAPG;STC1;TGFA;TMTC1;IQGAP3;NCAPH;MED12L;HSPH1;RACGAP1;S100A16;KCNMB1;ST8SIA4;HIVEP3;ST3GAL1;TSPAN1;FDFT1;S100A10;PLK4;STARD13;SIGLEC15;PLK1;MYO5A;MICAL2;ZWINT;TPX2;ANLN;UCK2;CALM1;APOBEC3B;TO…
KO_Downregulated_527_Genes	Elsevier_Pathway_Collection	Kinetochore Assembly	5.58619e-17	5.51357e-14	1054.91	CENPW;PLK1;BUB1B;CDCA8;TTK;KNL1;RANGAP1;AURKB;NDC80;ZWINT;CDC20;CENPE;CENPF;CENPI;INCENP;KIF2C;CENPO
KO_Downregulated_527_Genes	Elsevier_Pathway_Collection	Chromosome Condensation	3.95559e-13	1.95209e-10	2150.78	ESPL1;NCAPG2;PLK1;NCAPG;NCAPD2;SMC4;AURKB;NCAPH;AURKA;SMC2
KO_Downregulated_527_Genes	Elsevier_Pathway_Collection	Cell Cycle Overiew	4.54438e-11	1.4951e-08	196.207	CDCA3;PLK1;BUB1B;TTK;BRCA1;AURKB;TGFBR2;AURKA;CDC20;CCNA2;CCNB2;CCNA1;CENPE;CCNB1;CDC45;ESPL1;INCENP;BIRC5;BUB1
KO_Downregulated_527_Genes	Elsevier_Pathway_Collection	Proteins Involved in Glioma	1.91148e-10	4.71658e-08	99.8177	NRP1;CD40;DOCK4;TGFA;CXCR4;GRPR;FOXM1;NDRG1;EGFR;AURKB;PANX1;EFEMP1;MYB;TNFSF10;ECT2;DUSP4;ANGPT2;UBE2C;MMP1;IDH1;PLAUR;MMP9;ASPM;MMP14;FABP7;BIRC5;CD9;SPRY2;MET;CD44
KO_Downregulated_527_Genes	Elsevier_Pathway_Collection	Proteins with Altered Expression in Melanoma	1.70285e-09	3.36143e-07	268.984	CDH5;MMP14;MMP1;PLAUR;CXCR4;BIRC5;LAMC2;MMP9;MET;EGFR;CD44;BCL2L1
KO_Downregulated_527_Genes	Elsevier_Pathway_Collection	Metaphase/Anaphase Phase Transition	8.71115e-09	1.43298e-06	2080.74	CDC20;CCNB1;ESPL1;PLK1;AURKB;AURKA
KO_Downregulated_527_Genes	Elsevier_Pathway_Collection	G2/M Phase Transition	4.99695e-08	6.55544e-06	270.566	CCNB2;CCNA1;CCNB1;CENPF;PLK1;KIF20A;FOXM1;DLGAP5;AURKA
KO_Downregulated_527_Genes	Elsevier_Pathway_Collection	Proteins Involved in Glioblastoma	5.31343e-08	6.55544e-06	80.7767	IDH1;PLAUR;CRMP1;CXCR4;KIF11;HMGCR;FOXM1;MMP9;HK2;AURKB;EGFR;AURKA;ASPM;PDPN;TNFSF10;BIRC5;F2RL1;ITGA6;MET;CD44
KO_Downregulated_527_Genes	Elsevier_Pathway_Collection	Spindle Assembly	7.88954e-08	8.65219e-06	476.144	CDC20;TPX2;ESPL1;PLK1;BUB1B;KIF2C;AURKB
KO_Downregulated_527_Genes	Elsevier_Pathway_Collection	Sister Chromatid Cohesion	2.09631e-07	2.06905e-05	366.258	CDC20;ESPL1;PLK1;KIF2C;BUB1;AURKB;AURKA
KO_Downregulated_527_Genes	ENCODE_and_ChEA_Consensus_TFs_from_ChIP-X	E2F4 ENCODE	1.35367e-35	1.40781e-33	495.257	ARHGAP11A;TOP2A;ERCC6L;NCAPG2;CCNF;HJURP;KIF14;BUB1B;KIF11;BRCA1;TTF2;FOXM1;MKI67;SMC4;SMC2;KIF15;LMNB1;CDC20;TUBA1B;PBK;MYBL2;TK1;SPDL1;GTSE1;CEP55;DLGAP5;TMPO;CKAP2L;CKAP2;KIF24;KIF23;KIF22;CIT;CCNA2;ASPM;MELK;RBL1;MTHFD1;ESPL1;INCENP;FANCD2;DEPDC1;TIMELESS;BIRC5;KIF2C;MTFR2;KIF20A;KIF20B;PRR11;ASF1B;CDCA2;CDCA3;CDCA5;SHMT1;TROAP;CDCA8;NCAPG;TTK;IQGAP3;SKA1;NCAPH;AURKB;AURKA;CDC45;RACGAP1;BUB1;…
KO_Downregulated_527_Genes	ENCODE_and_ChEA_Consensus_TFs_from_ChIP-X	FOXM1 ENCODE	4.84253e-31	2.51812e-29	1606.63	CDCA2;TROAP;CCNF;KIF14;HJURP;KIF11;MKI67;NCAPH;LMNB1;CDC20;CCNB2;CCNB1;RACGAP1;KPNA2;FAM83D;GTSE1;CEP55;CKAP2L;UBE2C;PLK1;CKAP2;KIF23;TUBB4B;KNSTRN;CCNA2;ASPM;TPX2;CENPF;KIF18B;INCENP;KIF20A;KIF20B;PRR11;PHF19;CDKN3
KO_Downregulated_527_Genes	ENCODE_and_ChEA_Consensus_TFs_from_ChIP-X	SIN3A ENCODE	4.09133e-10	1.41833e-08	54.4754	HJURP;SLC2A1;STMN3;BUB1B;KIF11;BRCA1;SMC4;KIF15;LMNB1;CDC20;TUBA1C;SPRED2;TUBA1B;PBK;KPNA2;GTSE1;CEP55;DLGAP5;CKAP2L;KIF24;KIF23;NME1;CCNA2;FAM222A;PKM;FANCD2;BIRC5;KIF2C;MTFR2;KIF20A;KIF20B;PRR11;CDCA5;CDCA8;NCAPG;HMMR;SKA3;IQGAP3;NDRG1;NCAPH;AURKB;AURKA;CCNB2;CCNB1;HSPH1;HECTD3;IGF2BP3;UTP20;FAM83D;LDLR;BUB1;PLK4;CENPW;RRM2;PLK1;SHCBP1;SQLE;CENPE;TPX2;ANLN;CENPF;KIF18B;OGDH;TACC3;NCAPD2;TRIP13;…
KO_Downregulated_527_Genes	ENCODE_and_ChEA_Consensus_TFs_from_ChIP-X	AR CHEA	1.80135e-09	4.6835e-08	49.7845	NRP1;MAML2;AFF3;TTC29;CHRDL1;RYR3;PITPNC1;MYLK;CDH4;PTER;EPHB1;ZNF365;NKX3-1;MAGI1;ACOT7;MYBPC2;SYK;KIF23;CDYL2;CIT;RNF144A;CCNA2;CCNA1;TMEFF2;MELK;MTHFD1;CDC42EP3;PECAM1;DEPDC1;LCP1;KIF20A;LMX1B;TLR4;CDCA2;NNMT;MVK;LRRC17;TMTC1;NDRG1;EGFR;THSD4;CHST11;ABLIM3;PLXNA2;LRIG1;CA12;GALNT6;STARD13;EDEM1;TXNRD1;LRRN4;SPRY4;MYO5A;MICAL2;SMARCA2;ZWINT;VANGL1;TPX2;SDK1;NFIB;DLG5;CALM1;CNIH3;BCL2L1
KO_Downregulated_527_Genes	ENCODE_and_ChEA_Consensus_TFs_from_ChIP-X	NFYB ENCODE	4.15646e-09	8.64545e-08	34.9295	ERCC6L;CSE1L;CCNF;HJURP;MSMO1;TMEM97;TTF2;GRPR;MKI67;SAT1;TM7SF2;CDC20;STK10;NSDHL;RGS2;PNP;LGALS1;KPNA2;GTSE1;TMPO;STARD4;CPT1A;GAS2L3;ACOT7;PCYT2;MOB3A;RUNX1;FRMD5;MTHFD1;KIF20A;KIF20B;PRR11;ASF1B;GRB7;IDI1;CDCA2;CDCA3;SHMT1;TROAP;CDCA8;PLA2G3;ARHGAP18;GATA3;HMMR;ACAT2;GLB1L2;DPP3;CCNB2;CCNB1;EBP;HSPH1;RACGAP1;FAM83D;FDFT1;PLK4;FDPS;CCDC18;STIL;UBE2C;EDEM1;OSBPL3;PLK1;MICAL2;DHCR24;ARHGAP26;SMA…
KO_Downregulated_527_Genes	ENCODE_and_ChEA_Consensus_TFs_from_ChIP-X	NFYA ENCODE	1.78344e-07	3.0913e-06	28.9459	CSE1L;CCNF;HJURP;MSMO1;TMEM97;TTF2;TM7SF2;CDC20;NSDHL;LGALS1;KPNA2;GTSE1;TMPO;GAS2L3;FRMD5;MTHFD1;KIF20A;KIF20B;PRR11;ASF1B;IDI1;CDCA2;CDCA3;SHMT1;TROAP;CDCA8;HMMR;ACAT2;DPP3;CCNB2;CCNB1;EBP;HSPH1;FAM83D;FDFT1;PLK4;FDPS;STIL;OSBPL3;DHCR24;ARHGAP26;SMARCA2;ZWINT;TPX2;KIF18B;OGDH;DHCR7;BCL2L1;TOP2A;KIF14;BRCA1;TK1;DLGAP5;MYBPC2;KLF13;HMGCS1;CKAP2L;CKAP2;KIF24;KIF23;KIF22;ETV4;SREBF2;ETV5;CIT;CCNA2;…
KO_Downregulated_527_Genes	ENCODE_and_ChEA_Consensus_TFs_from_ChIP-X	SMAD4 CHEA	8.81565e-07	1.30975e-05	36.4241	BCAR3;NRP1;TRAF3IP2;MEGF10;SLC20A1;KIAA1671;MRPL15;GRPR;NDRG1;ETS2;PITPNC1;CDH4;EPB41L4A;RGS2;EGFLAM;KCNMB1;MYB;PLXNA2;ST8SIA4;ECT2;CEP55;PLXNA4;S100A10;MAGI1;STARD13;S100A2;KSR1;MICAL2;FRMD4A;ARHGAP26;UCK2;DNMBP;KCNS3;CDC42EP3;ITGA6;LPIN1;FGF12
KO_Downregulated_527_Genes	ENCODE_and_ChEA_Consensus_TFs_from_ChIP-X	SUZ12 CHEA	2.45526e-06	3.19183e-05	24.1838	NRP1;RASGRF2;DYSF;FZD10;CRHBP;CDH4;RGS2;UBASH3B;EVA1C;RNF152;EPHB1;NKX3-1;DUSP4;SCARA3;COL27A1;TNFRSF19;C1QL3;SORCS2;MMP9;RUNX1;TGFBR2;TOX3;TMEFF2;CDC42EP3;ADAM12;PRKCQ;LMX1B;TRIB2;CHST2;CD44;SEMA7A;COL15A1;NTM;TGFA;CXCR4;CRMP1;TMTC1;GATA3;LRP8;NDRG1;EGFR;NPAS2;BRINP2;EGFLAM;CHST11;PLXNA2;ST8SIA4;ARSI;MBP;HIVEP3;ST3GAL1;PLXNA4;NTSR1;VAT1L;TMEM132D;GABBR2;WNT7B;AMFR;ST8SIA2;KIAA1549L;BTBD11;EFR3B;…
KO_Downregulated_527_Genes	ENCODE_and_ChEA_Consensus_TFs_from_ChIP-X	GATA2 CHEA	1.79214e-05	0.000203885	23.64	BCAR3;KRT80;SLC45A3;NNMT;SLC20A1;DYSF;KIF14;TRAM2;TUBA1C;CDH5;FADS2;CHST11;TNFSF10;ST3GAL1;SH2B3;MAGI1;DUSP5;ACOT7;KSR1;ZG16B;EDEM1;ITGA2;AMFR;SPNS2;MICAL2;RHOH;ELOVL6;FRMD4A;DHCR24;SREBF2;CIT;RUNX1;PKM;ACTBL2;NFIB;GPRIN1;PRKCQ;LMX1B;RAPGEF5;ENG;BCL2L1
KO_Downregulated_527_Genes	ENCODE_and_ChEA_Consensus_TFs_from_ChIP-X	SOX2 CHEA	1.96044e-05	0.000203885	23.3463	TOP2A;AGPAT5;LRRC34;CDCA5;STMN3;CRMP1;FZD10;HMMR;BRCA1;HMGCR;SLC6A1;TM7SF2;BRINP2;SALL1;ARHGDIA;PDPN;ST3GAL4;PBK;PLXNA2;MBP;FDFT1;CPT1A;PCYT1B;MYO10;TUBB;TNFRSF19;SPRY4;ELOVL6;ETV1;IL17RD;ZWINT;ETV5;TMEM154;UCK2;TUBB2B;NFIB;MYO5C;SPRY2;TRIB3;PRR11;TRIB2
KO_Downregulated_527_Genes	ENCODE_Histone_Modifications_2013	CACO2 H3K4me3	0.0147687	0.729983	6.56565	AGPAT5;CDCA2;SLC2A1;KIF12;HSD17B7;CORO1A;PITPNC1;LMNB1;AIFM2;MYB;IGF2BP3;AP1S3;ST3GAL1;VAT1L;S100A10;ZNF365;EIF5A;SVIL;GALNT6;ZYG11A;KLF13;CDYL2;TTC9;SDK1;TP53I3;S100A6;TMCC3;NCAPD2;CENPO;CNIH3;MDGA1;BCL2L1
KO_Downregulated_527_Genes	ENCODE_Histone_Modifications_2013	HASP H3K4me3	0.0157996	0.729983	6.33739	ARHGAP11A;AGPAT5;IDI1;LRRC34;CDCA2;SLC44A1;SLC2A1;TGFA;HSD17B7;CORO1A;PITPNC1;LMNB1;EPB41L4A;AIFM2;MYB;IGF2BP3;PLXNA4;ZNF365;CA12;ZYG11A;KLF13;LRRC61;ELOVL6;CDYL2;SLC16A13;TTC9;SDK1;FRMD5;NCAPD2;CENPO;FGF13;MDGA1;FREM2;APOBEC3B
KO_Downregulated_527_Genes	ENCODE_Histone_Modifications_2013	HPF H3K4me3	0.0282107	0.729983	5.25369	GPI;IDI1;LRRC34;CDCA2;TMTC1;HSD17B7;CORO1A;THSD1;ETS2;EFEMP1;CHST11;AIFM2;MYB;RASSF6;REV3L;IGF2BP3;AP1S3;EPHB1;PLXNA4;S100A10;CA12;GALNT6;SLC38A1;ZYG11A;PLK1;ELOVL6;CDYL2;MMP14;ESPL1;NCAPD2;CENPO;OCIAD2
KO_Downregulated_527_Genes	ENCODE_Histone_Modifications_2013	AG09309 H3K4me3	0.0369386	0.729983	4.61567	ARHGAP11A;AGPAT5;IDI1;LRRC34;CDCA2;NNMT;ITGB5;HSD17B7;CORO1A;CHRDL1;RYR3;PITPNC1;LMNB1;FADS2;AIFM2;MYB;ST8SIA4;AP1S3;PLXNA4;EIF5A;CA12;ZYG11A;KLF13;CDYL2;TGFBR2;TTC9;FRMD5;TMEM158;KIF18B;TP53I3;SLCO3A1;MYO5C;NCAPD2;CENPO;EZR;CNIH3;MDGA1
KO_Downregulated_527_Genes	ENCODE_Histone_Modifications_2013	HELAS3 H3K4me3	0.0388289	0.729983	4.97029	ARHGAP11A;AGPAT5;SVIL;IDI1;ZYG11A;KRT80;KLF13;ITGB5;PLCL1;HSD17B7;CORO1A;CDYL2;DCBLD1;PITPNC1;IFIT2;TTC9;AIFM2;NCAPD2;IGF2BP3;CENPO;TSPAN1;ZNF365;BCL2L1
KO_Downregulated_527_Genes	ENCODE_Histone_Modifications_2013	AOAF H3K4me3	0.0728414	0.890965	3.56977	ARHGAP11A;AGPAT5;IDI1;CDCA2;NNMT;ITGB5;DYSF;GATA3;HSD17B7;CORO1A;SPRED3;HIRIP3;MYB;AP1S3;S100A10;CA12;STARD4;ZYG11A;KLF13;ELOVL6;CDYL2;TTC9;FRMD5;KIF18B;S100A6;NCAPD2;DSG2;CENPO;CD44
KO_Downregulated_527_Genes	ENCODE_Histone_Modifications_2013	GM06990 H3K4me3	0.0953752	0.890965	3.26975	ARHGAP11A;AGPAT5;SVIL;LRRC34;ZYG11A;CDCA2;TRAF3IP2;ITGA2;SLC2A1;HSD17B7;CORO1A;CDYL2;LMNB1;FRMD5;BIN1;MYB;MYO5C;S100A6;NCAPD2;MDGA1;CD44
KO_Downregulated_527_Genes	ENCODE_Histone_Modifications_2013	NHDFNEO H3K4me3	0.101234	0.890965	3.01937	ARHGAP11A;AGPAT5;IDI1;CDCA2;MAST4;HSD17B7;CORO1A;THSD1;EFEMP1;AIFM2;MYB;IGF2BP3;AP1S3;PLXNA4;S100A10;CA12;GALNT6;STARD4;ZYG11A;KLF13;LRRC61;ELOVL6;CDYL2;SDK1;FRMD5;KIF18B;NCAPD2;CENPO
KO_Downregulated_527_Genes	ENCODE_Histone_Modifications_2013	HEPG2 H3K27me3	0.102203	0.890965	4.15027	GALNT6;TUBA1A;LHX1;FABP7;LRRN4;PMP22;EPHB1
KO_Downregulated_527_Genes	ENCODE_Histone_Modifications_2013	AG10803 H3K4me3	0.107815	0.890965	2.85058	ARHGAP11A;AGPAT5;IDI1;CDCA2;NNMT;MAST4;HSD17B7;CORO1A;PITPNC1;LMNB1;CHST11;AIFM2;MYB;REV3L;AP1S3;PLXNA4;S100A10;ZNF365;CA12;ZYG11A;KLF13;SH2D3A;LRRC61;ELOVL6;CDYL2;FRMD5;F2RL1;NCAPD2;CENPO;OCIAD2;MDGA1;CD44;BCL2L1
KO_Downregulated_527_Genes	ENCODE_Histone_Modifications_2015	H3K27me3 erythroblast mm9	1.85133e-06	0.000760896	22.5762	FHOD3;MYLK2;BEST3;PVR;ETS2;DOCK10;RGS4;NSDHL;CDH4;RGS2;EFEMP1;UBASH3B;DPYSL3;MYB;RASSF6;KCNH1;SLC38A1;SCARA3;COL27A1;SPNS2;FRMD4A;BIN1;RAB37;ADAM12;PRKCQ;FREM2;SLC45A3;SHMT1;NTM;ITPR3;SLAIN1;PCDH12;NPAS2;ADAMTS14;ARSI;HIVEP3;S100A10;STARD13;MYO5A;MICAL2;ARHGAP29;BTBD11;DHCR24;ARHGAP26;SMARCA2;PTPRB;DNMBP;MYO5C;FGF13;FGF12;CD40;MAST4;SH3KBP1;RASGRF2;LAMC2;PTPRK;TRAM2;NRGN;PANX1;TUBA1A;TMEM108;LRRF…
KO_Downregulated_527_Genes	ENCODE_Histone_Modifications_2015	H3K27me3 testis mm9	1.96037e-05	0.00402857	18.5575	BCAR3;MYLK2;SLC44A1;MEGF10;C2CD2;DYSF;STMN3;FZD10;SLC6A1;NRGN;CRHBP;TUBA1C;SPRED2;CDH4;TUBA1A;UBASH3B;PTER;EVA1C;MYB;STK32B;NKX3-1;DUSP4;SLC38A1;CPT1A;SCARA3;COL27A1;SYK;ITGA2;TNFRSF19;TBC1D8;ETV1;C1QL3;SPTB;ETV4;TOX3;TUBB2B;MMP14;FRMD5;TUBB2A;SLC7A7;RAB37;TAGLN2;TRIB3;LMX1B;FREM2;CHST2;ENG;COL15A1;GATA3;SLAIN1;CORO1A;LRP8;THSD1;NPAS2;MED12L;GNG2;PLXNA2;ARSI;MBP;PLXNA4;S100A10;TMEM132D;GABBR2;GAL…
KO_Downregulated_527_Genes	ENCODE_Histone_Modifications_2015	H3K4me1 olfactory bulb mm9	9.88836e-05	0.0135471	15.0882	MYLK2;LRRC34;MEGF10;MAST4;NRK;NCAPG2;TTF2;TTC29;TRAM2;TM7SF2;CDC20;FADS2;TUBA1B;PNP;PTER;MYB;RASSF6;TNFSF10;MEIOB;MYBL2;STK32B;TCF19;ACOT7;CKAP2L;EMP1;ELOVL6;IL17RD;SORCS2;CCNA1;TUBB2A;SLC7A7;SAPCD2;ESPL1;RAB37;DSG2;MTFR2;EZR;KIF20B;MET;FREM2;CD44;ASF1B;COL15A1;SLC45A3;SLC43A2;TROAP;TGFA;IQGAP3;LRP8;THSD1;NDRG1;SKA1;EGFLAM;ABLIM3;IGF2BP3;HIVEP3;E2F7;FANCI;STARD13;SIGLEC15;STIL;MYO10;GCH1;CMTM3;MM…
KO_Downregulated_527_Genes	ENCODE_Histone_Modifications_2015	H3K27me3 cerebellum mm9	0.000370053	0.0380229	13.1005	MAML2;ITGB5;MEGF10;MAST4;NRK;DYSF;FZD10;SLC6A1;MKI67;HK2;TUBA1C;SALL1;RASSF3;TK1;STK32B;SLC12A7;NKX3-1;DUSP4;CPT1A;ZYG11A;COL27A1;SYK;ITGA2;FRMD4A;IL17RD;SHISA9;C1QL3;SORCS2;TOX3;CCNA1;MMP14;ADAM12;PRKCQ;TAGLN2;LMX1B;MET;TRIB2;SLC45A3;STC1;CXCR4;GATA3;THSD1;NDRG1;ADAMTS14;UCP2;IGF2BP3;NTSR1;GALNT6;ANGPT2;GCH1;WNT7B;ST8SIA2;FAM189A1;ARHGAP27;PTPN14;VANGL1;PMP22;TMCC3;F2RL1;CNIH3;PHF19
KO_Downregulated_527_Genes	ENCODE_Histone_Modifications_2015	H3K27me3 cardiac mesoderm hg19	0.00061667	0.0478964	10.5484	MAML2;NRK;PVR;DOCK10;CRHBP;CDH4;MT2A;EFEMP1;UBASH3B;DPYSL3;MYB;RASSF6;AP1S3;STK32B;EPHB1;KCNH1;CPT1A;UNC5A;NUP210;SPNS2;RAB37;ADAM12;S100A6;TRIB3;LMX1B;GRB7;SLC45A3;STC1;TGFA;ITPR3;NPAS2;GLB1L2;ADAMTS14;ST8SIA4;MBP;HIVEP3;PLXNA4;NTSR1;S100A10;TMEM132D;AFAP1L1;ST8SIA2;LRRN4;SMARCA2;LHX1;MYO5C;FGF13;CNIH3;PHF19;BCAR3;SH2D4A;MEGF10;MAST4;RASGRF2;DYSF;KIF12;LAMC2;TTC29;CHRDL1;RYR3;OSBPL10;NRGN;SPRED3…
KO_Downregulated_527_Genes	ENCODE_Histone_Modifications_2015	H3K27me3 liver mm9	0.000699217	0.0478964	11.1674	LRRC34;MEGF10;MAST4;SH3KBP1;RASGRF2;STMN3;LAMC2;FZD10;TTC29;NRGN;PANX1;DOCK10;RGS4;PREX1;TUBA1A;UBASH3B;TMEM108;LRRFIP1;STK32B;KCNH1;SCARA3;MYBPC2;ITGA2;PLAUR;KIF23;SHISA9;SPTB;ETV4;ADAM19;CCNA2;CCNA1;TMEFF2;FRMD5;RAB37;GPRIN1;CDC42EP3;ADAM12;PRKCQ;COL15A1;PLA2G3;CRMP1;SLAIN1;THSD4;GLB1L2;ADAMTS14;EGFLAM;GNG2;CHST11;PDPN;ST8SIA4;MBP;HIVEP3;E2F7;VAT1L;TMEM132D;GALNT6;AFAP1L1;CMTM3;WNT7B;OSBPL3;PLC…
KO_Downregulated_527_Genes	ENCODE_Histone_Modifications_2015	H3K27me3 MCF-7 hg19	0.000922102	0.050197	12.1603	DOCK4;MAST4;C2CD2;CELF2;NTM;CXCR4;TTC29;THSD1;NDRG1;EGFR;RGS4;RGS2;EGFLAM;CHST11;GRK5;PLXNA2;TMEM108;IGF2BP3;PLXNA4;STARD4;MYO10;MMP1;TXNRD1;PLCL1;TNFRSF19;SPRY4;MYO5A;FAM189A1;ETV1;ARHGAP26;ETV4;MMP10;ETV5;STXBP5L;TOX3;PTPRB;TMEM158;RAB37;CDC42EP3;PMP22;PRKCQ;MDGA1;TRIB2
KO_Downregulated_527_Genes	ENCODE_Histone_Modifications_2015	H3K4me3 embryonic fibroblast mm9	0.00109921	0.050197	10.3055	TOP2A;MEGF10;CTSZ;KIF11;CHRDL1;KIF15;CDC20;RGS4;RGS2;EFEMP1;PEG13;UBASH3B;EVA1C;RASSF6;PBK;SPDL1;EPHB1;KCNH1;NKX3-1;EIF5A;ZYG11A;SCARA3;COL27A1;NUP210;ITGA2;ACOT11;KIF24;ETV1;KIF22;C1QL3;SPTB;LSS;CDYL2;MOB3A;FRMD5;MTFR2;TLR4;FREM2;ASF1B;NNMT;CDCA5;MVP;NCAPG;CXCR4;CRMP1;SLAIN1;SKA3;HSD17B7;IQGAP3;NCAPH;ACAT2;NPAS2;MED12L;GLB1L2;DPP3;EGFLAM;ABLIM3;UCP2;UTP20;PAK3;FAM83D;VAT1L;FDFT1;TMEM132D;GABBR2;…
KO_Downregulated_527_Genes	ENCODE_Histone_Modifications_2015	H3K9ac ES-E14 mm9	0.00109921	0.050197	10.3055	NRP1;LRRC34;MEGF10;NCAPG2;TTF2;SLC6A1;SMC2;CEP128;IFIT2;CDC20;DOCK10;PREX1;FADS2;STK10;AIFM2;DPYSL3;REV3L;MEIOB;AP1S3;NKX3-1;ELOVL1;STARD4;ZYG11A;UNC5A;NUP210;SYK;ETV1;SHISA9;SORCS2;TOX3;FAM222A;RBL1;MTHFD1;FANCD2;GPRIN1;CDC42EP3;ADAM12;PECAM1;PRKCQ;LCP1;MTFR2;KIF20A;KIF20B;MET;MATN3;AGPAT5;ABHD4;CDCA5;TGFA;ARHGAP18;HMGCR;THSD1;TRAK2;AURKA;HIRIP3;EGFLAM;KIF3B;PAK3;BUB1;E2F7;GALNT6;MPP4;SPAG5;PLK1…
KO_Downregulated_527_Genes	ENCODE_Histone_Modifications_2015	H3K4me3 brain mm9	0.00170257	0.0699758	9.4886	ARHGAP11A;TOP2A;LRRC34;ITGB5;MEGF10;CELF2;RASGRF2;NRK;DYSF;KIF11;TTF2;CHRDL1;PVR;DOCK10;RGS4;EFEMP1;EVA1C;MYB;PBK;MYBL2;AP1S3;LRRFIP1;NKX3-1;EIF5A;STARD4;ZYG11A;SCARA3;COL27A1;KIF24;KIF22;SHISA9;C1QL3;LSS;CDYL2;ETV5;MOB3A;ELF1;TUBB2A;ESPL1;ADAM12;TRIB3;MET;TLR4;FREM2;MATN3;CDCA5;MVP;ARHGAP18;ITPR3;IQGAP3;CORO1A;ACAT2;GLB1L2;EGFLAM;UCP2;LRIG1;PAK3;FAM83D;SH2B3;NTSR1;VAT1L;TMEM132D;CYB5B;GALNT6;AFA…
KO_Downregulated_527_Genes	ENCODE_TF_ChIP-seq_2014	SREBP2 HEPG2	1.34009e-11	6.35203e-09	339.334	CYB5B;STARD4;MVK;HMGCS1;MSMO1;DHCR24;TMEM97;HMGCR;HSD17B7;LSS;SREBF2;SQLE;DHCR7;LDLR;FDFT1
KO_Downregulated_527_Genes	ENCODE_TF_ChIP-seq_2014	IRF3 HELA-S3	1.21087e-06	0.000286976	27.312	TOP2A;CCNF;HJURP;KIF14;MSMO1;TMEM97;BRCA1;TTF2;CDC20;NSDHL;TK1;KPNA2;TMPO;HMGCS1;CKAP2L;KIF24;KIF23;ETV5;CIT;ASPM;FRMD5;INCENP;DEPDC1;KIF20B;PRR11;ASF1B;AGPAT5;IDI1;CDCA2;MVK;CDCA3;SHMT1;TROAP;CDCA8;HMGCR;AURKB;DPP3;AURKA;CCNB2;CDC45;RACGAP1;UCP2;BUB1;E2F7;CCT5;FDFT1;CYB5B;FDPS;STIL;UBE2C;OSBPL3;PLCL1;GINS4;DHCR24;TUBB4B;SMARCA2;ZWINT;DCBLD2;TPX2;CENPF;KIF18B;NCAPD2;DHCR7;ESYT1;CDKN3;BCL2L1
KO_Downregulated_527_Genes	ENCODE_TF_ChIP-seq_2014	FOS K562	9.12697e-06	0.00122009	18.8998	MAML2;CCNF;HJURP;PLAT;MSMO1;TMEM97;TTF2;MKI67;SMC4;TM7SF2;CDC20;STK10;NSDHL;MT2A;ARHGDIA;C3AR1;KPNA2;TMPO;MAGI1;STARD4;NUP210;S100A2;ADAM19;PRR11;ASF1B;IDI1;CDCA2;NNMT;CDCA3;SHMT1;TROAP;CDCA8;GATA3;HMMR;NDRG1;SKA1;EBP;CHST11;RACGAP1;FAM83D;FDFT1;PLK4;FDPS;STIL;EDEM1;OSBPL3;MICAL2;DHCR24;SMARCA2;ZWINT;SQLE;HNRNPM;KIF18B;DHCR7;BCL2L1;APOBEC3B;PHF19;TOP2A;DOCK4;SLC44A1;DYSF;KIF12;BRCA1;HK2;SPRED2;TM…
KO_Downregulated_527_Genes	ENCODE_TF_ChIP-seq_2014	NF-YA K562	1.02961e-05	0.00122009	19.5003	TOP2A;DOCK4;MAST4;CCNF;HJURP;BRCA1;TTF2;MKI67;SAT1;TM7SF2;CDC20;TUBA1C;STK10;NSDHL;PNP;LGALS1;TMEM108;KPNA2;GTSE1;DLGAP5;ELOVL1;STARD4;GAS2L3;PCYT2;KLF13;HMGCS1;KIF24;KIF23;KIF22;LSS;ETV4;SREBF2;ETV5;CIT;CCNA2;ASPM;TMEFF2;FRMD5;RBL1;INCENP;PRR11;TRIB2;ASF1B;IDI1;CDCA2;MVK;CDCA3;SLC20A1;SHMT1;CDCA8;PLA2G3;ARHGAP18;HMMR;HMGCR;AURKB;AURKA;CCNB2;EBP;HSPH1;CDC45;RACGAP1;UCP2;LRIG1;FAM83D;BUB1;E2F7;FDF…
KO_Downregulated_527_Genes	ENCODE_TF_ChIP-seq_2014	NF-YA GM12878	2.75619e-05	0.00261287	17.8857	TOP2A;ERCC6L;MAST4;CCNF;HJURP;KIF14;MSMO1;TMEM97;BRCA1;TTF2;TM7SF2;CDC20;NSDHL;LGALS1;KPNA2;DLGAP5;TMPO;GAS2L3;KLF13;HMGCS1;CKAP2L;CKAP2;KIF24;KIF22;ETV4;SREBF2;ETV5;CIT;RUNX1;ASPM;FRMD5;RBL1;ESPL1;INCENP;KIF20B;PRR11;FREM2;ASF1B;AGPAT5;IDI1;CDCA2;MVK;CDCA3;SHMT1;TROAP;HMMR;HMGCR;DPP3;AURKA;CCNB2;EBP;HSPH1;CDC45;UCP2;FAM83D;BUB1;E2F7;FDFT1;PLK4;CYB5B;FDPS;MMAB;UBE2C;OSBPL3;PLCL1;GINS4;DHCR24;TUBB…
KO_Downregulated_527_Genes	ENCODE_TF_ChIP-seq_2014	SREBP1 HEPG2	3.61457e-05	0.00285551	29.9649	CYB5B;FDPS;STARD4;MVK;HMGCS1;SLC20A1;KIF24;MSMO1;HMGCR;HSD17B7;LSS;SREBF2;SLC16A13;TM7SF2;SQLE;FADS2;NSDHL;EBP;UCP2;DHCR7;FDFT1
KO_Downregulated_527_Genes	ENCODE_TF_ChIP-seq_2014	FOS GM12878	4.92471e-05	0.00333473	19.4303	TOP2A;AGPAT5;IDI1;CDCA2;MVK;CDCA3;TROAP;CCNF;HJURP;MSMO1;TMEM97;HMMR;TTF2;HMGCR;DPP3;CDC20;CCNB2;NSDHL;EBP;CDC45;KPNA2;BUB1;FDFT1;TMPO;CYB5B;STIL;HMGCS1;CKAP2L;UBE2C;PLCL1;KIF24;DHCR24;TUBB4B;SMARCA2;ETV5;DCBLD2;ASPM;CENPF;FRMD5;KIF18B;INCENP;NCAPD2;DHCR7;PRR11;ASF1B;CDKN3;BCL2L1
KO_Downregulated_527_Genes	ENCODE_TF_ChIP-seq_2014	FOS HUVEC	0.000178067	0.0105505	14.583	BCAR3;MAML2;NCAPG2;HJURP;DYSF;PLAT;TMEM97;PTPRK;ETS2;HK2;SPRED3;TUBA1C;CDH5;SPRED2;MT2A;TUBA1A;UBASH3B;AIFM2;DPYSL3;C3AR1;MAGI1;DUSP5;KLF13;S100A2;MYH16;PLAUR;EMP1;RANGAP1;MMP10;TM4SF1;ETV5;NME1;TUBB2A;RBL1;NAV3;CDC42EP3;RAPGEF5;TLR4;KRT80;NNMT;SLC20A1;GATA3;SKA3;NDRG1;CHST11;SH3TC1;IGF2BP3;CCT5;S100A10;SVIL;SIGLEC15;SPAG5;MYO10;ARHGAP26;PTPN14;SLC16A13;CENPF;PTPRB;FABP4;KIF18B;DNMBP;SPRY2;PLP2;A…
KO_Downregulated_527_Genes	ENCODE_TF_ChIP-seq_2014	E2F4 HELA-S3	0.000222909	0.0117399	18.3176	ARHGAP11A;TOP2A;AGPAT5;ERCC6L;CDCA3;RTKN2;HJURP;CDCA8;TTF2;SKA3;SMC2;CDC20;EBP;CDC45;UCP2;PBK;MYBL2;BUB1;E2F7;CCDC18;SPAG5;KIF24;KIF22;KIF18B;FANCD2;NCAPD2;ESYT1;PRR11;ASF1B
KO_Downregulated_527_Genes	ENCODE_TF_ChIP-seq_2014	NF-YB GM12878	0.000251228	0.0119082	11.7756	MAML2;CCNF;HJURP;BUB1B;MSMO1;TTF2;MKI67;SAT1;MYLK;TM7SF2;CDC20;FADS2;STK10;NSDHL;RGS2;PNP;LGALS1;C3AR1;KPNA2;GTSE1;EPHB1;TMPO;STARD4;SLC38A1;ACOT7;PCYT2;NUP210;MOB3A;RUNX1;FRMD5;KIF20B;PRR11;FREM2;ASF1B;IDI1;CDCA2;CDCA3;ABHD4;CDCA5;SHMT1;TROAP;CDCA8;PLA2G3;NCAPG;ARHGAP18;SLAIN1;MRPL15;DPP3;CCNB2;EBP;HSPH1;ST8SIA4;FDFT1;FDPS;CCDC18;UBE2C;EDEM1;OSBPL3;PLK1;MICAL2;DHCR24;ARHGAP26;SMARCA2;SLC16A13;SQ…
KO_Downregulated_527_Genes	ENCODE_TF_ChIP-seq_2015	FOXM1 ECC-1 hg19	1.39824e-37	1.13817e-34	608.199	TOP2A;CCNF;HJURP;KIF14;KIF11;TTF2;MKI67;SMC4;KIF15;LMNB1;CDC20;TUBA1C;LGALS1;PBK;TK1;KPNA2;GTSE1;CEP55;DLGAP5;TMPO;GAS2L3;S100A2;CKAP2L;CKAP2;EMP1;KIF24;KIF23;RANGAP1;ETV4;CIT;CCNA2;ASPM;CCNA1;ESPL1;INCENP;DEPDC1;BIRC5;TAGLN2;KIF2C;KIF20A;KIF20B;PRR11;ASF1B;KRT80;CDCA2;TROAP;CDCA8;NCAPG;TGFA;TTK;HMMR;SKA3;NCAPH;AURKB;AURKA;CCNB2;CCNB1;RACGAP1;UCP2;FAM83D;LDLR;BUB1;FDFT1;S100A10;STIL;RRM2;SPAG5;UB…
KO_Downregulated_527_Genes	ENCODE_TF_ChIP-seq_2015	E2F4 HeLa-S3 hg19	4.20162e-26	1.71006e-23	234.66	ERCC6L;CSE1L;RTKN2;HJURP;BUB1B;TMEM97;TTF2;MKI67;SMC4;SMC2;CEP128;CDC20;GTSE1;TMPO;MELK;MTHFD1;FANCD2;TIMELESS;KIF20A;KIF20B;PRR11;ASF1B;DNMT1;CDCA2;CDCA3;CDCA5;SHMT1;TROAP;CDCA8;NCAPG;SKA3;IQGAP3;SKA1;NCAPH;EBP;RACGAP1;PLK4;FANCI;FDPS;CCDC18;STIL;UBE2C;PLK1;NDC80;ZWINT;TPX2;ANLN;KIF18B;KIF4A;APOBEC3B;ARHGAP11A;TOP2A;NCAPG2;KIF14;KIF11;BRCA1;FOXM1;KIF15;LMNB1;PANX1;TUBA1B;PBK;MYBL2;TK1;CEP55;DLGA…
KO_Downregulated_527_Genes	ENCODE_TF_ChIP-seq_2015	FOXM1 MCF-7 hg19	1.05234e-22	2.85535e-20	543.659	CDCA2;TROAP;CCNF;HJURP;TTF2;KIF11;MKI67;NCAPH;LMNB1;CDC20;CCNB2;TUBA1C;CCNB1;RACGAP1;KPNA2;FAM83D;GTSE1;GAS2L3;UBE2C;CKAP2L;PLK1;CKAP2;KIF23;SYTL5;TUBB4B;CCNA2;TPX2;ASPM;CENPF;KIF18B;INCENP;KIF20A;PRR11;FREM2;PHF19;CDKN3
KO_Downregulated_527_Genes	ENCODE_TF_ChIP-seq_2015	E2F4 CH12.LX mm9	1.66012e-14	3.37834e-12	78.809	ERCC6L;CCNF;HJURP;BUB1B;TTF2;MKI67;SMC4;SMC2;CEP128;IFIT2;CDC20;MYB;GTSE1;STARD4;KNSTRN;MELK;MTHFD1;FANCD2;TIMELESS;KIF20A;KIF20B;PRR11;ASF1B;CDCA2;CDCA5;SHMT1;TROAP;CDCA8;NCAPG;HMMR;IQGAP3;SKA1;NCAPH;ACAT2;CCNB2;RACGAP1;GRK5;ECT2;ST3GAL1;FDFT1;PLK4;FANCI;FDPS;CCDC18;STIL;PLK1;NDC80;HNRNPM;TPX2;KIF18B;OGDH;BCL2L1;PHF19;ARHGAP11A;TOP2A;NCAPG2;KIF11;BRCA1;FOXM1;NRGN;KIF15;LMNB1;PANX1;TUBA1C;TUBA1B;…
KO_Downregulated_527_Genes	ENCODE_TF_ChIP-seq_2015	E2F4 GM12878 hg19	4.05246e-11	6.59741e-09	53.1786	ERCC6L;MAML2;CSE1L;RTKN2;CCNF;HJURP;BUB1B;TMEM97;SAT1;SMC2;CDC20;MT2A;KPNA2;GTSE1;EPHB1;TMPO;GAS2L3;ACOT7;NUP210;GTF3A;MOB3A;MELK;MTHFD1;FANCD2;KIF20B;IDI1;CDCA2;ABHD4;CDCA5;SHMT1;TROAP;CDCA8;NCAPG;HMMR;SKA3;IQGAP3;SKA1;CCNB2;RACGAP1;FAM83D;PLK4;FDPS;STIL;UBE2C;EDEM1;PLK1;DHCR24;NDC80;SQLE;ANLN;KIF18B;KIF4A;CALM1;APOBEC3B;ARHGAP11A;TOP2A;NCAPG2;KIF14;BRCA1;NRGN;KIF15;TUBA1C;PBK;REV3L;MYBL2;TK1;CE…
KO_Downregulated_527_Genes	ENCODE_TF_ChIP-seq_2015	E2F4 MEL cell line mm9	2.08221e-10	2.82486e-08	74.2384	TOP2A;CDCA2;CDCA5;SHMT1;NCAPG2;CCNF;TTK;KIF11;BRCA1;TTF2;IQGAP3;SKA1;NCAPH;AURKB;SMC2;KIF15;LMNB1;TUBA1B;CDC45;RASSF3;PBK;MYBL2;TK1;E2F7;TMPO;TCF19;FANCI;RRM2;SHCBP1;NDC80;CCNA2;RBL1;ESPL1;INCENP;CENPI;FANCD2;TIMELESS;BIRC5;NCAPD2;KIF2C;CENPO;EZR;PHF19
KO_Downregulated_527_Genes	ENCODE_TF_ChIP-seq_2015	SIN3A HCT116 hg19	9.37352e-10	1.09001e-07	61.2007	CDCA5;HJURP;SLC2A1;NCAPG;HMMR;KIF11;BRCA1;IQGAP3;SAT1;SKA1;NCAPH;HK2;CCNB2;TUBA1B;MT2A;CCNB1;PBK;IGF2BP3;UTP20;KPNA2;FAM83D;LDLR;BUB1;CEP55;DLGAP5;E2F7;PLK4;CENPW;RRM2;CKAP2L;ITGA2;PLK1;AHNAK2;PLAUR;ARHGAP29;KIF23;SHCBP1;CCNA2;CENPE;CENPF;KIF18B;FANCD2;CDC42EP3;OGDH;ITGA6;EZR;KIF20B;CALM1
KO_Downregulated_527_Genes	ENCODE_TF_ChIP-seq_2015	NFYA GM12878 hg19	7.21275e-08	5.87118e-06	32.0183	TOP2A;ERCC6L;TRAF3IP2;MAST4;CCNF;HJURP;KIF14;MSMO1;TMEM97;BRCA1;TTF2;GRPR;TM7SF2;CDC20;NSDHL;LGALS1;TK1;KPNA2;GTSE1;DLGAP5;TMPO;GAS2L3;KLF13;HMGCS1;CKAP2L;CKAP2;KIF24;KIF23;ETV1;KIF22;ETV4;SREBF2;ETV5;CIT;RUNX1;CCNA2;ASPM;FRMD5;MTHFD1;ESPL1;INCENP;KIF20A;KIF20B;PRR11;FREM2;ASF1B;AGPAT5;IDI1;CDCA2;MVK;SLC43A2;SHMT1;TROAP;CDCA8;TTK;HMMR;HMGCR;AURKB;DPP3;AURKA;CCNB2;CCNB1;EBP;HSPH1;CDC45;FAM83D;BUB1…
KO_Downregulated_527_Genes	ENCODE_TF_ChIP-seq_2015	NFYA K562 hg19	7.21275e-08	5.87118e-06	32.0183	TOP2A;DOCK4;MAST4;CSE1L;CCNF;HJURP;KIF14;MSMO1;TMEM97;KIF11;BRCA1;SAT1;TM7SF2;KIF15;CDC20;STK10;NSDHL;PNP;LGALS1;TMEM108;TK1;KPNA2;GTSE1;DLGAP5;TMPO;ELOVL1;GAS2L3;PCYT2;CKAP2L;KIF24;KIF23;KIF22;LSS;ETV4;SREBF2;CIT;CCNA2;ASPM;TMEFF2;MTHFD1;ESPL1;INCENP;DEPDC1;KIF20B;PRR11;TRIB2;AGPAT5;CDCA2;SLC43A2;SLC20A1;SHMT1;TROAP;CDCA8;PLA2G3;TTK;AURKB;DPP3;AURKA;CCNB2;CDC45;RACGAP1;FAM83D;BUB1;E2F7;FDFT1;PLK…
KO_Downregulated_527_Genes	ENCODE_TF_ChIP-seq_2015	E2F4 myocyte mm9	7.21275e-08	5.87118e-06	32.0183	ARHGAP11A;ERCC6L;SLC44A1;MAST4;C2CD2;NCAPG2;BUB1B;KIF11;PTPRK;BRCA1;FOXM1;MKI67;SMC4;HK2;SMC2;CEP128;TM7SF2;IFIT2;KIF15;PSMD2;ARHGDIA;PBK;MYBL2;SPDL1;KPNA2;GTSE1;TCF19;MAGI1;GAS2L3;CKAP2L;CKAP2;KIF24;KIF22;RANGAP1;CCNA2;TUBB2A;MELK;PKM;RBL1;MTHFD1;SAPCD2;ESPL1;BIN1;INCENP;FANCD2;KIF2C;MTFR2;TTLL12;KIF20B;MATN3;ASF1B;AGPAT5;IDI1;CDCA3;SLC20A1;CDCA5;SHMT1;TROAP;CDCA8;NCAPG;TTK;IQGAP3;NCAPH;AURKA;CC…
KO_Downregulated_527_Genes	Enrichr_Libraries_Most_Popular_Genes	GeneSigDB	1.36652e-23	1.55783e-21	868.417	TOP2A;BUB1B;CXCR4;TTK;GATA3;HMMR;MKI67;FOXM1;EGFR;AURKA;CDC20;CCNB2;CCNB1;LGALS1;MYB;MYBL2;TK1;KPNA2;BUB1;RRM2;UBE2C;PLK1;PLAUR;CCNA2;ASPM;CENPF;MELK;BIRC5;CD44;CDKN3
KO_Downregulated_527_Genes	Enrichr_Libraries_Most_Popular_Genes	LINCS L1000 Chem Pert down	1.31243e-11	7.48086e-10	224.362	TOP2A;DUSP4;EIF5A;CA12;RRM2;PLK1;KIF14;HBB;GATA3;TM4SF1;ZWINT;EGFR;TGFBR2;AURKA;CDC20;CCNA2;MELK;HSPH1;CALM1
KO_Downregulated_527_Genes	Enrichr_Libraries_Most_Popular_Genes	HumanCyc 2015	3.49625e-10	1.32858e-08	130.056	IDI1;GPI;MVK;RRM2;HMGCS1;SHMT1;MSMO1;DHCR24;HMGCR;HSD17B7;LSS;ACAT2;TM7SF2;NME1;FADS2;SQLE;NSDHL;EBP;PNP;MTHFD1;DHCR7;FDFT1
KO_Downregulated_527_Genes	Enrichr_Libraries_Most_Popular_Genes	MSigDB Oncogenic Signatures	5.11112e-09	1.45667e-07	114.203	DUSP4;NRP1;GCH1;MMP1;NTM;ITGA2;STC1;PLAT;ETV4;TM4SF1;ETV5;ADAM19;RGS2;TMEM158;MYB;C3AR1;LRIG1;SPRY2;ANGPTL4
KO_Downregulated_527_Genes	Enrichr_Libraries_Most_Popular_Genes	Humancyc 2016	5.14236e-08	1.17246e-06	103.894	GPI;RRM2;SHMT1;MSMO1;DHCR24;HSD17B7;LSS;ACAT2;TM7SF2;NME1;SQLE;NSDHL;EBP;PNP;DHCR7;FDFT1
KO_Downregulated_527_Genes	Enrichr_Libraries_Most_Popular_Genes	LINCS L1000 Ligand Perturbations up	7.51197e-07	1.42727e-05	81.0713	DUSP4;EIF5A;DUSP5;S100A2;SLC20A1;PLAUR;STC1;EMP1;PLAT;LAMC2;TM4SF1;TNFSF10;F2RL1;SPRY2
KO_Downregulated_527_Genes	Enrichr_Libraries_Most_Popular_Genes	MCF7 Perturbations from GEO down	2.80246e-06	4.564e-05	70.4263	RRM2;TUBB;GATA3;TUBB4B;ZWINT;CDC20;TUBA1C;MT2A;TUBA1B;TUBA1A;S100A16;KIF20A;TRIP13
KO_Downregulated_527_Genes	Enrichr_Libraries_Most_Popular_Genes	ChEA 2016	3.49397e-06	4.97891e-05	67.6833	BCAR3;CXCR4;SMARCA2;RUNX1;SPRED2;RGS2;UCK2;NFIB;PLXNA2;LMX1B;LRRFIP1;CALM1;ST3GAL1
KO_Downregulated_527_Genes	Enrichr_Libraries_Most_Popular_Genes	NURSA Human Endogenous Complexome	6.53877e-05	0.000828244	44.7359	TOP2A;HNRNPM;TUBA1C;TUBA1B;TUBB2A;RACGAP1;TUBB;KIF23;TRIP13;MKI67;NDRG1
KO_Downregulated_527_Genes	Enrichr_Libraries_Most_Popular_Genes	ChEA 2015	9.36946e-05	0.00106812	41.205	SPRED2;UCK2;NFIB;PLXNA2;SLC2A1;SPRY2;LMX1B;CALM1;ST3GAL1;SMARCA2;RUNX1
KO_Downregulated_527_Genes	Enrichr_Submissions_TF-Gene_Coocurrence	E2F2	1.81366e-107	3.12131e-104	7434.2	ERCC6L;CCNF;HJURP;BUB1B;TMEM97;MKI67;SMC4;SMC2;CDC20;MT2A;RGS2;MYB;KPNA2;GTSE1;TMPO;NUP210;KNL1;PIMREG;KNSTRN;SGO2;MELK;FANCD2;TIMELESS;TRIB3;KIF20A;KIF20B;PRR11;ASF1B;DNMT1;CDCA2;CDCA3;CDCA5;TROAP;NCAPG;CDCA8;HMMR;SKA3;IQGAP3;CORO1A;NCAPH;SKA1;CCNB2;CCNB1;RACGAP1;ECT2;FAM83D;PLK4;FANCI;STIL;UBE2C;PLK1;ZWINT;NDC80;TPX2;ANLN;KIF18B;KIF4A;PHF19;BCL2L1;TOP2A;ARHGAP11A;NCAPG2;KIF14;SLC2A1;KIF11;BRCA1…
KO_Downregulated_527_Genes	Enrichr_Submissions_TF-Gene_Coocurrence	DEPDC1	4.68301e-103	4.02973e-100	6780.89	ERCC6L;CSE1L;CCNF;RTKN2;HJURP;BUB1B;TMEM97;TTF2;MKI67;SMC4;SMC2;CDC20;KPNA2;GTSE1;TMPO;GAS2L3;KNL1;PIMREG;KNSTRN;SGO2;MELK;FANCD2;TIMELESS;KIF20A;KIF20B;PRR11;ASF1B;DNMT1;CDCA2;CDCA3;CDCA5;TROAP;NCAPG;CDCA8;HMMR;SKA3;IQGAP3;NCAPH;SKA1;CCNB2;CCNB1;RACGAP1;ECT2;FAM83D;PLK4;FANCI;CCDC18;STIL;UBE2C;PLK1;NETO2;ZWINT;NDC80;TPX2;ANLN;KIF18B;KIF4A;APOBEC3B;PHF19;TOP2A;ARHGAP11A;NCAPG2;KIF14;KIF11;BRCA1;F…
KO_Downregulated_527_Genes	Enrichr_Submissions_TF-Gene_Coocurrence	DEPDC1B	1.33902e-101	5.76114e-99	6573.87	ERCC6L;CCNF;RTKN2;HJURP;BUB1B;TMEM97;TTF2;MKI67;SMC4;SMC2;CDC20;MYB;KPNA2;GTSE1;TMPO;GAS2L3;KNL1;PIMREG;KNSTRN;SGO2;MELK;FANCD2;TIMELESS;KIF20A;KIF20B;PRR11;ASF1B;DNMT1;CDCA2;CDCA3;CDCA5;TROAP;NCAPG;CDCA8;HMMR;SKA3;IQGAP3;NCAPH;SKA1;CCNB2;CCNB1;RACGAP1;ECT2;FAM83D;PLK4;FANCI;STIL;UBE2C;PLK1;ZWINT;NDC80;TPX2;ANLN;KIF18B;KIF4A;APOBEC3B;PHF19;TOP2A;ARHGAP11A;NCAPG2;KIF14;KIF11;BRCA1;FOXM1;KIF15;LMNB…
KO_Downregulated_527_Genes	Enrichr_Submissions_TF-Gene_Coocurrence	FOXM1	1.33902e-101	5.76114e-99	6573.87	ERCC6L;CSE1L;CCNF;HJURP;BUB1B;TMEM97;TTF2;MKI67;SMC4;SMC2;CDC20;MYB;KPNA2;GTSE1;TMPO;GAS2L3;KNL1;PIMREG;KNSTRN;SGO2;MELK;FANCD2;TIMELESS;KIF20A;KIF20B;PRR11;ASF1B;DNMT1;CDCA2;CDCA3;CDCA5;TROAP;NCAPG;CDCA8;HMMR;SKA3;IQGAP3;NCAPH;SKA1;CCNB2;CCNB1;RACGAP1;ECT2;FAM83D;PLK4;FANCI;STIL;UBE2C;PLK1;ZWINT;NDC80;TPX2;ANLN;KIF18B;KIF4A;APOBEC3B;PHF19;TOP2A;ARHGAP11A;NCAPG2;KIF14;KIF11;BRCA1;KIF15;LMNB1;TUBA…
KO_Downregulated_527_Genes	Enrichr_Submissions_TF-Gene_Coocurrence	E2F7	3.76551e-100	1.08007e-97	6372.04	ERCC6L;CCNF;RTKN2;HJURP;BUB1B;MKI67;SMC4;SMC2;CDC20;MYB;KPNA2;GTSE1;TMPO;GAS2L3;KNL1;PIMREG;KNSTRN;SGO2;MELK;FANCD2;TIMELESS;KIF20A;KIF20B;PRR11;ASF1B;DNMT1;CDCA2;CDCA3;CDCA5;TROAP;NCAPG;CDCA8;HMMR;SKA3;IQGAP3;NCAPH;SKA1;CCNB2;CCNB1;RACGAP1;ECT2;FAM83D;PLK4;FANCI;STIL;UBE2C;PLK1;NETO2;ZWINT;NDC80;TPX2;ANLN;KIF18B;KIF4A;PHF19;TOP2A;ARHGAP11A;NCAPG2;KIF14;KIF11;BRCA1;FOXM1;KIF15;LMNB1;PBK;MYBL2;TK1…
KO_Downregulated_527_Genes	Enrichr_Submissions_TF-Gene_Coocurrence	ZNF367	3.76551e-100	1.08007e-97	6372.04	ERCC6L;CCNF;HJURP;BUB1B;TMEM97;MKI67;SMC4;SMC2;CDC20;MYB;KPNA2;GTSE1;TMPO;GAS2L3;KNL1;PIMREG;KNSTRN;SGO2;MELK;MTHFD1;FANCD2;TIMELESS;KIF20A;KIF20B;PRR11;ASF1B;DNMT1;CDCA2;CDCA3;CDCA5;TROAP;NCAPG;CDCA8;HMMR;SKA3;IQGAP3;NCAPH;SKA1;CCNB2;CCNB1;RACGAP1;ECT2;FAM83D;PLK4;FANCI;STIL;UBE2C;PLK1;NETO2;ZWINT;NDC80;TPX2;ANLN;KIF18B;KIF4A;APOBEC3B;PHF19;TOP2A;ARHGAP11A;NCAPG2;KIF14;KIF11;BRCA1;FOXM1;KIF15;LM…
KO_Downregulated_527_Genes	Enrichr_Submissions_TF-Gene_Coocurrence	E2F1	1.04139e-98	2.2403e-96	6175.26	ERCC6L;CCNF;HJURP;BUB1B;TMEM97;MKI67;SMC4;SMC2;CDC20;LGALS1;MYB;KPNA2;GTSE1;TMPO;KNL1;PIMREG;KNSTRN;SGO2;MELK;FANCD2;TIMELESS;KIF20A;KIF20B;PRR11;ASF1B;DNMT1;CDCA2;CDCA3;CDCA5;TROAP;NCAPG;CDCA8;HMMR;SKA3;IQGAP3;NCAPH;SKA1;CCNB2;CCNB1;RACGAP1;ECT2;FAM83D;PLK4;FANCI;STIL;UBE2C;PLK1;ZWINT;NDC80;TPX2;ANLN;KIF18B;KIF4A;PHF19;TOP2A;ARHGAP11A;NCAPG2;KIF14;KIF11;BRCA1;FOXM1;KIF15;LMNB1;TUBA1C;TUBA1B;PBK;…
KO_Downregulated_527_Genes	Enrichr_Submissions_TF-Gene_Coocurrence	MYBL2	1.04139e-98	2.2403e-96	6175.26	ERCC6L;CCNF;HJURP;BUB1B;TMEM97;MKI67;SMC4;SMC2;CDC20;MYB;KPNA2;GTSE1;TMPO;KNL1;PIMREG;KNSTRN;SGO2;MELK;MTHFD1;FANCD2;TIMELESS;KIF20A;KIF20B;PRR11;ASF1B;DNMT1;CDCA2;CDCA3;CDCA5;TROAP;NCAPG;CDCA8;HMMR;SKA3;IQGAP3;NCAPH;SKA1;CCNB2;CCNB1;RACGAP1;ECT2;FAM83D;PLK4;FANCI;STIL;UBE2C;PLK1;ZWINT;NDC80;TPX2;ANLN;KIF18B;KIF4A;PHF19;TOP2A;ARHGAP11A;NCAPG2;KIF14;KIF11;BRCA1;FOXM1;KIF15;LMNB1;TUBA1C;TUBA1B;PBK;…
KO_Downregulated_527_Genes	Enrichr_Submissions_TF-Gene_Coocurrence	E2F8	2.83231e-97	4.062e-95	5983.43	ERCC6L;CCNF;HJURP;BUB1B;TMEM97;MKI67;SMC4;SMC2;CDC20;LGALS1;MYB;KPNA2;GTSE1;TMPO;GAS2L3;KNL1;PIMREG;KNSTRN;SGO2;MELK;FANCD2;TIMELESS;KIF20A;KIF20B;PRR11;ASF1B;DNMT1;CDCA2;CDCA3;CDCA5;TROAP;NCAPG;CDCA8;HMMR;SKA3;IQGAP3;NCAPH;SKA1;CCNB2;CCNB1;RACGAP1;ECT2;FAM83D;PLK4;FANCI;STIL;UBE2C;PLK1;ZWINT;NDC80;TPX2;ANLN;KIF18B;KIF4A;PHF19;TOP2A;ARHGAP11A;NCAPG2;KIF14;KIF11;BRCA1;FOXM1;KIF15;LMNB1;TUBA1B;PBK;…
KO_Downregulated_527_Genes	Enrichr_Submissions_TF-Gene_Coocurrence	KNTC1	2.83231e-97	4.062e-95	5983.43	ERCC6L;CSE1L;CCNF;HJURP;BUB1B;TMEM97;TTF2;MKI67;SMC4;SMC2;CDC20;KPNA2;GTSE1;TMPO;GAS2L3;KNL1;PIMREG;KNSTRN;SGO2;MELK;MTHFD1;FANCD2;TIMELESS;KIF20A;KIF20B;PRR11;ASF1B;DNMT1;CDCA2;CDCA3;CDCA5;TROAP;NCAPG;CDCA8;HMMR;SKA3;IQGAP3;NCAPH;SKA1;CCNB2;CCNB1;RACGAP1;ECT2;FAM83D;PLK4;FANCI;STIL;UBE2C;PLK1;ZWINT;NDC80;TPX2;ANLN;KIF18B;KIF4A;PHF19;TOP2A;ARHGAP11A;NCAPG2;KIF14;KIF11;BRCA1;FOXM1;KIF15;LMNB1;TUBA…
KO_Downregulated_527_Genes	Enrichr_Users_Contributed_Lists_2020	Average Upregulated in Dormancy	1.17013e-69	1.54222e-66	1246.01	ERCC6L;CSE1L;CCNF;BUB1B;MSMO1;TMEM97;GRPR;MKI67;PVR;SMC2;CDC20;CRHBP;KPNA2;GTSE1;ACOT7;KNSTRN;MELK;FANCD2;KIF20A;TTLL12;KIF20B;PRR11;ASF1B;CHRNA1;IDI1;CDCA2;CDCA3;FBLIM1;CDCA5;TROAP;NTM;CDCA8;NCAPG;STC1;HMMR;SKA3;IQGAP3;SKA1;NCAPH;CCNB2;ADAMTS14;CCNB1;CHST11;RACGAP1;UTP20;ECT2;FAM83D;FDFT1;CD276;PLK4;TMEM132D;FANCI;FDPS;STIL;UBE2C;PLK1;BTBD11;DHCR24;NETO2;NDC80;ZWINT;SLC16A13;SQLE;TPX2;ANLN;UCK2;…
KO_Downregulated_527_Genes	Enrichr_Users_Contributed_Lists_2020	rs1 goes on	6.32023e-64	4.16503e-61	10093.2	TOP2A;ERCC6L;CCNF;KIF14;BUB1B;KIF11;FOXM1;MKI67;SMC4;KIF15;CDC20;PBK;TK1;KPNA2;GTSE1;CEP55;DLGAP5;CKAP2L;KIF23;CCNA2;ASPM;MELK;DEPDC1;BIRC5;KIF2C;KIF20A;ASF1B;CDCA2;CDCA5;TROAP;NCAPG;TTK;HMMR;SKA3;NCAPH;SKA1;AURKA;CCNB2;CCNB1;ECT2;FAM83D;BUB1;STIL;RRM2;PLK1;NDC80;CENPE;TPX2;CENPF;KIF18B;CENPI;KIF4A;TRIP13;CDKN3
KO_Downregulated_527_Genes	Enrichr_Users_Contributed_Lists_2020	Gene expression analyses of Basal Like breast cancer in White females	6.30194e-60	2.76865e-57	1021.2	ERCC6L;CSE1L;RTKN2;CCNF;HJURP;BUB1B;MKI67;SMC4;PVR;CDC20;PNP;UBASH3B;KPNA2;GTSE1;TMPO;GAS2L3;ACOT7;KNL1;PIMREG;KNSTRN;ADAM19;SGO2;MELK;FANCD2;GPRIN1;TIMELESS;KIF20A;KIF20B;PRR11;ASF1B;SEMA7A;CDCA2;CDCA3;CDCA5;TROAP;CDCA8;NCAPG;MRPL15;HMMR;SKA3;IQGAP3;SKA1;NCAPH;CCNB2;CCNB1;CHST11;RACGAP1;ECT2;FAM83D;PLK4;FANCI;CCDC18;STIL;UBE2C;PLK1;NDC80;ZWINT;VANGL1;SQLE;TPX2;ANLN;PTPRB;KIF18B;DNMBP;KIF4A;APOBE…
KO_Downregulated_527_Genes	Enrichr_Users_Contributed_Lists_2020	brest Cancer Adenocarcinoma gene list	1.07397e-59	3.53873e-57	2490.26	TOP2A;ARHGAP11A;ERCC6L;RTKN2;KIF14;HJURP;BUB1B;KIF11;MKI67;FOXM1;KIF15;LMNB1;CDC20;PBK;MYBL2;TK1;KPNA2;GTSE1;CEP55;DLGAP5;NUP210;CKAP2L;MMP1;KIF23;CIT;CCNA2;ASPM;MELK;ESPL1;KIFC1;GPRIN1;DEPDC1;BIRC5;KIF2C;KIF20A;ASF1B;CDCA2;CDCA3;CDCA5;TROAP;CDCA8;NCAPG;TTK;HMMR;SKA3;IQGAP3;NCAPH;SKA1;AURKB;AURKA;CCNB2;CCNB1;CDC45;ECT2;FAM83D;BUB1;E2F7;FANCI;STIL;RRM2;SPAG5;UBE2C;PLK1;SHCBP1;ZWINT;NDC80;ANLN;SQLE…
KO_Downregulated_527_Genes	Enrichr_Users_Contributed_Lists_2020	Genes expressed by a unique pulmonary EC cluster in the developing lung	1.63874e-52	4.31973e-50	1154.24	TOP2A;ERCC6L;CSE1L;NCAPG2;CCNF;HJURP;BUB1B;KIF11;BRCA1;TTF2;FOXM1;MKI67;SMC4;SMC2;NRGN;KIF15;LMNB1;CDC20;TUBA1C;RASSF3;ARHGDIA;PBK;MYBL2;TK1;SPDL1;GTSE1;CEP55;TMPO;TCF19;GAS2L3;ACOT7;CKAP2L;ITGA2;CKAP2;KIF23;KNL1;KIF22;RANGAP1;KNSTRN;CIT;CCNA2;ASPM;MELK;RBL1;ESPL1;INCENP;BIRC5;KIF2C;KIF20A;KIF20B;PRR11;ASF1B;DNMT1;CDCA2;CDCA3;SLC20A1;TROAP;CDCA8;NCAPG;HMMR;SKA3;IQGAP3;SKA1;NCAPH;AURKB;AURKA;CCNB2…
KO_Downregulated_527_Genes	Enrichr_Users_Contributed_Lists_2020	hcc upregulated	5.51026e-52	1.21042e-49	1735.15	TOP2A;ARHGAP11A;ERCC6L;RASGRF2;CCNF;RTKN2;KIF14;HJURP;BUB1B;KIF11;MKI67;FOXM1;KIF15;CDC20;PBK;MYBL2;TK1;GTSE1;CEP55;DLGAP5;TCF19;CKAP2L;KIF23;ETV4;CCNA2;ASPM;MELK;KIFC1;FANCD2;GPRIN1;DEPDC1;BIRC5;KIF2C;KIF20A;ASF1B;COL15A1;CDCA2;CDCA3;CDCA5;TROAP;CDCA8;NCAPG;TTK;HMMR;SKA3;IQGAP3;NCAPH;SKA1;AURKB;AURKA;CCNB2;CCNB1;CDC45;RACGAP1;ECT2;FAM83D;BUB1;E2F7;FANCI;STIL;RRM2;UBE2C;PLK1;SHCBP1;ZWINT;NDC80;AN…
KO_Downregulated_527_Genes	Enrichr_Users_Contributed_Lists_2020	Gene expression of basal like BRCA in Black women	1.38831e-50	2.61399e-48	758.732	MYLK2;ERCC6L;HJURP;BUB1B;PLAT;MKI67;ERFE;CDC20;CRHBP;CDH5;RASSF6;KPNA2;GTSE1;STK32B;GAS2L3;ACOT7;KNL1;SYTL5;PIMREG;KNSTRN;SGO2;MELK;GPRIN1;KIF20A;PRR11;ASF1B;CDCA2;CDCA3;CDCA5;TROAP;CDCA8;NCAPG;TMTC1;GATA3;MRPL15;HMMR;SKA3;IQGAP3;SKA1;NCAPH;CCNB2;CCNB1;RACGAP1;ECT2;FAM83D;PLK4;FANCI;SIGLEC15;STIL;UBE2C;PLK1;ARHGAP26;NDC80;ZWINT;SQLE;TPX2;ANLN;PTPRB;KIF18B;KIF4A;DHCR7;ARHGAP11A;TOP2A;MAST4;KIF14;H…
KO_Downregulated_527_Genes	Enrichr_Users_Contributed_Lists_2020	harvard hw	4.85793e-50	8.00344e-48	811.455	ERCC6L;CCNF;HJURP;BUB1B;MKI67;SMC4;SMC2;CEP128;IFIT2;CDC20;SALL1;TNFSF10;GTSE1;SLC12A7;GAS2L3;KNL1;PIMREG;KNSTRN;RUNX1;MELK;FANCD2;S100A6;TIMELESS;TAGLN2;KIF20A;KIF20B;PRR11;ASF1B;DNMT1;CDCA2;CDCA3;CDCA8;NCAPG;HMMR;SKA3;IQGAP3;SKA1;NCAPH;CCNB2;CCNB1;RACGAP1;S100A16;ECT2;FAM83D;S100A10;PLK4;FANCI;STIL;UBE2C;PLK1;NDC80;TPX2;KIF18B;PHF19;ARHGAP11A;TOP2A;ITGB5;NCAPG2;CTSZ;KIF14;KIF11;BRCA1;FOXM1;HK2;…
KO_Downregulated_527_Genes	Enrichr_Users_Contributed_Lists_2020	Proteomic analysis of MCF7 and T47D cells treated for 7 days with 1uM Palbociclib. DEG genes >1 or <-1 change >0.01q value	7.13658e-49	1.04511e-46	1514.35	TOP2A;NCAPG2;KIF11;MKI67;SMC4;CDC20;EFEMP1;PBK;TK1;KPNA2;GTSE1;CKAP2;KIF23;KNL1;KIF22;CCNA2;SGO2;RBL1;ESPL1;INCENP;KIFC1;FANCD2;RAB37;S100A6;TIMELESS;BIRC5;KIF2C;KIF20A;KIF20B;PRR11;ASF1B;DNMT1;CDCA2;CDCA3;CDCA5;TROAP;MVP;CDCA8;NCAPG;HMMR;SKA3;NDRG1;NCAPH;SKA1;AURKB;AURKA;CCNB2;CCNB1;CDC45;HIRIP3;RACGAP1;ADGRG6;ECT2;FAM83D;ST3GAL1;BUB1;FANCI;RRM2;SPAG5;UBE2C;PLK1;SHCBP1;ZWINT;NDC80;ANLN;TPX2;CENP…
KO_Downregulated_527_Genes	Enrichr_Users_Contributed_Lists_2020	Genes significantly upregulated in p25 transgenic mice at 2 weeks post-induction of p25.	4.22608e-48	5.56998e-46	689.376	ERCC6L;RTKN2;CCNF;HJURP;BUB1B;MKI67;SMC4;SMC2;CEP128;IFIT2;CDC20;SALL1;LGALS1;C3AR1;TNFSF10;GTSE1;SLC12A7;GAS2L3;KNL1;PIMREG;KNSTRN;RUNX1;MELK;FANCD2;S100A6;TIMELESS;TAGLN2;KIF20A;KIF20B;PRR11;ASF1B;DNMT1;CDCA2;CDCA3;CDCA8;NCAPG;HMMR;SKA3;IQGAP3;SKA1;NCAPH;CCNB2;CCNB1;RACGAP1;S100A16;ECT2;FAM83D;S100A10;PLK4;FANCI;STIL;UBE2C;PLK1;NDC80;TPX2;KIF18B;PHF19;ARHGAP11A;TOP2A;ITGB5;NCAPG2;CTSZ;KIF14;KIF…
KO_Downregulated_527_Genes	Epigenomics_Roadmap_HM_ChIP-seq	H3K4me1 CD4+ CD25- CD45RA+ Naive Primary Cells	7.40939e-06	0.00181076	18.5237	FHOD3;CCNF;BUB1B;FZD10;TMEM97;MKI67;SMC4;SAT1;SMC2;CDC20;MT2A;RGS2;LGALS1;MYB;C3AR1;AP1S3;KPNA2;GTSE1;STK32B;KCNH1;GAS2L3;ACOT7;COL27A1;UNC5A;FRMD5;MELK;BIN1;RAB37;FANCD2;PRKCQ;LMX1B;SEMA7A;SLC45A3;CDCA5;SHMT1;ARHGAP18;GATA3;PCDH12;SKA3;SKA1;NCAPH;ACAT2;GLB1L2;CCNB1;EBP;RACGAP1;PLXNA2;FAM83D;CD276;PLK4;FANCI;AFAP1L1;PLK1;LRRC61;MICAL2;ARHGAP29;DHCR24;NETO2;TPX2;ANLN;SDK1;UCK2;KIF18B;TP53I3;KIF4A;…
KO_Downregulated_527_Genes	Epigenomics_Roadmap_HM_ChIP-seq	H3K4me1 Stomach Smooth Muscle	1.02884e-05	0.00181076	16.9814	CCNF;FZD10;TMEM97;MKI67;SMC4;MYLK;CDC20;MT2A;UBASH3B;MYB;AP1S3;GTSE1;TMPO;STARD4;ACOT7;UNC5A;NUP210;TM4SF1;MTHFD1;TRIB3;KIF20B;FREM2;SLC45A3;CDCA5;SHMT1;STC1;TGFA;SKA3;IQGAP3;SKA1;MED12L;ADAMTS14;RACGAP1;S100A16;KCNMB1;ARSI;HIVEP3;STARD13;AFAP1L1;ST8SIA2;PLK1;MYO5A;NETO2;SMARCA2;ZWINT;SLC16A13;VANGL1;TPX2;ANLN;UCK2;MYO5C;TMCC3;CALM1;APOBEC3B;CCNJL;TOP2A;LRRC34;NCAPG2;KIF12;KIF11;SIPA1L3;KIF15;PAN…
KO_Downregulated_527_Genes	Epigenomics_Roadmap_HM_ChIP-seq	H3K4me1 Colon Smooth Muscle	3.79166e-05	0.00442395	15.3706	CSE1L;RTKN2;CCNF;HJURP;BUB1B;MSMO1;TMEM97;MKI67;MYLK;CDC20;DOCK10;NSDHL;MT2A;AP1S3;KPNA2;GTSE1;STK32B;KCNH1;ACOT7;FRMD4A;FRMD5;FANCD2;TIMELESS;TTLL12;LMX1B;FREM2;SEMA7A;NNMT;FBLIM1;CDCA5;TROAP;NTM;STC1;SKA3;IQGAP3;SKA1;NCAPH;ACAT2;GLB1L2;CCNB2;CCNB1;RACGAP1;KIF3B;S100A16;ST3GAL4;ST8SIA4;ARSI;HIVEP3;TSPAN1;PLXNA4;FANCI;FDPS;STARD13;STIL;UBE2C;OSBPL3;PLK1;LRRC61;DHCR24;NETO2;SLC16A13;SQLE;TPX2;ANLN…
KO_Downregulated_527_Genes	Epigenomics_Roadmap_HM_ChIP-seq	H3K27me3 Colonic Mucosa	6.74367e-05	0.00442395	14.849	FHOD3;STMN3;PLAT;FZD10;GRPR;RGS4;CRHBP;SALL1;EFEMP1;DPYSL3;STK32B;KCNH1;SCARA3;NUP210;FRMD4A;ADAM19;BIN1;RAB37;ADAM12;TRIB3;FREM2;CARD11;GRB7;SEMA7A;FBLIM1;PLA2G3;STC1;TGFA;SLAIN1;IQGAP3;NPAS2;MED12L;GLB1L2;ADAMTS14;CHST11;ST8SIA4;ARSI;HIVEP3;ST3GAL1;CD276;TMEM132D;ZG16B;ST8SIA2;DHCR24;KIF4A;DLG5;FGF13;CNIH3;CCNJL;LRRC34;CD40;ITGB5;LAMC2;PTPRK;TTC29;RYR3;NRGN;EPB41L4A;TMEM108;MYBL2;LRRFIP1;RNF152…
KO_Downregulated_527_Genes	Epigenomics_Roadmap_HM_ChIP-seq	H3K4me1 Skeletal Muscle	7.29124e-05	0.00442395	14.0855	CSE1L;RTKN2;CCNF;HJURP;BUB1B;MSMO1;FZD10;TMEM97;TTF2;MKI67;SAT1;SMC2;MT2A;RGS2;RASSF3;KPNA2;KCNH1;STARD4;GAS2L3;ACOT7;UNC5A;S100A2;SHISA9;RUNX1;FRMD5;MELK;FANCD2;TIMELESS;KIF20A;TTLL12;KIF20B;CDCA5;TROAP;NTM;TGFA;SLAIN1;HMMR;SKA3;SKA1;NCAPH;ACAT2;MED12L;GLB1L2;CCNB2;CCNB1;EBP;RACGAP1;KIF3B;HIVEP3;FAM83D;PLK4;FANCI;FDPS;STARD13;STIL;UBE2C;OSBPL3;ST8SIA2;LRRN4;NETO2;ZWINT;SLC16A13;VANGL1;TPX2;ANLN;…
KO_Downregulated_527_Genes	Epigenomics_Roadmap_HM_ChIP-seq	H3K27me3 Fetal Brain	8.10872e-05	0.00442395	15.8122	BCAR3;RASGRF2;DYSF;LAMC2;SLC6A1;MKI67;MYLK;DOCK10;RGS4;CRHBP;TUBA1C;CDH4;EPB41L4A;TUBA1A;PTER;AIFM2;RASSF6;STK32B;SLC12A7;SLC38A1;UNC5A;SYK;SPNS2;C1QL3;ETV4;ETV5;TGFBR2;TOX3;TMEFF2;TUBB2B;CDCP1;ADAM12;ITGA6;TAGLN2;MET;FREM2;CHST2;CD44;MATN3;CARD11;MIR155HG;COL15A1;FBLIM1;TGFA;CXCR4;THSD1;NPAS2;TRAK2;ADAMTS14;EGFLAM;PDPN;ST8SIA4;ARSI;SH2B3;NTSR1;GABBR2;RRM2;MYO10;ZG16B;OSBPL3;LRRN4;FAM189A1;ARHGAP…
KO_Downregulated_527_Genes	Epigenomics_Roadmap_HM_ChIP-seq	H3K27me3 H1	8.79762e-05	0.00442395	13.5265	FHOD3;NRK;FZD10;MKI67;PVR;ETS2;MYLK;DOCK10;CRHBP;PREX1;CDH4;MT2A;RGS2;EFEMP1;PNP;LGALS1;UBASH3B;DPYSL3;MYB;RASSF6;AP1S3;STK32B;EPHB1;KCNH1;CPT1A;GAS2L3;SCARA3;ACOT7;COL27A1;UNC5A;NUP210;SPNS2;GTF3A;FRMD4A;SHISA9;ADAM19;FRMD5;BIN1;RAB37;GPRIN1;ADAM12;S100A6;PRKCQ;TAGLN2;TTLL12;EZR;TRIB2;SLC45A3;FBLIM1;CORO1A;NDRG1;NPAS2;GLB1L2;ADAMTS14;CHST11;GRK5;ST3GAL4;ST8SIA4;ARSI;MBP;HIVEP3;ST3GAL1;PLXNA4;NTS…
KO_Downregulated_527_Genes	Epigenomics_Roadmap_HM_ChIP-seq	H3K4me1 Brain Substantia Nigra	0.00013822	0.00608169	12.5295	CSE1L;RTKN2;CCNF;HJURP;BUB1B;PLAT;FZD10;TMEM97;TTF2;MKI67;SMC2;IFIT2;NSDHL;MT2A;RGS2;PNP;LGALS1;RASSF3;PSMD2;ARHGDIA;DPYSL3;MYB;TNFSF10;KPNA2;STK32B;EPHB1;TMPO;STARD4;GAS2L3;ACOT7;COL27A1;ACOT11;SHISA9;TM4SF1;RUNX1;MTHFD1;FANCD2;ADAM12;PRKCQ;KIF20A;TTLL12;LMX1B;KIF20B;CHRNA1;IDI1;FBLIM1;CDCA5;SHMT1;TROAP;STC1;ARHGAP18;ITPR3;MRPL15;SKA3;IQGAP3;CORO1A;SKA1;NCAPH;ACAT2;NPAS2;GLB1L2;DPP3;ADAMTS14;CCN…
KO_Downregulated_527_Genes	Epigenomics_Roadmap_HM_ChIP-seq	H3K4me1 CD4+ CD25- Th Primary Cells	0.000213623	0.00835503	11.7385	CCNF;TMEM97;MYLK;SMC2;CDC20;NSDHL;MT2A;UBASH3B;RASSF6;C3AR1;AP1S3;GTSE1;EPHB1;ACOT7;UNC5A;BIN1;KIF20A;FREM2;SLC45A3;CDCA5;SHMT1;STC1;TGFA;MRPL15;PCDH12;SKA3;SKA1;NCAPH;MED12L;ADAMTS14;RACGAP1;KCNMB1;ST3GAL4;NTSR1;PLK4;STARD13;AFAP1L1;ST8SIA2;PLK1;MYO5A;NETO2;ZWINT;SLC16A13;VANGL1;HNRNPM;TPX2;ANLN;UCK2;TMCC3;CALM1;APOBEC3B;CCNJL;LRRC34;SLC44A1;C2CD2;KIF14;KIF11;PTPRK;BRCA1;KIF15;TUBA1B;EPB41L4A;TU…
KO_Downregulated_527_Genes	Epigenomics_Roadmap_HM_ChIP-seq	H3K27me3 iPS DF 6.9	0.000240725	0.0084735	13.6492	NRP1;LRRC34;SH2D4A;MAST4;RASGRF2;NRK;NRGN;DOCK10;CRHBP;PREX1;MT2A;EPB41L4A;EFEMP1;DPYSL3;MYB;TMEM108;RNF152;STK32B;ZNF365;KCNH1;DUSP4;ZYG11A;SCARA3;SPNS2;C1QL3;SORCS2;CDYL2;ADAM19;CCNA1;TMEFF2;CDCP1;RAB37;ADAM12;ANGPTL4;RAPGEF5;CD44;MATN3;MIR155HG;SEMA7A;TGFA;CXCR4;THSD1;NDRG1;EGFR;EGFLAM;ABLIM3;GRK5;ST8SIA4;MBP;HIVEP3;PAK3;VAT1L;MYO10;OSBPL3;TXNRD1;PLCL1;AHNAK2;LRRN4;FAM189A1;BTBD11;NETO2;EFR3B;…
KO_Downregulated_527_Genes	ESCAPE	JARID2-20075857 DOWN	8.89514e-24	2.40169e-21	207.046	ARHGAP11A;BCAR3;TOP2A;LRRC34;ERCC6L;SLC44A1;NRK;NCAPG2;CCNF;BUB1B;TMEM97;KIF11;BRCA1;TTF2;MKI67;SMC4;PVR;SMC2;KIF15;CDH5;LGALS1;MYBL2;AP1S3;GTSE1;CEP55;DLGAP5;EIF5A;ZYG11A;GAS2L3;KIF23;ETV1;KIF22;IL17RD;ETV4;CDYL2;ETV5;SLC7A7;MELK;MTHFD1;ESPL1;INCENP;FANCD2;PECAM1;DSG2;ITGA6;LCP1;KIF20A;KIF20B;ASF1B;ENG;GRB7;CDCA2;CDCA5;SHMT1;GCNT1;NCAPG;TTK;HMMR;NDRG1;SKA1;AURKA;CCNB2;CCNB1;EBP;UCP2;UTP20;ECT2;B…
KO_Downregulated_527_Genes	ESCAPE	mESC H3K36me3 18692474	5.68934e-08	7.68061e-06	31.1648	CCNF;BUB1B;FZD10;TMEM97;SMC4;PVR;CDC20;FADS2;SALL1;ARHGDIA;KPNA2;GTSE1;SLC12A7;TMPO;SLC38A1;GTF3A;TIMELESS;TRIB3;KIF20A;KIF20B;FREM2;IDI1;CDCA2;CDCA3;FBLIM1;CDCA5;CDCA8;MRPL15;IQGAP3;SKA1;ACAT2;DPP3;CCNB2;CCNB1;ECT2;FAM83D;FDFT1;CD276;PLK4;FDPS;UBE2C;PLK1;ZWINT;SQLE;HNRNPM;TPX2;ANLN;UCK2;KIF18B;ARHGAP11A;BCAR3;TOP2A;KIF14;SLC2A1;KIF11;FOXM1;HK2;LMNB1;TUBA1C;SPRED2;TUBA1B;TUBA1A;MYBL2;TK1;CEP55;DL…
KO_Downregulated_527_Genes	ESCAPE	DLX3-19796622 UP	1.24827e-06	0.000112345	24.5686	SH2D4A;SLC44A1;NRK;RTKN2;LAMC2;PVR;ETS2;TM7SF2;PANX1;DOCK10;EFEMP1;LGALS1;UBASH3B;AIFM2;MYB;TMEM108;MYBL2;TK1;RNF152;EPHB1;SLC12A7;GAS2L3;SCARA3;COL27A1;TNFRSF19;PLAUR;EMP1;MMP9;CDYL2;RUNX1;TUBB2B;TUBB2A;RAB37;CDC42EP3;S100A6;PECAM1;PRKCQ;DSG2;TAGLN2;CHST2;MATN3;CARD11;CHRNA1;SLC45A3;CDCA3;NTM;MVP;GCNT1;LRP5;CXCR4;ARHGAP18;PCDH12;HSD17B7;LRP8;GLB1L2;EBP;CHST11;S100A16;SH3TC1;UCP2;ST3GAL4;PLXNA2;M…
KO_Downregulated_527_Genes	ESCAPE	PRDM14-20953172 DOWN	1.65008e-05	0.0011138	25.3099	BCAR3;MAST4;DYSF;TGFA;AFF3;SPRED2;GRK5;S100A16;ST3GAL1;SVIL;GABBR2;STARD13;ANGPT2;KLF13;UNC5A;GCH1;EDEM1;TXNRD1;TNFRSF19;PLAUR;MICAL2;PTPN14;ETV5;RUNX1;TOX3;CDCP1;BIN1;LHX1;CDC42EP3;S100A6;PMP22;F2RL1;LCP1;ARHGEF2;BCL2L1;PHF19
KO_Downregulated_527_Genes	ESCAPE	TCF3-19796622 UP	3.21933e-05	0.00173844	16.2017	NRK;ETS2;DOCK10;FADS2;LGALS1;UBASH3B;C3AR1;EPHB1;SLC12A7;KCNH1;CPT1A;SCARA3;ACOT11;RUNX1;BIN1;RAB37;GPRIN1;S100A6;TAGLN2;SEMA7A;DNMT1;SLC45A3;NNMT;ABHD4;TGFA;ARHGAP18;ITPR3;GATA3;PCDH12;NDRG1;CHST11;KCNMB1;PLXNA2;ST8SIA4;ARSI;MBP;HIVEP3;ST3GAL1;S100A10;STARD13;AFAP1L1;EDEM1;OSBPL3;ST8SIA2;TRPV2;MICAL2;ARHGAP29;ARHGAP27;ZWINT;PTPRB;LHX1;DLG5;TMCC3;CNIH3;BCL2L1;CCNJL;PHF19;CD40;SH2D4A;SLC44A1;MEGF1…
KO_Downregulated_527_Genes	ESCAPE	ASCL1-19796622 UP	4.2104e-05	0.00175728	17.3728	CD40;MAST4;NRK;SLC2A1;STMN3;CHRDL1;OSBPL10;TM7SF2;PREX1;FADS2;RGS2;TUBA1A;EFEMP1;UBASH3B;C3AR1;LRRFIP1;STK32B;EPHB1;STARD4;ZYG11A;KLF13;HMGCS1;TBC1D8;C1QL3;SORCS2;TGFBR2;TOX3;ELF1;BIN1;GPRIN1;RAPGEF5;FREM2;CHST2;CD44;CARD11;GRB7;NTM;ARHGAP18;SLAIN1;HMGCR;THSD4;CHST11;S100A16;KCNMB1;PDPN;PLXNA2;ST8SIA4;LRIG1;ARSI;MBP;PAK3;ST3GAL1;VAT1L;FDFT1;FDPS;MPP4;AMFR;ST8SIA2;LRRN4;MICAL2;FAM189A1;ARHGAP29;BT…
KO_Downregulated_527_Genes	ESCAPE	POU5F1-20526341 DOWN	4.55592e-05	0.00175728	17.9788	BCAR3;NRP1;SH2D4A;CTSZ;KIAA1671;AFF3;SAT1;TRAM2;PREX1;MT2A;TUBA1A;LGALS1;CEP55;DUSP4;DUSP5;UNC5A;ITGA2;TNFRSF19;PLAUR;EMP1;MMP9;TM4SF1;RUNX1;ADAM19;MMP14;ELF1;TUBB2A;SLC7A7;BIN1;CDC42EP3;S100A6;TAGLN2;CD44;MATN3;KRT80;GCNT1;STC1;CXCR4;TMTC1;GATA3;NDRG1;EGFLAM;GRK5;S100A16;PLXNA2;ST8SIA4;ARSI;SVIL;ANGPT2;CMTM3;TXNRD1;AMFR;BTBD11;DCBLD1;ANLN;NFIB;LHX1;DLG5;PMP22;F2RL1;SPRY2;MAMLD1
KO_Downregulated_527_Genes	ESCAPE	CHiP PRDM14-21183938	6.53684e-05	0.00220618	16.3556	BCAR3;LRRC34;SH2D4A;SLC44A1;C2CD2;RTKN2;DYSF;BUB1B;LAMC2;KIF11;HK2;CDC20;SPRED3;PREX1;TUBA1C;STK10;SPRED2;SALL1;RASSF3;MYB;GTSE1;SLC12A7;PCYT1B;KLF13;GTF3A;PLAUR;ETV4;MMP9;SREBF2;ETV5;ADAM19;TUBB2B;SLC7A7;CDC42EP3;ADAM12;PECAM1;ITGA6;TAGLN2;ARHGEF2;LMX1B;FREM2;CARD11;CLRN1;CRMP1;HMGCR;ASAP2;NCAPH;EBP;GNG2;RACGAP1;PDPN;LRIG1;MBP;CYB5B;SVIL;STARD13;AFAP1L1;TXNRD1;SPRY4;BTBD11;ARHGAP26;PTPN14;DCBLD1…
KO_Downregulated_527_Genes	ESCAPE	CHiP NANOG-18347094	0.000284743	0.0080098	13.0364	BCAR3;LRRC34;ITGB5;SH3KBP1;CSE1L;STMN3;FZD10;TMEM97;KIF11;BRCA1;SLC6A1;PVR;HK2;PITPNC1;SPRED2;SALL1;RASSF3;DPYSL3;TMEM108;MYBL2;DUSP4;MAGI1;EIF5A;STARD4;SLC38A1;KSR1;TNFRSF19;ELOVL6;KIF23;ETV1;IL17RD;ETV4;ETV5;ADAM19;TUBB2B;SLC7A7;MTHFD1;CDC42EP3;PECAM1;RAPGEF5;PRR11;TRIB2;ASF1B;AGPAT5;CDCA2;CDCA3;FBLIM1;TGFA;CRMP1;GATA3;HMMR;HMGCR;NCAPH;AURKA;PDPN;MBP;IGF2BP3;ECT2;BUB1;TMEM132D;STARD13;STIL;OSBP…
KO_Downregulated_527_Genes	ESCAPE	mESC H3K27me3 17603471	0.000296659	0.0080098	12.2153	FHOD3;MYLK2;FZD10;CRHBP;CDH4;RGS2;UBASH3B;MYB;STK32B;EPHB1;KCNH1;SCARA3;COL27A1;UNC5A;RUNX1;BIN1;RAB37;GPRIN1;ADAM12;PRKCQ;LMX1B;TRIB2;FREM2;SEMA7A;NTM;TGFA;TMTC1;GATA3;CORO1A;NDRG1;NPAS2;CHST11;PLXNA2;ST8SIA4;ARSI;MBP;ST3GAL1;PLXNA4;NTSR1;TMEM132D;STARD13;AFAP1L1;ST8SIA2;LRRN4;MICAL2;ARHGAP29;BTBD11;ARHGAP26;SMARCA2;PTPRB;LHX1;TMCC3;CNIH3;FGF12;PHF19;NRP1;C2CD2;RASGRF2;KIF12;SLC6A1;NRGN;PANX1;TM…
KO_Downregulated_527_Genes	Gene_Perturbations_from_GEO_down	FGFR3 druginhibition human GSE52452 sample 1881	2.78994e-80	6.81582e-77	2936.58	ERCC6L;CCNF;HJURP;BUB1B;TTF2;MKI67;SMC4;SMC2;CEP128;PNP;DPYSL3;KPNA2;GTSE1;TMPO;S100A2;KNSTRN;MELK;MTHFD1;FANCD2;TIMELESS;KIF20B;PRR11;ASF1B;DNMT1;CDCA2;CDCA3;CDCA5;SHMT1;TROAP;CDCA8;HMMR;SKA3;IQGAP3;NCAPH;SKA1;CCNB2;CCNB1;RACGAP1;ECT2;FAM83D;PLK4;FANCI;STIL;UBE2C;PLK1;NETO2;NDC80;ZWINT;TPX2;ANLN;UCK2;KIF18B;KIF4A;PHF19;ARHGAP11A;TOP2A;ITGB5;NCAPG2;KIF14;KIF11;BRCA1;FOXM1;KIF15;LMNB1;SPRED2;TUBA1…
KO_Downregulated_527_Genes	Gene_Perturbations_from_GEO_down	TGFB1I1 KD human GSE47203 sample 1825	3.30763e-75	4.04027e-72	2410.13	ERCC6L;RTKN2;CCNF;HJURP;TMEM97;MKI67;SMC4;ETS2;SMC2;CEP128;CDC20;RGS2;KPNA2;GTSE1;TMPO;SCARA3;GAS2L3;MELK;FANCD2;TIMELESS;KIF20B;PRR11;ASF1B;CDCA2;CDCA3;CDCA5;SHMT1;TROAP;NCAPG;CDCA8;HMMR;SKA3;IQGAP3;NCAPH;SKA1;CCNB2;CCNB1;RACGAP1;ECT2;FAM83D;PLK4;FANCI;CCDC18;STIL;UBE2C;PLK1;BTBD11;NDC80;ZWINT;TPX2;ANLN;KIF18B;KIF4A;APOBEC3B;PHF19;ARHGAP11A;TOP2A;C2CD2;NCAPG2;KIF14;KIF11;BRCA1;FOXM1;KIF15;LMNB1;…
KO_Downregulated_527_Genes	Gene_Perturbations_from_GEO_down	Igf1r druginhibition mouse GSE14024 sample 2041	3.16626e-73	2.57839e-70	2499.83	ERCC6L;CCNF;BUB1B;MSMO1;TMEM97;TTF2;MKI67;SMC4;SMC2;TM7SF2;CDC20;UBASH3B;KPNA2;STARD4;GAS2L3;KNSTRN;MELK;TIMELESS;KIF20A;KIF20B;PRR11;ASF1B;IDI1;DNMT1;CDCA2;CDCA5;TROAP;NCAPG;CDCA8;ARHGAP18;HMMR;SKA3;IQGAP3;NCAPH;ACAT2;CCNB2;CCNB1;RACGAP1;ECT2;FAM83D;PLK4;STIL;UBE2C;PLK1;DHCR24;NDC80;TPX2;ANLN;KIF18B;DHCR7;ARHGAP11A;TOP2A;NCAPG2;KIF11;LMNB1;SPRED3;PBK;TK1;SPDL1;CEP55;TCF19;DUSP4;DUSP5;HMGCS1;CKAP…
KO_Downregulated_527_Genes	Gene_Perturbations_from_GEO_down	ZNF750 KD human GSE38039 sample 2704	5.7999e-72	3.54229e-69	2940.25	TOP2A;ARHGAP11A;ERCC6L;CCNF;NCAPG2;KIF14;HJURP;BUB1B;TMEM97;KIF11;BRCA1;MKI67;FOXM1;SMC4;KIF15;CEP128;LMNB1;CDC20;UBASH3B;PBK;MYBL2;TK1;CEP55;DLGAP5;TMPO;TCF19;CKAP2L;TUBB;PLAUR;ELOVL6;KIF23;CIT;CCNA2;ASPM;MELK;RBL1;ESPL1;KIFC1;FANCD2;DEPDC1;TIMELESS;BIRC5;KIF2C;MTFR2;KIF20B;PRR11;FREM2;ASF1B;DNMT1;CDCA2;CDCA3;SLC20A1;CDCA5;CDCA8;TTK;HMMR;SKA3;IQGAP3;NCAPH;SKA1;AURKB;GLB1L2;AURKA;CCNB2;CCNB1;CDC4…
KO_Downregulated_527_Genes	Gene_Perturbations_from_GEO_down	SYNCRIP KD human GSE17385 sample 113	1.92402e-70	9.40074e-68	2804.52	TOP2A;ARHGAP11A;ERCC6L;CSE1L;CCNF;NCAPG2;KIF14;HJURP;BUB1B;TMEM97;KIF11;BRCA1;MKI67;FOXM1;SMC2;KIF15;LMNB1;CDC20;TUBA1C;TUBA1B;TUBA1A;PSMD2;MYB;PBK;MYBL2;TK1;KPNA2;GTSE1;CEP55;DLGAP5;TCF19;ACOT7;CKAP2L;TUBB;KIF23;KIF22;RANGAP1;NME1;CCNA2;ASPM;MELK;PKM;SAPCD2;ESPL1;BIRC5;KIF2C;KIF20A;MTFR2;ASF1B;CDCA2;CDCA3;CDCA5;NCAPG;CDCA8;TTK;MRPL15;HMGCR;SKA3;CORO1A;NCAPH;SKA1;ACAT2;AURKB;AURKA;CCNB1;HSPH1;CDC…
KO_Downregulated_527_Genes	Gene_Perturbations_from_GEO_down	TGFB1I1 KD human GSE47203 sample 1823	1.05103e-69	4.27946e-67	2653.39	TOP2A;ARHGAP11A;C2CD2;CSE1L;CCNF;NCAPG2;KIF14;HJURP;PLAT;KIF11;MKI67;FOXM1;SMC4;ETS2;SMC2;KIF15;CEP128;LMNB1;CDC20;PBK;MYBL2;TK1;SPDL1;KPNA2;SLC12A7;GTSE1;CEP55;DLGAP5;TCF19;SCARA3;GAS2L3;CKAP2L;CKAP2;KIF23;KIF22;CIT;CCNA2;ASPM;TUBB2A;MELK;KIFC1;FANCD2;DEPDC1;BIRC5;KIF2C;KIF20B;PRR11;ASF1B;CDCA2;CDCA3;CDCA5;SHMT1;TROAP;CDCA8;TTK;HMMR;ASAP2;IQGAP3;NCAPH;SKA1;AURKB;AURKA;CCNB2;CCNB1;CDC45;RACGAP1;E…
KO_Downregulated_527_Genes	Gene_Perturbations_from_GEO_down	EWSR1 KD human GSE27524 sample 495	2.9207e-62	1.01932e-59	2872.15	TOP2A;ARHGAP11A;ERCC6L;CCNF;NCAPG2;KIF14;HJURP;BUB1B;KIF11;BRCA1;MKI67;FOXM1;SMC2;KIF15;LMNB1;CDC20;PBK;MYBL2;TK1;GTSE1;CEP55;DLGAP5;RHOH;KIF23;KIF22;CIT;CCNA2;ASPM;MELK;RBL1;ESPL1;KIFC1;DEPDC1;BIRC5;KIF2C;KIF20A;KIF20B;ASF1B;CDCA3;TROAP;NCAPG;CDCA8;TTK;HMMR;NCAPH;SKA1;AURKB;AURKA;CCNB2;CCNB1;CDC45;RACGAP1;UCP2;ECT2;PLK4;FANCI;STIL;RRM2;SPAG5;UBE2C;PLK1;GINS4;SHCBP1;ZWINT;NDC80;TPX2;CENPE;CENPF;K…
KO_Downregulated_527_Genes	Gene_Perturbations_from_GEO_down	EWSR1 KD human GSE27524 sample 494	3.23612e-61	9.88231e-59	2560.73	ARHGAP11A;ERCC6L;CCNF;NCAPG2;KIF14;HJURP;BUB1B;KIF11;BRCA1;MKI67;FOXM1;ETS2;SMC2;KIF15;LMNB1;CDC20;PNP;PBK;MYBL2;TK1;GTSE1;CEP55;DLGAP5;ACOT7;RHOH;KIF23;KIF22;RANGAP1;CIT;CCNA2;ASPM;MELK;RBL1;ESPL1;KIFC1;DEPDC1;BIRC5;KIF2C;KIF20A;TTLL12;KIF20B;ASF1B;CDCA3;TROAP;NCAPG;CDCA8;CXCR4;TTK;HMMR;NCAPH;SKA1;AURKB;AURKA;CCNB1;CDC45;ECT2;PLK4;FANCI;STIL;RRM2;SPAG5;UBE2C;OSBPL3;PLK1;GINS4;SHCBP1;ZWINT;NDC80;…
KO_Downregulated_527_Genes	Gene_Perturbations_from_GEO_down	FLI1 KD human GSE27524 sample 1597	4.11046e-61	1.11576e-58	2775.78	TOP2A;ARHGAP11A;ERCC6L;CCNF;NCAPG2;KIF14;HJURP;BUB1B;KIF11;BRCA1;MKI67;FOXM1;SMC2;KIF15;LMNB1;CDC20;PBK;MYBL2;TK1;GTSE1;CEP55;DLGAP5;RHOH;KIF23;KIF22;CIT;CCNA2;ASPM;MELK;RBL1;ESPL1;KIFC1;DEPDC1;BIRC5;KIF2C;KIF20A;TTLL12;KIF20B;ASF1B;CDCA3;TROAP;NCAPG;CDCA8;TTK;HMMR;NCAPH;SKA1;AURKB;AURKA;CCNB2;CCNB1;CDC45;UCP2;ECT2;PLK4;FANCI;STIL;RRM2;SPAG5;UBE2C;PLK1;GINS4;SHCBP1;ZWINT;NDC80;TPX2;CENPE;CENPF;KI…
KO_Downregulated_527_Genes	Gene_Perturbations_from_GEO_down	FLI1 KD human GSE27524 sample 1599	5.77154e-61	1.40999e-58	2597.22	ARHGAP11A;ERCC6L;CCNF;NCAPG2;KIF14;HJURP;BUB1B;KIF11;BRCA1;MKI67;FOXM1;SMC2;KIF15;LMNB1;CDC20;PNP;PBK;MYBL2;TK1;GTSE1;CEP55;DLGAP5;ACOT7;RHOH;KIF23;KIF22;RANGAP1;CIT;CCNA2;ASPM;MELK;RBL1;ESPL1;KIFC1;DEPDC1;BIRC5;KIF2C;KIF20A;TTLL12;KIF20B;ASF1B;CDCA3;TROAP;NCAPG;CDCA8;CXCR4;TTK;HMMR;NCAPH;SKA1;AURKB;AURKA;CCNB1;CDC45;UCP2;ECT2;PLK4;FANCI;STIL;RRM2;SPAG5;UBE2C;OSBPL3;PLK1;GINS4;SHCBP1;ZWINT;NDC80;…
KO_Downregulated_527_Genes	Gene_Perturbations_from_GEO_up	ZNF750 KD human GSE38039 sample 204	7.94869e-72	1.94822e-68	2922.06	TOP2A;ARHGAP11A;ERCC6L;CCNF;NCAPG2;KIF14;HJURP;BUB1B;TMEM97;KIF11;BRCA1;MKI67;FOXM1;SMC4;KIF15;CEP128;LMNB1;CDC20;UBASH3B;PBK;MYBL2;TK1;CEP55;DLGAP5;TMPO;TCF19;CKAP2L;TUBB;PLAUR;ELOVL6;KIF23;CIT;CCNA2;ASPM;MELK;RBL1;ESPL1;KIFC1;FANCD2;DEPDC1;TIMELESS;BIRC5;KIF2C;MTFR2;KIF20B;PRR11;FREM2;ASF1B;DNMT1;CDCA2;CDCA3;SLC20A1;CDCA5;CDCA8;TTK;HMMR;SKA3;IQGAP3;NCAPH;SKA1;AURKB;GLB1L2;AURKA;CCNB2;CCNB1;CDC4…
KO_Downregulated_527_Genes	Gene_Perturbations_from_GEO_up	EGFR drugactivation human GSE22288 sample 1876	1.4224e-69	1.74316e-66	2817.47	TOP2A;ARHGAP11A;CSE1L;NCAPG2;KIF14;HJURP;BUB1B;TMEM97;KIF11;BRCA1;CTSV;MKI67;FOXM1;PITPNC1;SMC2;KIF15;CEP128;TUBA1C;MT2A;TUBA1B;PBK;MYBL2;TK1;CEP55;DLGAP5;CPT1A;GAS2L3;S100A2;HMGCS1;CKAP2L;TUBB;KIF23;ETV1;KNSTRN;ETV4;ETV5;CIT;CCNA2;CCNA1;ASPM;MELK;ESPL1;KIFC1;FANCD2;DEPDC1;TRIB3;KIF2C;ITGA6;MTFR2;KIF20B;PRR11;DNMT1;CDCA2;SLC20A1;CDCA5;CDCA8;CXCR4;TTK;HMMR;IQGAP3;LRP8;NCAPH;SKA1;ACAT2;AURKA;CCNB2;…
KO_Downregulated_527_Genes	Gene_Perturbations_from_GEO_up	XIAP DEPLETION -Late passage human GSE11618 sample 1171	4.93851e-66	4.03476e-63	2287.39	TOP2A;ARHGAP11A;ERCC6L;CSE1L;CCNF;NCAPG2;KIF14;HJURP;BUB1B;KIF11;CTSV;MKI67;FOXM1;SMC4;SMC2;KIF15;LMNB1;NRGN;CDC20;NSDHL;RGS2;PBK;MYBL2;TK1;SPDL1;KPNA2;GTSE1;CEP55;DLGAP5;TCF19;SCARA3;GAS2L3;HMGCS1;CKAP2L;CKAP2;KIF23;KNSTRN;CIT;CCNA2;ASPM;MELK;SAPCD2;ESPL1;INCENP;FANCD2;DEPDC1;TIMELESS;BIRC5;KIF2C;KIF20A;MTFR2;PRR11;ASF1B;CDCA2;CDCA3;CDCA5;TROAP;NCAPG;CDCA8;TTK;HMMR;SKA3;NCAPH;SKA1;ACAT2;AURKB;AU…
KO_Downregulated_527_Genes	Gene_Perturbations_from_GEO_up	SYK KD human GSE16200 sample 468	5.00804e-64	3.06868e-61	2168	TOP2A;ERCC6L;CCNF;NCAPG2;KIF14;HJURP;BUB1B;TMEM97;KIF11;MKI67;FOXM1;SMC4;SMC2;KIF15;LMNB1;CDC20;TUBA1C;TUBA1B;LGALS1;PBK;MYBL2;TK1;SPDL1;KPNA2;GTSE1;CEP55;DLGAP5;TMPO;S100A2;TUBB;CKAP2;KIF23;KIF22;CIT;CCNA2;ASPM;MELK;RBL1;ESPL1;KIFC1;DEPDC1;BIRC5;KIF2C;ITGA6;KIF20A;KIF20B;ASF1B;DNMT1;NNMT;CDCA3;TROAP;NCAPG;CDCA8;TTK;HMMR;NCAPH;SKA1;AURKB;AURKA;CCNB2;CCNB1;CDC45;RACGAP1;ECT2;PLK4;CA12;FANCI;CYB5B;…
KO_Downregulated_527_Genes	Gene_Perturbations_from_GEO_up	SYK Depletion human GSE16200 sample 2857	8.74549e-62	4.28704e-59	2115.55	TOP2A;NCAPG2;KIF14;HJURP;BUB1B;TMEM97;KIF11;CTSV;MKI67;FOXM1;SMC4;SMC2;KIF15;LMNB1;CDC20;RGS2;PBK;MYBL2;TK1;SPDL1;GTSE1;CEP55;DLGAP5;CKAP2;KIF23;KIF22;CIT;CCNA2;ASPM;MELK;ESPL1;KIFC1;DEPDC1;BIRC5;TAGLN2;KIF2C;DSG2;KIF20A;KIF20B;MET;ASF1B;NNMT;CDCA3;TROAP;NCAPG;CDCA8;STC1;TTK;HMMR;NDRG1;NCAPH;SKA1;AURKB;AURKA;CCNB2;CCNB1;CDC45;RACGAP1;ECT2;TSPAN1;PLK4;CA12;FANCI;CYB5B;RRM2;SPAG5;UBE2C;PLK1;GINS4;S…
KO_Downregulated_527_Genes	Gene_Perturbations_from_GEO_up	SYK KD human GSE16200 sample 2375	7.07342e-57	2.88949e-54	1836.1	TOP2A;NCAPG2;KIF14;HJURP;BUB1B;TMEM97;KIF11;CTSV;MKI67;FOXM1;SMC4;SMC2;KIF15;LMNB1;CDC20;PBK;MYBL2;TK1;SPDL1;CEP55;DLGAP5;CKAP2;KIF23;CIT;CCNA2;ASPM;MELK;ESPL1;KIFC1;DEPDC1;BIRC5;KIF2C;DSG2;ITGA6;KIF20A;KIF20B;PRR11;MET;ASF1B;NNMT;CDCA3;TROAP;NCAPG;CDCA8;STC1;TTK;HMMR;NDRG1;NCAPH;EGFR;AURKB;AURKA;CCNB2;CCNB1;CDC45;RACGAP1;ECT2;TSPAN1;PLK4;CA12;FANCI;CYB5B;RRM2;SPAG5;UBE2C;PLK1;GINS4;SHCBP1;ZWINT;…
KO_Downregulated_527_Genes	Gene_Perturbations_from_GEO_up	Erbb3 drugactivation mouse GSE21463 sample 1899	6.91168e-54	2.42008e-51	1365.46	BCAR3;ARHGAP11A;TOP2A;MEGF10;CCNF;DYSF;KIF14;BUB1B;KIF11;MKI67;TRAM2;SMC2;KIF15;LMNB1;CDC20;DOCK10;SPRED2;RGS2;UBASH3B;PBK;KPNA2;CEP55;DLGAP5;CKAP2L;ITGA2;CKAP2;EMP1;KIF23;KIF22;KNSTRN;SORCS2;ETV5;RUNX1;NME1;TGFBR2;ADAM19;CCNA2;ASPM;TUBB2B;TUBB2A;MELK;INCENP;FANCD2;ADAM12;BIRC5;ITGA6;TAGLN2;KIF2C;LCP1;KIF20B;PRR11;TRIB2;ASF1B;CDCA2;FBLIM1;NCAPG;CDCA8;TTK;HMMR;SKA3;NCAPH;AURKB;AURKA;CCNB2;CCNB1;CH…
KO_Downregulated_527_Genes	Gene_Perturbations_from_GEO_up	TFPI OE human GSE30037 sample 2338	6.24631e-44	1.91371e-41	1040.86	ARHGAP11A;ERCC6L;CCNF;NCAPG2;HJURP;BUB1B;KIF11;BRCA1;MKI67;FOXM1;SMC2;KIF15;CEP128;LMNB1;TUBA1B;TUBA1A;PBK;MYBL2;TK1;SPDL1;KPNA2;CEP55;TMPO;TCF19;CKAP2L;KIF23;ETV1;RANGAP1;ETV4;ETV5;CCNA2;MELK;RBL1;MTHFD1;NAV3;KIFC1;FANCD2;TIMELESS;MTFR2;KIF20B;ASF1B;DNMT1;CDCA2;CDCA3;CDCA5;TTK;MRPL15;NCAPH;SKA1;AURKB;AURKA;HSPH1;CDC45;ECT2;BUB1;E2F7;PLK4;FANCI;STIL;RRM2;SPAG5;PLK1;GINS4;TUBB4B;SHCBP1;ZWINT;NDC80…
KO_Downregulated_527_Genes	Gene_Perturbations_from_GEO_up	NOTCH3 KD human GSE27424 sample 1410	2.00057e-43	5.44822e-41	1101.16	ARHGAP11A;ERCC6L;KIF14;HJURP;BUB1B;PLAT;KIF11;MKI67;FOXM1;KIF15;LMNB1;NRGN;CDC20;SALL1;PBK;MYBL2;TK1;DLGAP5;TCF19;PCYT2;CKAP2L;KIF23;CIT;RNF144A;CCNA2;ASPM;ESPL1;KIFC1;DEPDC1;BIRC5;KIF2C;KIF20A;CHST2;ASF1B;MIR155HG;CDCA2;CDCA3;CDCA5;TROAP;NCAPG;CDCA8;STC1;TTK;HMMR;SKA3;NCAPH;AURKA;CCNB1;GNG2;CDC45;FAM83D;BUB1;PLK4;FANCI;STIL;RRM2;SPAG5;UBE2C;PLK1;SHCBP1;NDC80;TPX2;ANLN;CENPE;CENPF;KIF18B;KIF4A;TA…
KO_Downregulated_527_Genes	Gene_Perturbations_from_GEO_up	HMGA2 KO mouse GSE55340 sample 48	1.45695e-35	3.571e-33	992.678	ERCC6L;CCNF;NCAPG2;KIF14;BUB1B;KIF11;BRCA1;KIF15;LMNB1;CDC20;PBK;GTSE1;CEP55;DLGAP5;TCF19;SCARA3;SLC38A1;CKAP2L;KIF23;ASPM;MELK;ESPL1;BIRC5;KIF2C;KIF20B;PRR11;ASF1B;CDCA2;CDCA3;CDCA5;NTM;NCAPG;CDCA8;TTK;HMMR;SKA3;CCNB1;HIRIP3;RACGAP1;ECT2;BUB1;FANCI;STIL;SPAG5;PLK1;SHCBP1;NDC80;TPX2;CENPE;CENPF;CENPI;FABP7;TACC3;NCAPD2
KO_Downregulated_527_Genes	Genes_Associated_with_NIH_Grants	R01GM062852	1.93869e-14	1.96409e-10	1195.4	PLK1;CKAP2;BUB1B;KIF23;KNSTRN;AURKA;CDC20;ANLN;TPX2;RACGAP1;ECT2;CEP55;DLGAP5
KO_Downregulated_527_Genes	Genes_Associated_with_NIH_Grants	R01GM067859	7.2134e-11	3.65395e-07	732.532	CENPE;INCENP;KIFC1;KIF4A;KIF14;KIF23;KIF2C;KIF22;KIF11;KIF20A
KO_Downregulated_527_Genes	Genes_Associated_with_NIH_Grants	R01GM051542	7.645e-09	2.58172e-05	560.691	CCNA2;CENPE;TPX2;TUBB2A;SPAG5;PLK1;KIF2C;KIF22
KO_Downregulated_527_Genes	Genes_Associated_with_NIH_Grants	R01GM044762	1.19885e-08	3.03638e-05	362.682	CDC20;CENPE;CENPF;GRK5;UBE2C;BUB1B;TTK;RANGAP1;NDC80
KO_Downregulated_527_Genes	Genes_Associated_with_NIH_Grants	R01GM050412	2.10074e-08	4.25651e-05	441.926	TOP2A;CENPE;PLK1;BIRC5;SKA3;BUB1;AURKB;NDC80
KO_Downregulated_527_Genes	Genes_Associated_with_NIH_Grants	R01GM053926	2.55507e-08	4.31424e-05	1306.66	NCAPG2;NCAPG;NCAPD2;SMC4;NCAPH;SMC2
KO_Downregulated_527_Genes	Genes_Associated_with_NIH_Grants	R01GM059150	6.8777e-08	9.95399e-05	253.347	CENPE;TUBB;KIF4A;NCAPG;NCAPD2;SMC4;NCAPH;ZWINT;SMC2
KO_Downregulated_527_Genes	Genes_Associated_with_NIH_Grants	R01CA164133	7.88954e-08	9.99111e-05	476.144	CDCA8;TTK;KIF2C;KNSTRN;AURKB;NDC80;AURKA
KO_Downregulated_527_Genes	Genes_Associated_with_NIH_Grants	R01CA089716	1.3108e-07	0.000147552	415.206	CDC20;TPX2;INCENP;PLK1;GATA3;AURKB;AURKA
KO_Downregulated_527_Genes	Genes_Associated_with_NIH_Grants	R01GM063045	2.09631e-07	0.000208705	366.258	CENPI;PLK1;BIRC5;BUB1;AURKB;NDC80;AURKA
KO_Downregulated_527_Genes	GeneSigDB	16478745-SuppTable1-short	5.15077e-59	8.08671e-56	5738.47	HJURP;KIF14;BUB1B;KIF11;MKI67;FOXM1;KIF15;LMNB1;CDC20;TUBA1C;TUBA1B;TUBA1A;MYBL2;KPNA2;GTSE1;CEP55;DLGAP5;TMPO;CCNA2;ASPM;MELK;ESPL1;KIFC1;TIMELESS;BIRC5;KIF2C;KIF20A;CDCA3;TROAP;NCAPG;CDCA8;TTK;HMMR;NCAPH;AURKB;DPP3;AURKA;CCNB2;CCNB1;RACGAP1;BUB1;CCT5;STARD13;RRM2;SPAG5;UBE2C;PLK1;NDC80;ZWINT;TPX2;CENPE;CENPF;CENPI;KIF4A;TRIP13;CDKN3
KO_Downregulated_527_Genes	GeneSigDB	19014521-TableS6c	2.18459e-57	1.71491e-54	13165	TOP2A;CDCA3;HJURP;BUB1B;NCAPG;CDCA8;TTK;KIF11;MKI67;FOXM1;NCAPH;AURKB;KIF15;AURKA;CDC20;CCNB2;CCNB1;RACGAP1;PBK;MYBL2;KPNA2;ECT2;GTSE1;BUB1;CEP55;DLGAP5;RRM2;UBE2C;PLK1;ZWINT;CCNA2;ASPM;TPX2;CENPF;MELK;KIF18B;ESPL1;KIF4A;TACC3;BIRC5;KIF2C;KIF20A;TRIP13;ASF1B;CDKN3
KO_Downregulated_527_Genes	GeneSigDB	18662380-S3-AURKA	6.3304e-56	3.31291e-53	1707.64	TOP2A;ERCC6L;CSE1L;NCAPG2;KIF14;HJURP;BUB1B;TMEM97;KIF11;MKI67;FOXM1;SMC4;KIF15;LMNB1;CDC20;TUBA1B;PSMD2;PBK;MYBL2;TK1;KPNA2;GTSE1;CEP55;DLGAP5;ACOT7;CKAP2;KIF23;TGFBR2;CCNA2;ASPM;MELK;ESPL1;KIFC1;DEPDC1;TIMELESS;BIRC5;KIF2C;KIF20A;ASF1B;DNMT1;CDCA3;CDCA5;TROAP;LRRC17;NCAPG;CDCA8;TTK;HMMR;SKA3;IQGAP3;LRP8;NCAPH;AURKB;AURKA;CCNB2;EBP;CCNB1;RACGAP1;ECT2;FAM83D;BUB1;CCT5;PLK4;FANCI;STIL;CENPW;RRM2;S…
KO_Downregulated_527_Genes	GeneSigDB	16478745-SuppTable1	1.94669e-53	7.64078e-51	2416.93	TOP2A;NCAPG2;KIF14;HJURP;BUB1B;KIF11;MKI67;FOXM1;KIF15;LMNB1;CDC20;TUBA1C;TUBA1B;TUBA1A;MYBL2;KPNA2;GTSE1;CEP55;DLGAP5;TMPO;RUNX1;CCNA2;ASPM;MELK;ESPL1;KIFC1;TIMELESS;BIRC5;KIF2C;KIF20A;CDCA3;TROAP;NCAPG;CDCA8;TTK;MRPL15;HMMR;NCAPH;AURKB;DPP3;AURKA;CCNB2;CCNB1;RACGAP1;ECT2;BUB1;CCT5;STARD13;STIL;RRM2;SPAG5;UBE2C;TXNRD1;PLK1;SMARCA2;ZWINT;NDC80;TPX2;CENPE;CENPF;CENPI;KIF4A;TACC3;TRIP13;APOBEC3B;CD…
KO_Downregulated_527_Genes	GeneSigDB	19043454-TableS2	5.77655e-49	1.81384e-46	2316.56	TOP2A;NCAPG2;KIF11;BRCA1;SMC4;KIF15;CDC20;PBK;MYBL2;TK1;KPNA2;CEP55;DLGAP5;CKAP2L;KIF23;TM4SF1;CIT;CCNA2;CCNA1;ASPM;MELK;ESPL1;FANCD2;TIMELESS;BIRC5;KIF2C;KIF20A;KIF20B;CDCA2;TROAP;CDCA5;NCAPG;CDCA8;TTK;HMMR;SKA3;NCAPH;AURKA;CCNB2;CCNB1;RACGAP1;ECT2;FAM83D;BUB1;FANCI;CENPW;RRM2;SPAG5;UBE2C;PLK1;NDC80;ZWINT;TPX2;ANLN;CENPE;CENPF;KIF18B;NCAPD2;CDKN3
KO_Downregulated_527_Genes	GeneSigDB	18427120-DataS5	6.63514e-47	1.68758e-44	2589.42	TOP2A;ITGB5;NCAPG2;BUB1B;KIF11;BRCA1;MKI67;SMC4;SMC2;CDC20;PBK;TK1;KPNA2;DLGAP5;CKAP2;KIF23;KIF22;ETV5;CCNA2;ASPM;MELK;ESPL1;TIMELESS;BIRC5;TRIB3;KIF2C;KIF20A;ASF1B;CDCA3;TROAP;CDCA8;TTK;HMMR;NCAPH;AURKB;AURKA;CCNB2;CCNB1;RACGAP1;BUB1;PLK4;RRM2;SPAG5;UBE2C;PLK1;SHCBP1;NDC80;TPX2;CENPE;CENPF;TACC3;TRIP13;CDKN3
KO_Downregulated_527_Genes	GeneSigDB	18498629-GeneList	7.52425e-47	1.68758e-44	2066.19	TOP2A;CSE1L;HJURP;KIF14;BUB1B;KIF11;MKI67;FOXM1;CHRDL1;KIF15;LMNB1;CDC20;CDH5;PBK;TK1;GTSE1;CEP55;DLGAP5;TMPO;KIF23;TGFBR2;CCNA2;ASPM;MELK;DEPDC1;BIRC5;KIF2C;KIF20A;CDCA3;CDCA5;NCAPG;TTK;HMMR;IQGAP3;AURKB;AURKA;CCNB2;CCNB1;GNG2;RACGAP1;ECT2;FAM83D;BUB1;E2F7;FANCI;RRM2;UBE2C;NDC80;ZWINT;TPX2;ANLN;PTPRB;CENPF;KIF18B;KIF4A;PMP22;TRIP13;CDKN3
KO_Downregulated_527_Genes	GeneSigDB	18427120-DataS4	1.12242e-46	2.20274e-44	1155.11	TOP2A;ARHGAP11A;ITGB5;CCNF;NCAPG2;HJURP;BUB1B;KIF11;BRCA1;MKI67;FOXM1;SMC4;SMC2;CDC20;PBK;TK1;KPNA2;DLGAP5;CKAP2;KIF23;KIF22;RANGAP1;ETV4;MMP10;ETV5;NME1;CCNA2;ASPM;MELK;RBL1;ESPL1;INCENP;KIFC1;FANCD2;TIMELESS;BIRC5;TRIB3;KIF2C;KIF20A;KIF20B;ASF1B;IDI1;DNMT1;CDCA2;CDCA3;FBLIM1;CDCA5;TROAP;CDCA8;TTK;HMMR;LRP8;NCAPH;SKA1;AURKB;AURKA;CCNB2;CCNB1;RACGAP1;ECT2;FAM83D;BUB1;PLK4;RRM2;SPAG5;UBE2C;PLK1;SH…
KO_Downregulated_527_Genes	GeneSigDB	17899371-GeneTable4	1.57813e-46	2.75297e-44	1169.14	TOP2A;CSE1L;KIF14;HJURP;KIF11;BRCA1;MKI67;FOXM1;SMC4;SAT1;LMNB1;CDC20;FADS2;MT2A;PNP;TUBA1A;PSMD2;MYBL2;TK1;KPNA2;GTSE1;CEP55;DLGAP5;DUSP4;MMP1;TUBB;PLAUR;KIF23;NME1;CCNA2;ASPM;MELK;ESPL1;KIFC1;BIRC5;KIF2C;MET;CD44;GRB7;IDI1;CDCA3;TROAP;LRRC17;CDCA8;ITPR3;GATA3;HMMR;NDRG1;LRP8;NCAPH;EGFR;AURKB;AURKA;CCNB2;CCNB1;RACGAP1;ECT2;TSPAN1;BUB1;CCT5;RRM2;MYO10;UBE2C;TXNRD1;PLK1;SHCBP1;NDC80;SQLE;TPX2;CENP…
KO_Downregulated_527_Genes	GeneSigDB	16141321-Table2	2.28555e-46	3.58832e-44	701.226	ERCC6L;CSE1L;HJURP;BUB1B;PLAT;MKI67;SMC4;SMC2;CDC20;PREX1;UBASH3B;KPNA2;GTSE1;STK32B;TMPO;GAS2L3;MELK;FANCD2;TIMELESS;KIF20A;ASF1B;IDI1;DNMT1;CDCA2;CDCA3;CDCA5;CDCA8;NCAPG;ITPR3;GATA3;MRPL15;HMMR;SKA3;NCAPH;ACAT2;CCNB2;CCNB1;RACGAP1;ECT2;FAM83D;FANCI;STARD13;STIL;ZG16B;UBE2C;PLK1;NDC80;ZWINT;SQLE;TPX2;ANLN;UCK2;KIF18B;KIF4A;MYO5C;DHCR7;APOBEC3B;PHF19;TOP2A;GPI;MAST4;NCAPG2;KIF14;KIF11;FOXM1;KIF15…
KO_Downregulated_527_Genes	Genome_Browser_PWMs	YYCATTCAWW UNKNOWN	0.000203096	0.0845831	26.8475	DUSP4;ANGPT2;NRK;SPRY4;PLA2G3;ELOVL6;CORO1A;ETV4;LRP8;ETS2;ETV5;RUNX1;LMNB1;CALM1;TRIB2
KO_Downregulated_527_Genes	Genome_Browser_PWMs	CAGGTG V$E12 Q6	0.000364707	0.0845831	11.9506	MYLK2;RASGRF2;NRK;KIF12;LAMC2;PTPRK;RYR3;ETS2;MYLK;OSBPL10;SPRED2;EPB41L4A;EFEMP1;DPYSL3;REV3L;RNF152;NKX3-1;DUSP4;MAGI1;EIF5A;ELOVL1;DUSP5;KLF13;NUP210;HMGCS1;NCOA5;ITGA2;TBC1D8;RHOH;ETV1;RANGAP1;SPTB;ETV4;CDYL2;SREBF2;RUNX1;TMEFF2;CDCP1;RBL1;CDC42EP3;ADAM12;PRKCQ;DSG2;ITGA6;TAGLN2;LCP1;RAPGEF5;TRIB2;ASF1B;CHRNA1;GRB7;ABHD4;LRP5;PLA2G3;STC1;CXCR4;ARHGAP18;CRMP1;ITPR3;GATA3;CORO1A;NPAS2;ABLIM3;S1…
KO_Downregulated_527_Genes	Genome_Browser_PWMs	GATTGGY V$NFY Q6 01	0.000434502	0.0845831	13.3509	ARHGAP11A;TOP2A;CSE1L;NRK;HBB;BRCA1;HK2;TM7SF2;NRGN;RGS4;SPRED2;NSDHL;SALL1;NKX3-1;STARD4;CPT1A;HMGCS1;KIF23;SPTB;ETV4;ETV5;CIT;RUNX1;TGFBR2;CCNA1;ESPL1;KIF20A;ASF1B;TROAP;PLA2G3;STC1;LRP8;RACGAP1;HIVEP3;PAK3;BUB1;FDFT1;FDPS;UBE2C;OSBPL3;PLK1;DHCR24;ARHGAP26;TPX2;CENPF;LHX1;OGDH;TACC3;FGF12;CDKN3;BCL2L1
KO_Downregulated_527_Genes	Genome_Browser_PWMs	V$MSX1 01	0.00100207	0.126173	20.1912	BCAR3;COL27A1;MAML2;SPAG5;PCDH12;SPTB;ETV5;CDH5;SALL1;PMP22;SPRY2;CALM1;MDGA1
KO_Downregulated_527_Genes	Genome_Browser_PWMs	CCAATNNSNNNGCG UNKNOWN	0.00108025	0.126173	33.0662	SQLE;EDEM1;ETV1;DHCR24;SREBF2;TMPO;NKX3-1
KO_Downregulated_527_Genes	Genome_Browser_PWMs	GCTNWTTGK UNKNOWN	0.00172586	0.141884	14.6262	KLF13;CDCA3;SLC20A1;PLA2G3;STC1;KIF23;PTPRK;ETV4;ETV5;SALL1;NAV3;ESPL1;NFIB;LHX1;DPYSL3;TACC3;SPRY2;NKX3-1
KO_Downregulated_527_Genes	Genome_Browser_PWMs	AAAYWAACM V$HFH4 01	0.00180042	0.141884	15.3396	GRB7;STARD13;ANGPT2;MAML2;NCOA5;NRK;IDH1;ELOVL6;IQGAP3;SMARCA2;NDRG1;ADAMTS14;NAV3;ARHGEF2;FGF13;EPHB1
KO_Downregulated_527_Genes	Genome_Browser_PWMs	V$NFY 01	0.00194361	0.141884	15.031	FDPS;SLC20A1;PLK1;PLA2G3;KIF23;LRP8;SREBF2;HK2;ETV5;CIT;TM7SF2;CCNA1;RACGAP1;LHX1;TACC3;HIVEP3
KO_Downregulated_527_Genes	Genome_Browser_PWMs	V$FOXO1 01	0.0029306	0.171486	13.869	GRB7;EMP1;ELOVL6;ITPR3;ETV1;NDRG1;ETV5;RUNX1;EFEMP1;ABLIM3;BIN1;NFIB;LHX1;EPHB1;FGF12
KO_Downregulated_527_Genes	Genome_Browser_PWMs	V$AP4 Q6	0.00339143	0.171486	13.7709	STARD13;PCYT1B;DOCK4;KLF13;ABHD4;RASGRF2;PCDH12;GATA3;SMARCA2;MYLK;RUNX1;PRKCQ;ARHGEF2;FGF12
KO_Downregulated_527_Genes	GO_Biological_Process_2013	microtubule-based process (GO:0007017)	7.07948e-11	3.81584e-08	244.957	SPAG5;UBE2C;BUB1B;STMN3;KIF23;TTK;KIF11;ZWINT;NDC80;AURKA;ESPL1;KIF3B;KIF4A;KIF2C;KPNA2;GTSE1
KO_Downregulated_527_Genes	GO_Biological_Process_2013	mitosis (GO:0007067)	1.43555e-10	3.86881e-08	394.999	TPX2;CDCA5;PLK1;PBK;BIRC5;KIF2C;KIF11;KIF22;SKA3;AURKA;KIF15;CIT
KO_Downregulated_527_Genes	GO_Biological_Process_2013	chromosome condensation (GO:0030261)	2.35572e-09	4.23244e-07	745.086	TOP2A;AIFM2;CDCA5;NCAPG;NCAPD2;SMC4;NCAPH;SMC2
KO_Downregulated_527_Genes	GO_Biological_Process_2013	spindle organization (GO:0007051)	4.34727e-09	5.85794e-07	641.84	SPAG5;UBE2C;BUB1B;TTK;KIF11;ZWINT;NDC80;AURKA
KO_Downregulated_527_Genes	GO_Biological_Process_2013	organelle organization (GO:0006996)	8.87306e-09	9.56516e-07	56.2817	TOP2A;CDCA5;HJURP;STMN3;CDCA8;NCAPG;BUB1B;TTK;KIF11;SKA3;SMC4;NCAPH;SMC2;KIF15;AURKA;PREX1;HIRIP3;RACGAP1;AIFM2;PBK;SPAG5;UBE2C;PLK1;KIF22;ARHGAP26;SMARCA2;NDC80;ZWINT;CIT;CENPE;TPX2;CENPF;ESPL1;KIFC1;KIF4A;BIRC5;NCAPD2;KIF2C;EZR;BCL2L1
KO_Downregulated_527_Genes	GO_Biological_Process_2013	microtubule cytoskeleton organization (GO:0000226)	2.82825e-08	2.54071e-06	200.053	SPAG5;ESPL1;UBE2C;BUB1B;STMN3;TTK;KIF2C;KIF11;ZWINT;NDC80;AURKA
KO_Downregulated_527_Genes	GO_Biological_Process_2013	DNA packaging (GO:0006323)	3.31546e-08	2.5529e-06	397.382	TOP2A;AIFM2;CDCA5;NCAPG;NCAPD2;SMC4;NCAPH;SMC2
KO_Downregulated_527_Genes	GO_Biological_Process_2013	biological process (GO:0008150)	5.96545e-08	4.01922e-06	26.7154	MAML2;TRAF3IP2;STMN3;TMEM97;GRPR;MKI67;SMC4;MYLK;SMC2;CDC20;CRHBP;PREX1;NSDHL;MT2A;LGALS1;PSMD2;DPYSL3;MYB;C3AR1;TNFSF10;GTSE1;EPHB1;CPT1A;ACOT7;RUNX1;BIN1;PRKCQ;TRIB3;KIF20A;EZR;GRB7;CDCA5;SHMT1;CDCA8;PLA2G3;NCAPG;STC1;TGFA;GATA3;PCDH12;SKA3;SKA1;NCAPH;HSPH1;CHST11;RACGAP1;KCNMB1;ST8SIA4;HIVEP3;NTSR1;S100A10;PLK4;ST8SIA2;PLK1;MYO5A;SMARCA2;ZWINT;SQLE;HNRNPM;TPX2;ANLN;CALM1;TOP2A;GPI;NRP1;CD40;SL…
KO_Downregulated_527_Genes	GO_Biological_Process_2013	mitotic chromosome condensation (GO:0007076)	1.34334e-07	7.24062e-06	709.499	CDCA5;NCAPG;NCAPD2;SMC4;NCAPH;SMC2
KO_Downregulated_527_Genes	GO_Biological_Process_2013	sterol biosynthetic process (GO:0016126)	1.34334e-07	7.24062e-06	709.499	FDPS;SQLE;NSDHL;DHCR24;DHCR7;LSS
KO_Downregulated_527_Genes	GO_Biological_Process_2015	mitotic cell cycle (GO:0000278)	6.48936e-20	2.04804e-16	250.123	TOP2A;ERCC6L;NCAPG2;BUB1B;FOXM1;SMC4;SMC2;CDC20;TUBA1A;PSMD2;MYBL2;SPDL1;NUP210;TUBB;KIF23;RANGAP1;CCNA2;CCNA1;RBL1;ESPL1;INCENP;BIRC5;KIF2C;KIF20A;CDCA5;NCAPG;CDCA8;NCAPH;SKA1;AURKB;AURKA;CCNB2;CCNB1;CDC45;BUB1;PLK4;CENPW;RRM2;UBE2C;PLK1;GINS4;TUBB4B;NDC80;ZWINT;CENPE;CENPF;KIF18B;CENPI;NCAPD2;CENPO
KO_Downregulated_527_Genes	GO_Biological_Process_2015	mitotic nuclear division (GO:0007067)	2.47882e-17	3.91158e-14	264.804	ERCC6L;CDCA2;CDCA3;CDCA5;CCNF;NCAPG2;BUB1B;KIF11;SKA3;SKA1;AURKB;KIF15;AURKA;CDC20;CCNB2;PBK;FAM83D;BUB1;CEP55;CENPW;PLK1;KIF22;NDC80;CIT;CCNA2;TPX2;ANLN;CCNA1;ASPM;CENPF;INCENP;TIMELESS;BIRC5;KIF2C;ARHGEF2;KIF20B
KO_Downregulated_527_Genes	GO_Biological_Process_2015	chromosome segregation (GO:0007059)	6.90802e-17	6.4541e-14	499.328	TOP2A;CENPW;SPAG5;PLK1;HJURP;KIF11;BRCA1;SKA3;SMC4;KNSTRN;SKA1;ZWINT;NDC80;SMC2;CIT;CENPF;KIF18B;ESPL1;INCENP;KIFC1;BIRC5;KIF2C;BUB1
KO_Downregulated_527_Genes	GO_Biological_Process_2015	organelle fission (GO:0048285)	8.18011e-17	6.4541e-14	211.144	ERCC6L;CDCA2;CDCA3;CDCA5;CCNF;NCAPG2;BUB1B;KIF11;MKI67;SKA3;SKA1;AURKB;KIF15;AURKA;CDC20;CCNB2;PBK;MEIOB;FAM83D;BUB1;CEP55;CENPW;PLK1;KIF22;NDC80;CIT;CCNA2;TPX2;ANLN;CCNA1;ASPM;CENPF;INCENP;TIMELESS;BIRC5;KIF2C;ARHGEF2;TRIP13;MTFR2;KIF20B;LPIN1
KO_Downregulated_527_Genes	GO_Biological_Process_2015	nuclear division (GO:0000280)	1.3502e-16	8.52247e-14	216.643	ERCC6L;CDCA2;CDCA3;CDCA5;CCNF;NCAPG2;BUB1B;KIF11;MKI67;SKA3;SKA1;AURKB;KIF15;AURKA;CDC20;CCNB2;PBK;MEIOB;FAM83D;BUB1;CEP55;CENPW;PLK1;KIF22;NDC80;CIT;CCNA2;TPX2;ANLN;CCNA1;ASPM;CENPF;INCENP;TIMELESS;BIRC5;KIF2C;ARHGEF2;TRIP13;KIF20B
KO_Downregulated_527_Genes	GO_Biological_Process_2015	cholesterol biosynthetic process (GO:0006695)	1.97004e-15	1.03624e-12	1015.72	IDI1;FDPS;MVK;HMGCS1;MSMO1;DHCR24;HMGCR;HSD17B7;LSS;TM7SF2;SQLE;EBP;NSDHL;DHCR7;FDFT1
KO_Downregulated_527_Genes	GO_Biological_Process_2015	sterol biosynthetic process (GO:0016126)	2.36366e-14	8.80873e-12	744.911	IDI1;FDPS;MVK;HMGCS1;MSMO1;DHCR24;HMGCR;HSD17B7;LSS;TM7SF2;SQLE;EBP;NSDHL;DHCR7;FDFT1
KO_Downregulated_527_Genes	GO_Biological_Process_2015	regulation of chromosome segregation (GO:0051983)	2.42992e-14	8.80873e-12	478.613	SPAG5;UBE2C;CDCA5;PLK1;BUB1B;TTK;KNSTRN;AURKB;CIT;CDC20;CCNB1;CENPF;ESPL1;RACGAP1;KIF2C;ECT2;BUB1;DLGAP5
KO_Downregulated_527_Genes	GO_Biological_Process_2015	microtubule-based process (GO:0007017)	2.512e-14	8.80873e-12	138.499	KIF14;STMN3;PLA2G3;TTK;KIF12;KIF11;AURKB;KIF15;AURKA;TUBA1C;TUBA1B;TUBA1A;RACGAP1;KIF3B;MYBL2;SPDL1;GTSE1;DLGAP5;PLK4;GAS2L3;SPAG5;TUBB;PLK1;KIF24;KIF23;KIF22;TUBB4B;KNSTRN;NDC80;CENPE;TUBB2B;TUBB2A;KIF18B;ESPL1;KIFC1;KIF4A;TACC3;BIRC5;SPRY2;KIF2C;KIF20A;ARHGEF2;KIF20B;FGF13
KO_Downregulated_527_Genes	GO_Biological_Process_2015	sister chromatid segregation (GO:0000819)	3.89308e-12	1.22866e-09	908.274	TOP2A;KIF18B;SPAG5;ESPL1;KIFC1;PLK1;SMC4;KNSTRN;ZWINT;NDC80;CIT
KO_Downregulated_527_Genes	GO_Biological_Process_2017	cholesterol biosynthetic process (GO:0006695)	3.32753e-17	3.8799e-14	1359.63	IDI1;FDPS;MVK;HMGCS1;MSMO1;DHCR24;HMGCR;HSD17B7;LSS;ACAT2;TM7SF2;SQLE;EBP;NSDHL;DHCR7;FDFT1
KO_Downregulated_527_Genes	GO_Biological_Process_2017	sister chromatid cohesion (GO:0007062)	6.44967e-15	3.76016e-12	368.162	ERCC6L;CDCA5;PLK1;BUB1B;CDCA8;KNL1;KIF22;RANGAP1;SKA1;NDC80;AURKB;CDC20;SGO2;CENPE;CENPF;INCENP;CENPI;BIRC5;KIF2C;SPDL1;CENPO;BUB1
KO_Downregulated_527_Genes	GO_Biological_Process_2017	mitotic cell cycle (GO:0000278)	6.64275e-14	2.58182e-11	351.958	CENPW;CDCA5;PLK1;BUB1B;KIF11;KIF22;SKA3;SKA1;NDC80;KIF15;CIT;AURKA;CENPE;TPX2;CENPF;KIF18B;MYB;PBK;KIF2C;PAK3
KO_Downregulated_527_Genes	GO_Biological_Process_2017	microtubule-based movement (GO:0007018)	3.85107e-12	1.12259e-09	347.549	KIF14;KIF24;KIF12;KIF23;KIF11;KIF22;KIF15;CENPE;KIF18B;RACGAP1;KIF3B;KIFC1;KIF4A;KIF2C;KIF20A;KIF20B
KO_Downregulated_527_Genes	GO_Biological_Process_2017	regulation of cholesterol biosynthetic process (GO:0045540)	2.12121e-11	4.94666e-09	530.442	IDI1;FDPS;SQLE;MVK;HMGCS1;ELOVL6;HMGCR;DHCR7;LSS;SREBF2;TM7SF2;FDFT1
KO_Downregulated_527_Genes	GO_Biological_Process_2017	chromosome segregation (GO:0007059)	2.11583e-10	4.11176e-08	312.902	TOP2A;CENPW;SPAG5;HJURP;KIF11;BRCA1;SKA3;KNSTRN;SKA1;NDC80;CENPE;CENPF;INCENP
KO_Downregulated_527_Genes	GO_Biological_Process_2017	mitotic sister chromatid segregation (GO:0000070)	4.34727e-09	7.24131e-07	641.84	KIF18B;SPAG5;ESPL1;KIFC1;PLK1;SMC4;KNSTRN;NDC80
KO_Downregulated_527_Genes	GO_Biological_Process_2017	mitotic metaphase plate congression (GO:0007080)	3.60863e-08	5.25958e-06	230.199	CENPE;CCNB1;KIFC1;CDCA5;KIF14;CDCA8;KIF2C;SPDL1;KIF22;CEP55
KO_Downregulated_527_Genes	GO_Biological_Process_2017	mitotic cytokinesis (GO:0000281)	4.99695e-08	6.47383e-06	270.566	ANLN;RACGAP1;KIF4A;PLK1;CKAP2;KIF23;KIF20A;CEP55;CIT
KO_Downregulated_527_Genes	GO_Biological_Process_2017	metaphase plate congression (GO:0051310)	1.34334e-07	1.56634e-05	709.499	CENPE;CENPF;KIF2C;KIF22;FAM83D;NDC80
KO_Downregulated_527_Genes	GO_Biological_Process_2017b	cholesterol biosynthetic process via 24,25-dihydrolanosterol (GO:0033488)	3.32753e-17	1.1054e-13	1359.63	IDI1;FDPS;MVK;HMGCS1;MSMO1;DHCR24;HMGCR;HSD17B7;LSS;ACAT2;TM7SF2;SQLE;EBP;NSDHL;DHCR7;FDFT1
KO_Downregulated_527_Genes	GO_Biological_Process_2017b	cholesterol biosynthetic process via desmosterol (GO:0033489)	6.13431e-17	1.1054e-13	1263.33	IDI1;FDPS;MVK;HMGCS1;MSMO1;DHCR24;HMGCR;HSD17B7;LSS;ACAT2;TM7SF2;SQLE;EBP;NSDHL;DHCR7;FDFT1
KO_Downregulated_527_Genes	GO_Biological_Process_2017b	cholesterol biosynthetic process via lathosterol (GO:0033490)	6.13431e-17	1.1054e-13	1263.33	IDI1;FDPS;MVK;HMGCS1;MSMO1;DHCR24;HMGCR;HSD17B7;LSS;ACAT2;TM7SF2;SQLE;EBP;NSDHL;DHCR7;FDFT1
KO_Downregulated_527_Genes	GO_Biological_Process_2017b	mitotic metaphase plate congression (GO:0007080)	3.77029e-16	5.09555e-13	645.315	SPAG5;CDCA5;PLK1;KIF14;CDCA8;KIF22;SMC4;KNSTRN;ZWINT;NDC80;CENPE;CCNB1;CENPF;KIF18B;ESPL1;KIFC1;KIF2C;SPDL1;FAM83D
KO_Downregulated_527_Genes	GO_Biological_Process_2017b	mitotic chromosome condensation (GO:0007076)	3.39059e-14	3.66591e-11	866.643	SPAG5;CDCA5;PLK1;NCAPG;SMC4;KNSTRN;NCAPH;ZWINT;NDC80;SMC2;KIF18B;ESPL1;KIFC1;NCAPD2
KO_Downregulated_527_Genes	GO_Biological_Process_2017b	mitotic spindle elongation (GO:0000022)	6.47036e-14	5.8298e-11	560.159	STIL;SPAG5;PLK1;KIF23;TTK;KIF11;SMC4;KNSTRN;ZWINT;NDC80;AURKA;CCNB1;KIF18B;ESPL1;KIF3B;KIFC1
KO_Downregulated_527_Genes	GO_Biological_Process_2017b	cholesterol biosynthetic process (GO:0006695)	1.66265e-12	1.28404e-09	383.738	IDI1;FDPS;MVK;HMGCS1;MSMO1;DHCR24;HMGCR;HSD17B7;LSS;ACAT2;TM7SF2;SQLE;NSDHL;EBP;DHCR7;FDFT1
KO_Downregulated_527_Genes	GO_Biological_Process_2017b	mitotic chromosome movement towards spindle pole (GO:0007079)	2.0803e-12	1.40576e-09	1014.53	CENPE;KIF18B;SPAG5;ESPL1;KIFC1;PLK1;SMC4;KNSTRN;ZWINT;NDC80;DLGAP5
KO_Downregulated_527_Genes	GO_Biological_Process_2017b	mitotic sister chromatid segregation (GO:0000070)	7.2134e-11	4.33285e-08	732.532	TOP2A;KIF18B;SPAG5;ESPL1;KIFC1;PLK1;SMC4;KNSTRN;ZWINT;NDC80
KO_Downregulated_527_Genes	GO_Biological_Process_2017b	positive regulation of cholesterol biosynthetic process (GO:0045542)	1.00608e-10	5.43886e-08	417.263	IDI1;FDPS;SQLE;MVK;HMGCS1;ELOVL6;HMGCR;DHCR7;LSS;SREBF2;TM7SF2;FDFT1
KO_Downregulated_527_Genes	GO_Biological_Process_2018	secondary alcohol biosynthetic process (GO:1902653)	5.96662e-18	1.14813e-14	1353.6	IDI1;FDPS;MVK;HMGCS1;MSMO1;DHCR24;HMGCR;HSD17B7;LSS;ACAT2;TM7SF2;SQLE;EBP;NSDHL;ERG28;DHCR7;FDFT1
KO_Downregulated_527_Genes	GO_Biological_Process_2018	mitotic sister chromatid segregation (GO:0000070)	9.26661e-18	1.14813e-14	588.937	SPAG5;CDCA5;PLK1;KIF14;NCAPG;CDCA8;KIF23;KIF22;SMC4;KNSTRN;NCAPH;ZWINT;NDC80;SMC2;CENPE;CCNB1;KIF18B;ESPL1;KIFC1;KIF2C;NCAPD2;SPDL1;DLGAP5
KO_Downregulated_527_Genes	GO_Biological_Process_2018	sterol biosynthetic process (GO:0016126)	5.58619e-17	4.61419e-14	1054.91	IDI1;FDPS;MVK;HMGCS1;MSMO1;DHCR24;HMGCR;HSD17B7;LSS;ACAT2;TM7SF2;SQLE;EBP;NSDHL;ERG28;DHCR7;FDFT1
KO_Downregulated_527_Genes	GO_Biological_Process_2018	cholesterol biosynthetic process (GO:0006695)	1.10285e-16	6.83217e-14	1177.97	IDI1;FDPS;MVK;HMGCS1;MSMO1;DHCR24;HMGCR;HSD17B7;LSS;ACAT2;TM7SF2;SQLE;EBP;NSDHL;DHCR7;FDFT1
KO_Downregulated_527_Genes	GO_Biological_Process_2018	cholesterol metabolic process (GO:0008203)	1.78953e-11	8.86892e-09	289.388	IDI1;FDPS;MVK;HMGCS1;MSMO1;DHCR24;HMGCR;HSD17B7;LSS;ACAT2;TM7SF2;SQLE;NSDHL;EBP;DHCR7;FDFT1
KO_Downregulated_527_Genes	GO_Biological_Process_2018	regulation of alcohol biosynthetic process (GO:1902930)	3.20047e-11	1.32179e-08	497.832	IDI1;FDPS;SQLE;MVK;HMGCS1;ELOVL6;HMGCR;DHCR7;LSS;SREBF2;TM7SF2;FDFT1
KO_Downregulated_527_Genes	GO_Biological_Process_2018	mitotic nuclear division (GO:0140014)	7.07948e-11	2.50614e-08	244.957	SPAG5;UBE2C;PLK1;CDCA8;KIF11;SMC4;KNSTRN;ZWINT;NDC80;TPX2;KIF18B;ESPL1;KIF3B;KIFC1;BIRC5;MYBL2
KO_Downregulated_527_Genes	GO_Biological_Process_2018	regulation of cholesterol biosynthetic process (GO:0045540)	2.82344e-10	8.25007e-08	355.801	IDI1;FDPS;SQLE;MVK;HMGCS1;ELOVL6;HMGCR;DHCR7;LSS;SREBF2;TM7SF2;FDFT1
KO_Downregulated_527_Genes	GO_Biological_Process_2018	sister chromatid segregation (GO:0000819)	2.99639e-10	8.25007e-08	433.008	TOP2A;KIF18B;SPAG5;ESPL1;KIFC1;PLK1;CDCA8;SMC4;KNSTRN;ZWINT;NDC80
KO_Downregulated_527_Genes	GO_Biological_Process_2018	regulation of cholesterol metabolic process (GO:0090181)	3.89713e-10	9.65709e-08	338.48	IDI1;FDPS;SQLE;MVK;HMGCS1;ELOVL6;HMGCR;DHCR7;LSS;SREBF2;TM7SF2;FDFT1
KO_Downregulated_527_Genes	GO_Biological_Process_2021	microtubule cytoskeleton organization involved in mitosis (GO:1902850)	2.10762e-21	5.87395e-18	594.373	ERCC6L;BUB1B;CDCA8;TTK;KIF11;SKA1;AURKB;AURKA;CDC20;CCNB1;KIF3B;SPDL1;BUB1;DLGAP5;STIL;PLK1;KNL1;RANGAP1;NDC80;ZWINT;SGO2;CENPE;CENPF;ESPL1;INCENP;CENPI;KIF4A;TACC3;BIRC5;KIF2C;CENPO
KO_Downregulated_527_Genes	GO_Biological_Process_2021	mitotic spindle organization (GO:0007052)	1.28708e-19	1.79355e-16	435.239	ERCC6L;BUB1B;CDCA8;TTK;KIF11;SKA1;AURKB;AURKA;CDC20;CCNB1;KIF3B;SPDL1;BUB1;DLGAP5;STIL;PLK1;KIF23;KNL1;RANGAP1;NDC80;ZWINT;SGO2;TPX2;CENPE;CENPF;INCENP;KIFC1;CENPI;KIF4A;BIRC5;KIF2C;CENPO
KO_Downregulated_527_Genes	GO_Biological_Process_2021	mitotic sister chromatid segregation (GO:0000070)	9.31584e-19	8.65441e-16	549.904	CDCA5;NCAPG2;KIF14;CDCA8;NCAPG;SMC4;NCAPH;SMC2;CCNB1;SPDL1;CEP55;DLGAP5;SPAG5;PLK1;KIF23;KIF22;KNSTRN;NDC80;ZWINT;SGO2;CENPE;KIF18B;ESPL1;KIFC1;KIF2C;NCAPD2
KO_Downregulated_527_Genes	GO_Biological_Process_2021	secondary alcohol biosynthetic process (GO:1902653)	6.13431e-17	4.27408e-14	1263.33	IDI1;FDPS;MVK;HMGCS1;MSMO1;DHCR24;HMGCR;HSD17B7;LSS;ACAT2;TM7SF2;SQLE;EBP;NSDHL;DHCR7;FDFT1
KO_Downregulated_527_Genes	GO_Biological_Process_2021	cholesterol biosynthetic process (GO:0006695)	1.10285e-16	6.1473e-14	1177.97	IDI1;FDPS;MVK;HMGCS1;MSMO1;DHCR24;HMGCR;HSD17B7;LSS;ACAT2;TM7SF2;SQLE;EBP;NSDHL;DHCR7;FDFT1
KO_Downregulated_527_Genes	GO_Biological_Process_2021	sterol biosynthetic process (GO:0016126)	5.61622e-16	2.60873e-13	972.12	IDI1;FDPS;MVK;HMGCS1;MSMO1;DHCR24;HMGCR;HSD17B7;LSS;ACAT2;TM7SF2;SQLE;EBP;NSDHL;DHCR7;FDFT1
KO_Downregulated_527_Genes	GO_Biological_Process_2021	sister chromatid segregation (GO:0000819)	1.42621e-12	5.67836e-10	639.007	TOP2A;SPAG5;NCAPG2;PLK1;CDCA8;SMC4;KNSTRN;NDC80;ZWINT;SGO2;KIF18B;ESPL1;KIFC1
KO_Downregulated_527_Genes	GO_Biological_Process_2021	mitotic nuclear division (GO:0140014)	7.07948e-11	2.46632e-08	244.957	SPAG5;UBE2C;NCAPG2;PLK1;CDCA8;KIF11;SMC4;KNSTRN;NDC80;ZWINT;SGO2;TPX2;KIF18B;ESPL1;KIF3B;KIFC1
KO_Downregulated_527_Genes	GO_Biological_Process_2021	cholesterol metabolic process (GO:0008203)	1.33779e-10	4.14268e-08	226.533	IDI1;FDPS;MVK;HMGCS1;MSMO1;DHCR24;HMGCR;HSD17B7;LSS;ACAT2;TM7SF2;SQLE;NSDHL;EBP;DHCR7;FDFT1
KO_Downregulated_527_Genes	GO_Biological_Process_2021	mitotic cytokinesis (GO:0000281)	3.75754e-09	1.04723e-06	237.449	ANLN;ESPL1;RACGAP1;INCENP;KIF4A;PLK1;CKAP2;KIF23;KIF20A;ECT2;CEP55;CIT
KO_Downregulated_527_Genes	GO_Cellular_Component_2013	cytoskeletal part (GO:0044430)	4.93724e-10	5.97407e-08	86.485	TOP2A;CDCA8;BUB1B;TTK;KIF11;BRCA1;SKA3;CORO1A;SKA1;AURKB;KIF15;LMNB1;AURKA;CDC20;KIF3B;GTSE1;BUB1;DLGAP5;PLK1;KIF23;SPTB;TPX2;ANLN;CENPE;CENPF;ESPL1;INCENP;KIF4A;BIRC5;KIF2C;EZR;CALM1
KO_Downregulated_527_Genes	GO_Cellular_Component_2013	microtubule (GO:0005874)	3.48034e-06	0.000210561	134.54	CENPE;KIF4A;BIRC5;KIF11;SKA3;CALM1;GTSE1;SKA1
KO_Downregulated_527_Genes	GO_Cellular_Component_2013	spindle microtubule (GO:0005876)	9.20486e-06	0.00032581	185.612	KIF4A;BIRC5;KIF11;SKA3;CALM1;SKA1
KO_Downregulated_527_Genes	GO_Cellular_Component_2013	membrane (GO:0016020)	1.34125e-05	0.00032581	21.9843	CD40;SH3KBP1;DYSF;GRPR;PVR;HK2;TM7SF2;PREX1;CDH5;NSDHL;AIFM2;DPYSL3;C3AR1;EPHB1;TMPO;MAGI1;SYK;ITGA2;TBC1D8;PLAUR;SORCS2;TGFBR2;FRMD5;ADAM12;PECAM1;TAGLN2;TLR4;CD44;CARD11;SLC20A1;TGFA;CXCR4;ITPR3;PCDH12;HMGCR;HSD17B7;CORO1A;LRP8;EGFR;TRAK2;GRK5;UCP2;LDLR;FDFT1;CA12;SVIL;TRPV2;DHCR24;SQLE;SPRY2;CD9;PLP2;DHCR7;CALM1;BCL2L1
KO_Downregulated_527_Genes	GO_Cellular_Component_2013	kinesin complex (GO:0005871)	1.34632e-05	0.00032581	261.387	KIF3B;KIF23;KIF2C;KIF11;KIF15
KO_Downregulated_527_Genes	GO_Cellular_Component_2013	spindle (GO:0005819)	3.00693e-05	0.000606397	194.108	CDC20;INCENP;TTK;KIF23;AURKA
KO_Downregulated_527_Genes	GO_Cellular_Component_2013	cellular component (GO:0005575)	0.000170749	0.00295152	12.0054	MAML2;STMN3;FZD10;GRPR;MKI67;SMC4;SMC2;CDC20;CRHBP;PREX1;NSDHL;LGALS1;PSMD2;DPYSL3;MYB;C3AR1;TNFSF10;AP1S3;GTSE1;EPHB1;SLC12A7;TMPO;CPT1A;ACOT7;TM4SF1;RUNX1;MTHFD1;BIN1;TAGLN2;TRIB3;KIF20A;EZR;CDCA5;SHMT1;CDCA8;PLA2G3;NCAPG;TGFA;PCDH12;SKA3;SKA1;NCAPH;HSPH1;CHST11;RACGAP1;TSPAN1;NTSR1;FDFT1;PLK1;MYO5A;SMARCA2;SQLE;HNRNPM;TPX2;ANLN;UCK2;OGDH;CALM1;TOP2A;CD40;SLC44A1;SH3KBP1;C2CD2;CTSZ;HBB;KIF11;PT…
KO_Downregulated_527_Genes	GO_Cellular_Component_2013	organelle membrane (GO:0031090)	0.000246188	0.00372359	22.1871	ITPR3;DHCR24;HMGCR;HSD17B7;HK2;TM7SF2;SQLE;NSDHL;AIFM2;UCP2;PECAM1;CD9;TAGLN2;PLP2;DHCR7;LDLR;TMPO;FDFT1;BCL2L1
KO_Downregulated_527_Genes	GO_Cellular_Component_2013	microtubule associated complex (GO:0005875)	0.000366993	0.00467763	40.121	KIF3B;BIRC5;CDCA8;KIF23;KIF2C;KIF11;AURKB;KIF15
KO_Downregulated_527_Genes	GO_Cellular_Component_2013	spindle pole (GO:0000922)	0.000386581	0.00467763	116.974	TPX2;CENPF;KIF11;CALM1
KO_Downregulated_527_Genes	GO_Cellular_Component_2015	microtubule (GO:0005874)	5.78745e-16	1.99088e-13	183.017	KIF14;KIF12;KIF11;SKA3;NDRG1;SKA1;KIF15;AURKA;CRHBP;TUBA1C;TUBA1B;HSPH1;TUBA1A;RASSF3;RACGAP1;KIF3B;GTSE1;CCT5;GAS2L3;TUBB;PLK1;CKAP2;KIF24;KIF23;KIF22;TUBB4B;TPX2;CENPE;TUBB2B;TUBB2A;KIF18B;INCENP;KIFC1;KIF4A;BIRC5;SPRY2;KIF2C;KIF20A;ARHGEF2;KIF20B;CALM1;FGF13
KO_Downregulated_527_Genes	GO_Cellular_Component_2015	condensed chromosome outer kinetochore (GO:0000940)	1.17357e-12	2.01853e-10	3097.64	CENPE;CENPF;CCNB1;PLK1;BUB1B;SPDL1;SKA3;SKA1;NDC80
KO_Downregulated_527_Genes	GO_Cellular_Component_2015	kinetochore (GO:0000776)	9.02015e-12	1.03431e-09	233.509	ERCC6L;CENPW;SPAG5;PLK1;HJURP;BUB1B;KIF22;RANGAP1;KNSTRN;NDC80;ZWINT;CENPE;CENPF;INCENP;CENPI;BIRC5;KIF2C;CENPO;BUB1
KO_Downregulated_527_Genes	GO_Cellular_Component_2015	kinesin complex (GO:0005871)	6.13619e-11	5.27712e-09	319.771	KIF14;KIF24;KIF12;KIF23;KIF11;KIF22;KIF15;CENPE;KIF18B;KIF3B;KIFC1;KIF4A;KIF2C;KIF20A
KO_Downregulated_527_Genes	GO_Cellular_Component_2015	cytosol (GO:0005829)	4.89425e-10	3.36724e-08	43.2722	ERCC6L;BUB1B;SMC4;SAT1;MYLK;SMC2;IFIT2;CDC20;RGS4;PREX1;MT2A;RGS2;PNP;PSMD2;ARHGDIA;DPYSL3;AP1S3;KPNA2;ACOT7;MTHFD1;S100A6;PRKCQ;TRIB3;EZR;CARD11;GRB7;IDI1;NNMT;FBLIM1;CDCA5;SHMT1;CDCA8;NCAPG;ARHGAP18;SKA1;NCAPH;NPAS2;CCNB2;CCNB1;HSPH1;RACGAP1;KIF3B;S100A16;ECT2;PLK4;FDPS;STARD13;UBE2C;OSBPL3;IDH1;PLK1;MYO5A;ARHGAP29;DHCR24;ARHGAP26;NDC80;ZWINT;UCK2;KIF4A;CALM1;BCL2L1;ARHGAP11A;GPI;NRP1;DOCK4;SH3…
KO_Downregulated_527_Genes	GO_Cellular_Component_2015	midbody (GO:0030496)	2.52701e-09	1.24185e-07	156.136	PLK1;SLC2A1;CDCA8;KIF23;AURKB;AURKA;ASPM;CENPE;CENPF;RACGAP1;KIF3B;INCENP;KIF4A;BIRC5;ECT2;CEP55
KO_Downregulated_527_Genes	GO_Cellular_Component_2015	spindle (GO:0005819)	2.52701e-09	1.24185e-07	156.136	SPAG5;PLK1;KIF23;TTK;KIF11;KIF22;KNSTRN;AURKB;AURKA;CDC20;TPX2;CENPF;RACGAP1;INCENP;KIF20A;ECT2
KO_Downregulated_527_Genes	GO_Cellular_Component_2015	chromosome, centromeric region (GO:0000775)	9.80149e-09	4.21464e-07	177.616	CENPW;CDCA5;HJURP;CDCA8;MKI67;AURKB;NDC80;CENPE;CENPF;INCENP;BIRC5;KIF2C;BUB1
KO_Downregulated_527_Genes	GO_Cellular_Component_2015	microtubule associated complex (GO:0005875)	2.43855e-08	9.3207e-07	99.9737	KIF14;CDCA8;KIF24;KIF12;KIF23;KIF11;KIF22;LRP8;AURKB;KIF15;CENPE;KIF18B;KIF3B;KIFC1;KIF4A;BIRC5;KIF2C;KIF20A
KO_Downregulated_527_Genes	GO_Cellular_Component_2015	spindle microtubule (GO:0005876)	1.64334e-07	5.65309e-06	172.752	KIF18B;KIF3B;KIF4A;PLK1;BIRC5;KIF11;SKA3;CALM1;SKA1;AURKA
KO_Downregulated_527_Genes	GO_Cellular_Component_2017	microtubule cytoskeleton (GO:0015630)	3.62261e-12	8.80294e-10	205.78	GAS2L3;TUBB;PLK1;CKAP2;TUBB4B;KNSTRN;NDRG1;SKA1;AURKA;CCNB2;TPX2;TUBA1C;CCNA1;CENPE;TUBA1B;TUBB2B;TUBA1A;TUBB2A;KIF3B;TACC3;SPRY2;KIF2C
KO_Downregulated_527_Genes	GO_Cellular_Component_2017	kinesin complex (GO:0005871)	3.23397e-11	3.92927e-09	409.609	KIF14;KIF24;KIF12;KIF23;KIF11;KIF22;CENPE;KIF18B;KIFC1;KIF4A;KIF2C;KIF20A;KIF20B
KO_Downregulated_527_Genes	GO_Cellular_Component_2017	kinetochore (GO:0000776)	7.07948e-11	5.73438e-09	244.957	CENPW;SPAG5;PLK1;BUB1B;KIF22;RANGAP1;SKA3;KNSTRN;AURKB;NDC80;CENPE;CENPF;INCENP;CENPI;KIF2C;BUB1
KO_Downregulated_527_Genes	GO_Cellular_Component_2017	microtubule (GO:0005874)	8.95462e-10	4.38362e-08	197.483	TUBB;KIF14;KIF11;TUBB4B;NDRG1;CRHBP;TUBA1C;CENPE;TUBA1B;TUBB2B;TUBA1A;TUBB2A;ARHGEF2;FGF13;CCT5
KO_Downregulated_527_Genes	GO_Cellular_Component_2017	chromosome, centromeric region (GO:0000775)	9.01979e-10	4.38362e-08	359.786	CENPE;SGO2;CENPF;CENPW;INCENP;CDCA5;HJURP;CDCA8;BIRC5;KIF2C;NDC80
KO_Downregulated_527_Genes	GO_Cellular_Component_2017	condensed chromosome outer kinetochore (GO:0000940)	8.71115e-09	3.52802e-07	2080.74	CENPE;CENPF;BUB1B;SPDL1;SKA3;SKA1
KO_Downregulated_527_Genes	GO_Cellular_Component_2017	condensin complex (GO:0000796)	1.24677e-08	4.32808e-07	1.77205e+06	NCAPG;NCAPD2;SMC4;NCAPH;SMC2
KO_Downregulated_527_Genes	GO_Cellular_Component_2017	spindle midzone (GO:0051233)	2.10074e-08	6.38099e-07	441.926	RACGAP1;PLK1;KIF14;CDCA8;BUB1B;KIF20B;AURKB;AURKA
KO_Downregulated_527_Genes	GO_Cellular_Component_2017	spindle microtubule (GO:0005876)	4.99695e-08	1.34918e-06	270.566	KIF3B;SPAG5;KIF4A;PLK1;KIF11;SKA3;SKA1;AURKB;AURKA
KO_Downregulated_527_Genes	GO_Cellular_Component_2017	spindle (GO:0005819)	1.31569e-07	3.19712e-06	152.618	CDC20;TPX2;CENPF;INCENP;PLK1;KIF23;TTK;KIF11;KIF20A;AURKB;AURKA
KO_Downregulated_527_Genes	GO_Cellular_Component_2017b	spindle microtubule (GO:0005876)	9.4165e-19	4.5105e-16	425.462	KIF14;TTK;KIF11;SKA3;NDRG1;SKA1;AURKB;AURKA;CDC20;CRHBP;TUBA1C;TUBA1B;TUBA1A;KIF3B;CCT5;SPAG5;TUBB;PLK1;KIF23;TUBB4B;TPX2;CENPE;TUBB2B;CENPF;TUBB2A;INCENP;KIF4A;KIF20A;ARHGEF2;FGF13
KO_Downregulated_527_Genes	GO_Cellular_Component_2017b	spindle (GO:0005819)	3.90725e-16	9.35787e-14	281.55	TTK;KIF11;NDRG1;SKA1;AURKB;AURKA;CDC20;CCNB2;TUBA1C;TUBA1B;TUBA1A;KIF3B;GAS2L3;TUBB;PLK1;CKAP2;KIF23;TUBB4B;KNSTRN;TPX2;CCNA1;CENPE;TUBB2B;CENPF;TUBB2A;INCENP;TACC3;SPRY2;KIF2C;KIF20A
KO_Downregulated_527_Genes	GO_Cellular_Component_2017b	microtubule (GO:0005874)	1.27609e-13	2.03749e-11	199.833	KIF14;KIF11;NDRG1;SKA1;AURKA;CRHBP;CCNB2;TUBA1C;TUBA1B;TUBA1A;KIF3B;CCT5;GAS2L3;TUBB;PLK1;CKAP2;TUBB4B;KNSTRN;TPX2;CCNA1;CENPE;TUBB2B;TUBB2A;TACC3;SPRY2;KIF2C;ARHGEF2;FGF13
KO_Downregulated_527_Genes	GO_Cellular_Component_2017b	condensed chromosome, centromeric region (GO:0000779)	1.86184e-13	2.22956e-11	495.532	CENPW;CDCA5;HJURP;CDCA8;MKI67;AURKB;NDC80;SMC2;SGO2;CENPE;CENPF;INCENP;FANCD2;BIRC5;KIF2C;NCAPD2
KO_Downregulated_527_Genes	GO_Cellular_Component_2017b	plus-end kinesin complex (GO:0005873)	4.05964e-13	3.88914e-11	524.253	KIF14;KIF24;KIF12;KIF23;KIF11;KIF22;KIF15;CENPE;KIF18B;KIF3B;KIFC1;KIF4A;KIF2C;KIF20A;KIF20B
KO_Downregulated_527_Genes	GO_Cellular_Component_2017b	mitotic spindle midzone (GO:1990023)	8.4078e-13	6.71222e-11	367.397	SPAG5;CKAP2L;PLK1;KIF14;BUB1B;CDCA8;KIF23;KIF22;KNSTRN;AURKB;AURKA;CENPE;TPX2;ESPL1;RACGAP1;KIF20B;ECT2
KO_Downregulated_527_Genes	GO_Cellular_Component_2017b	microtubule organizing center (GO:0005815)	1.83492e-12	1.25561e-10	167.689	DYSF;NDRG1;SKA1;AURKA;TUBA1C;CCNB2;TUBA1B;TUBA1A;KIF3B;CEP55;DLGAP5;ZNF365;GAS2L3;TUBB;PLK1;CKAP2;TUBB4B;KNSTRN;TPX2;CENPE;CCNA1;TUBB2B;TUBB2A;TACC3;SPRY2;PRKCQ;KIF2C
KO_Downregulated_527_Genes	GO_Cellular_Component_2017b	cortical microtubule cytoskeleton (GO:0030981)	3.01093e-12	1.73523e-10	196.897	GAS2L3;TUBB;PLK1;CKAP2;TUBB4B;KNSTRN;NDRG1;SKA1;AURKA;CCNB2;TPX2;TUBA1C;CCNA1;CENPE;TUBA1B;TUBB2B;TUBA1A;TUBB2A;KIF3B;TACC3;SPRY2;KIF2C;EZR
KO_Downregulated_527_Genes	GO_Cellular_Component_2017b	preprophase band (GO:0009574)	3.62261e-12	1.73523e-10	205.78	GAS2L3;TUBB;PLK1;CKAP2;TUBB4B;KNSTRN;NDRG1;SKA1;AURKA;CCNB2;TPX2;TUBA1C;CCNA1;CENPE;TUBA1B;TUBB2B;TUBA1A;TUBB2A;KIF3B;TACC3;SPRY2;KIF2C
KO_Downregulated_527_Genes	GO_Cellular_Component_2017b	post-anaphase microtubule array (GO:1990295)	3.62261e-12	1.73523e-10	205.78	GAS2L3;TUBB;PLK1;CKAP2;TUBB4B;KNSTRN;NDRG1;SKA1;AURKA;CCNB2;TPX2;TUBA1C;CCNA1;CENPE;TUBA1B;TUBB2B;TUBA1A;TUBB2A;KIF3B;TACC3;SPRY2;KIF2C
KO_Downregulated_527_Genes	GO_Cellular_Component_2018	microtubule (GO:0005874)	3.28986e-20	6.90281e-18	377.907	KIF14;KIF12;KIF11;SKA3;NDRG1;SKA1;AURKB;KIF15;AURKA;CRHBP;TUBA1C;TUBA1B;TUBA1A;KIF3B;GTSE1;CCT5;SPAG5;TUBB;PLK1;CKAP2;KIF24;KIF23;KIF22;TUBB4B;CENPE;TUBB2B;TUBB2A;KIF18B;NAV3;KIFC1;KIF4A;KIF2C;KIF20A;ARHGEF2;KIF20B;CALM1;FGF13
KO_Downregulated_527_Genes	GO_Cellular_Component_2018	microtubule cytoskeleton (GO:0015630)	6.54295e-20	6.90281e-18	255.584	DYSF;KIF14;KIF12;KIF11;KIF15;CDC20;CRHBP;TUBA1C;TUBA1B;TUBA1A;CEP55;DLGAP5;ZNF365;GAS2L3;TUBB;CKAP2;KIF24;KIF23;KIF22;KNSTRN;CCNA1;TUBB2B;TUBB2A;INCENP;KIFC1;PRKCQ;KIF2C;KIF20A;ARHGEF2;KIF20B;TTK;HMMR;NDRG1;SKA1;AURKB;AURKA;CCNB2;KIF3B;CCT5;PLK1;TUBB4B;CENPE;TPX2;CENPF;KIF18B;KIF4A;TACC3;SPRY2;FGF13
KO_Downregulated_527_Genes	GO_Cellular_Component_2018	spindle (GO:0005819)	3.00509e-18	2.11358e-16	340.334	KIF14;BUB1B;CDCA8;TTK;KIF11;SKA3;SKA1;AURKB;CEP128;AURKA;CDC20;CCNB1;RACGAP1;KIF3B;SPDL1;ECT2;SPAG5;CKAP2L;PLK1;KIF23;KIF22;KNSTRN;TPX2;CENPF;ESPL1;KIFC1;INCENP;KIF4A;TACC3;KIF2C;KIF20A;KIF20B;CALM1
KO_Downregulated_527_Genes	GO_Cellular_Component_2018	polymeric cytoskeletal fiber (GO:0099513)	2.82761e-14	1.49156e-12	197.884	KIF14;KIF12;KIF11;NDRG1;CORO1A;KIF15;CRHBP;TUBA1C;TUBA1B;TUBA1A;KIF3B;CCT5;TUBB;MYO5A;KIF24;KIF23;KIF22;TUBB4B;CENPE;TUBB2B;TUBB2A;KIF18B;KIFC1;KIF4A;KIF2C;KIF20A;ARHGEF2;LCP1;KIF20B;EZR;FGF13
KO_Downregulated_527_Genes	GO_Cellular_Component_2018	kinesin complex (GO:0005871)	1.62047e-12	6.83837e-11	441.721	KIF14;KIF24;KIF12;KIF23;KIF11;KIF22;KIF15;CENPE;KIF18B;KIF3B;KIFC1;KIF4A;KIF2C;KIF20A;KIF20B
KO_Downregulated_527_Genes	GO_Cellular_Component_2018	mitotic spindle (GO:0072686)	5.34902e-12	1.88107e-10	269.883	SPAG5;CKAP2L;KIF23;KIF11;KIF22;KNSTRN;AURKA;ASPM;CENPE;TPX2;KIF18B;ESPL1;RACGAP1;KIFC1;TACC3;KIF20B;ECT2;FAM83D
KO_Downregulated_527_Genes	GO_Cellular_Component_2018	cytoskeleton (GO:0005856)	1.01596e-11	3.06238e-10	92.0281	KRT80;MVP;HMMR;NDRG1;SKA1;MYLK;AURKA;TUBA1C;CCNB2;TUBA1B;EPB41L4A;TUBA1A;ABLIM3;KIF3B;ARHGDIA;LRRFIP1;SVIL;GAS2L3;MPP4;NCOA5;CAVIN2;TUBB;PLK1;CKAP2;RHOH;TUBB4B;KNSTRN;SPTB;SMARCA2;CENPE;TPX2;ANLN;CCNA1;TUBB2B;MMP14;FRMD5;BIN1;CDC42EP3;TACC3;SPRY2;KIF2C;LCP1;ARHGEF2;EZR
KO_Downregulated_527_Genes	GO_Cellular_Component_2018	chromosome, centromeric region (GO:0000775)	2.81133e-10	7.41489e-09	300.314	CENPW;CDCA5;HJURP;CDCA8;AURKB;NDC80;SGO2;CENPE;CENPF;INCENP;BIRC5;KIF2C;NCAPD2
KO_Downregulated_527_Genes	GO_Cellular_Component_2018	condensed chromosome, centromeric region (GO:0000779)	5.38873e-10	1.26336e-08	501.985	CENPE;HJURP;BUB1B;BIRC5;NCAPD2;KNL1;BUB1;AURKB;NDC80;AURKA
KO_Downregulated_527_Genes	GO_Cellular_Component_2018	spindle midzone (GO:0051233)	2.77218e-09	5.8493e-08	370.691	CENPE;KIF18B;RACGAP1;PLK1;KIF14;BUB1B;CDCA8;KIF20B;AURKB;AURKA
KO_Downregulated_527_Genes	GO_Cellular_Component_2021	microtubule (GO:0005874)	1.6794e-19	3.67788e-17	389.298	KIF14;KIF12;KIF11;SKA3;NDRG1;SKA1;AURKB;KIF15;AURKA;CRHBP;TUBA1C;TUBA1B;TUBA1A;KIF3B;CCT5;TUBB;PLK1;KIF23;KIF22;TUBB4B;TPX2;CENPE;TUBB2B;KIF18B;TUBB2A;KIFC1;KIF4A;BIRC5;KIF2C;KIF20A;ARHGEF2;KIF20B;CALM1;FGF13
KO_Downregulated_527_Genes	GO_Cellular_Component_2021	microtubule cytoskeleton (GO:0015630)	7.59061e-19	8.31172e-17	254.083	KIF14;BUB1B;KIF12;TTK;KIF11;HMMR;NDRG1;SKA1;AURKB;KIF15;AURKA;CDC20;CRHBP;TUBA1C;CCNB2;TUBA1B;TUBA1A;RACGAP1;KIF3B;FAM83D;GTSE1;CCT5;GAS2L3;TUBB;PLK1;CKAP2;KIF23;KIF22;TUBB4B;TPX2;CENPE;CCNA1;TUBB2B;CENPF;TUBB2A;KIF18B;INCENP;KIFC1;SPRY2;KIF2C;KIF20A;ARHGEF2;KIF20B;FGF13
KO_Downregulated_527_Genes	GO_Cellular_Component_2021	spindle (GO:0005819)	2.76875e-14	2.02119e-12	215.36	BUB1B;TTK;KIF11;SKA3;SKA1;AURKB;AURKA;CDC20;KIF3B;RACGAP1;ECT2;FAM83D;SPAG5;CKAP2L;PLK1;KIF23;KIF22;KNSTRN;TPX2;CENPF;ESPL1;INCENP;KIFC1;KIF4A;TACC3;BIRC5;KIF2C;KIF20A;CALM1
KO_Downregulated_527_Genes	GO_Cellular_Component_2021	polymeric cytoskeletal fiber (GO:0099513)	1.56951e-12	8.59305e-11	145.324	KIF14;KIF12;KIF11;CORO1A;NDRG1;KIF15;CRHBP;TUBA1C;TUBA1B;TUBA1A;KIF3B;CCT5;GAS2L3;TUBB;MYO5A;KIF23;KIF22;TUBB4B;CENPE;TUBB2B;TUBB2A;KIF18B;ACTBL2;KIFC1;KIF2C;KIF20A;ARHGEF2;LCP1;EZR;KIF20B;FGF13
KO_Downregulated_527_Genes	GO_Cellular_Component_2021	cytoskeleton (GO:0005856)	8.26254e-12	3.61899e-10	87.6555	FHOD3;KRT80;MVP;HMMR;NDRG1;SKA1;MYLK;AURKA;TUBA1C;CCNB2;TUBA1B;EPB41L4A;TUBA1A;ABLIM3;KIF3B;ARHGDIA;LRRFIP1;FAM83D;GTSE1;SVIL;GAS2L3;MPP4;NCOA5;TUBB;PLK1;CKAP2;MYO5A;RHOH;TUBB4B;SPTB;EFR3B;SMARCA2;CIT;CENPE;TPX2;ANLN;CCNA1;TUBB2B;MMP14;FRMD5;BIN1;CDC42EP3;MYO5C;SPRY2;KIF2C;LCP1;ARHGEF2;EZR
KO_Downregulated_527_Genes	GO_Cellular_Component_2021	spindle microtubule (GO:0005876)	5.32227e-08	1.94263e-06	154.703	CENPE;KIF18B;KIF3B;KIF4A;PLK1;BIRC5;KIF11;SKA3;CALM1;AURKB;SKA1;AURKA
KO_Downregulated_527_Genes	GO_Cellular_Component_2021	mitotic spindle (GO:0072686)	1.07039e-07	3.34881e-06	93.5944	SPAG5;CKAP2L;KIF23;KIF11;KIF22;SKA3;KNSTRN;SKA1;TPX2;KIF18B;RACGAP1;ESPL1;KIFC1;TACC3;ECT2;FAM83D
KO_Downregulated_527_Genes	GO_Cellular_Component_2021	intracellular non-membrane-bounded organelle (GO:0043232)	1.97397e-06	5.40374e-05	27.1324	TOP2A;FHOD3;DOCK4;HJURP;BUB1B;KIF11;BRCA1;MKI67;SMC2;CDC20;NSDHL;EPB41L4A;SALL1;AIFM2;ARHGDIA;LRRFIP1;MAGI1;TUBB;RHOH;KIF23;PIMREG;LSS;ETV4;CIT;FRMD5;SAPCD2;BIN1;INCENP;FANCD2;CDC42EP3;KIF2C;LCP1;KIF20A;ARHGEF2;KIF20B;CDCA2;ABHD4;CDCA5;MVP;CDCA8;TTK;AURKB;AURKA;HIRIP3;RACGAP1;S100A16;UTP20;FAM83D;PLK4;MYO10;PLK1;TUBB4B;CENPE;TPX2;CENPF;FABP4;SPRY2;TRIP13
KO_Downregulated_527_Genes	GO_Cellular_Component_2021	condensed chromosome (GO:0000793)	7.89448e-05	0.00192099	61.4969	CENPE;FANCD2;INCENP;NCAPG;NCAPD2;MKI67;AURKB;SMC2
KO_Downregulated_527_Genes	GO_Cellular_Component_2021	chromosome (GO:0005694)	8.94938e-05	0.00195991	33.6745	TOP2A;CDCA2;CDCA5;NCAPG;BRCA1;MKI67;ETV4;SMC2;CENPE;FANCD2;INCENP;BIRC5;NCAPD2;TRIP13
KO_Downregulated_527_Genes	GO_Molecular_Function_2013	microtubule motor activity (GO:0003777)	7.73658e-07	0.000187999	191.779	CENPE;KIF3B;KIFC1;KIF4A;KIF23;KIF2C;KIF11;KIF22
KO_Downregulated_527_Genes	GO_Molecular_Function_2013	motor activity (GO:0003774)	2.64404e-06	0.000321251	117.217	CENPE;KIF3B;KIFC1;KIF4A;MYO5A;KIF23;KIF2C;KIF11;KIF22
KO_Downregulated_527_Genes	GO_Molecular_Function_2013	protein binding (GO:0005515)	6.6676e-06	0.000540076	18.1249	MYLK2;ERCC6L;MAML2;CSE1L;CCNF;HJURP;STMN3;BUB1B;MKI67;SMC4;PVR;ETS2;SMC2;CDC20;RGS4;CRHBP;PREX1;CDH5;MT2A;RGS2;EFEMP1;LGALS1;PSMD2;ARHGDIA;MYB;C3AR1;KPNA2;EPHB1;TMPO;MAGI1;GTF3A;RUNX1;MELK;MTHFD1;BIN1;FANCD2;S100A6;TIMELESS;PRKCQ;TAGLN2;TRIB3;LMX1B;EZR;CARD11;GRB7;SEMA7A;SHMT1;CDCA8;NCAPG;STC1;TGFA;ARHGAP18;ITPR3;GATA3;SKA3;CORO1A;NDRG1;SKA1;ACAT2;NPAS2;CCNB2;CCNB1;RACGAP1;GRK5;UTP20;ECT2;FDFT1;S…
KO_Downregulated_527_Genes	GO_Molecular_Function_2013	GTPase activator activity (GO:0005096)	2.93135e-05	0.0017808	67.7292	RGS4;PREX1;DOCK4;RGS2;RACGAP1;ARHGAP29;ARHGAP27;RANGAP1;ARHGAP26
KO_Downregulated_527_Genes	GO_Molecular_Function_2013	molecular function (GO:0003674)	4.08964e-05	0.00198756	14.3709	MAML2;CCNF;STMN3;FZD10;GRPR;MKI67;SMC4;MYLK;SMC2;CDC20;CRHBP;PREX1;NSDHL;MT2A;LGALS1;PSMD2;DPYSL3;MYB;C3AR1;EPHB1;SLC12A7;TMPO;CPT1A;ACOT7;RUNX1;MTHFD1;BIN1;PRKCQ;TAGLN2;TRIB3;KIF20A;EZR;GRB7;CDCA5;SHMT1;CDCA8;PLA2G3;NCAPG;STC1;TGFA;GATA3;SKA3;SKA1;CHST11;RACGAP1;KCNMB1;ST3GAL4;ARSI;HIVEP3;ST3GAL1;NTSR1;FDFT1;S100A10;PLK4;STARD13;AFAP1L1;EDEM1;ST8SIA2;PLK1;MYO5A;SMARCA2;ZWINT;VANGL1;SQLE;HNRNPM;T…
KO_Downregulated_527_Genes	GO_Molecular_Function_2013	Rho GTPase activator activity (GO:0005100)	8.03503e-05	0.00320109	135.198	PREX1;DOCK4;ARHGAP29;ARHGAP27;ARHGAP26
KO_Downregulated_527_Genes	GO_Molecular_Function_2013	Ras GTPase activator activity (GO:0005099)	9.22124e-05	0.00320109	90.4872	PREX1;DOCK4;ARHGAP29;ARHGAP27;ARHGAP26;RANGAP1
KO_Downregulated_527_Genes	GO_Molecular_Function_2013	binding (GO:0005488)	0.000321763	0.00977355	11.055	MAML2;CCNF;STMN3;GRPR;MKI67;SMC4;SMC2;CDC20;CRHBP;PREX1;MT2A;LGALS1;PSMD2;MYB;C3AR1;EPHB1;TMPO;ACOT7;RUNX1;MTHFD1;BIN1;PRKCQ;TAGLN2;TRIB3;EZR;GRB7;CDCA5;SHMT1;CDCA8;NCAPG;STC1;TGFA;GATA3;SKA3;SKA1;RACGAP1;FDFT1;S100A10;PLK4;STARD13;AFAP1L1;EDEM1;PLK1;SMARCA2;ZWINT;VANGL1;HNRNPM;TPX2;ANLN;CALM1;TOP2A;NRP1;CD40;SH3KBP1;HBB;PTPRK;BRCA1;KIF15;TUBA1C;TUBA1B;AIFM2;PBK;DLGAP5;ZNF365;TCF19;ELOVL1;SYK;TUB…
KO_Downregulated_527_Genes	GO_Molecular_Function_2013	small GTPase regulator activity (GO:0005083)	0.000722313	0.018018	32.7838	PREX1;DOCK4;ARHGDIA;ARHGAP29;ARHGAP27;RANGAP1;RAPGEF5;ARHGAP26
KO_Downregulated_527_Genes	GO_Molecular_Function_2013	actin filament binding (GO:0051015)	0.000741481	0.018018	58.3764	SVIL;EZR;CORO1A;SPTB;EGFR
KO_Downregulated_527_Genes	GO_Molecular_Function_2015	tubulin binding (GO:0015631)	5.17636e-11	3.06441e-08	120.17	KIF14;STMN3;KIF12;KIF11;BRCA1;NDRG1;SKA1;KIF15;RGS2;HSPH1;RACGAP1;KIF3B;GAS2L3;PLK1;KIF24;KIF23;KIF22;NME1;CENPE;KIF18B;KIFC1;KIF4A;BIRC5;KIF2C;KIF20A;ARHGEF2;KIF20B;FGF13
KO_Downregulated_527_Genes	GO_Molecular_Function_2015	microtubule binding (GO:0008017)	1.487e-10	4.40153e-08	134.841	GAS2L3;PLK1;KIF14;KIF24;KIF12;KIF23;KIF11;KIF22;NDRG1;SKA1;KIF15;CENPE;KIF18B;RACGAP1;KIF3B;KIFC1;KIF4A;BIRC5;KIF2C;KIF20A;ARHGEF2;KIF20B;FGF13
KO_Downregulated_527_Genes	GO_Molecular_Function_2015	microtubule motor activity (GO:0003777)	1.59525e-09	3.14796e-07	182.837	KIF14;KIF24;KIF12;KIF23;KIF11;KIF22;KIF15;CENPE;KIF18B;KIF3B;KIFC1;KIF4A;KIF2C;KIF20A;KIF20B
KO_Downregulated_527_Genes	GO_Molecular_Function_2015	motor activity (GO:0003774)	1.19967e-08	1.77552e-06	109.528	MYO10;KIF14;MYO5A;KIF24;KIF12;KIF23;KIF11;KIF22;KIF15;CENPE;KIF18B;KIF3B;KIFC1;KIF4A;MYO5C;KIF2C;KIF20A;KIF20B
KO_Downregulated_527_Genes	GO_Molecular_Function_2015	ATP binding (GO:0005524)	1.76362e-06	0.000208813	25.7205	TOP2A;MYLK2;ERCC6L;MAST4;NRK;KIF14;BUB1B;KIF12;KIF11;TTF2;MKI67;SMC4;HK2;MYLK;SMC2;KIF15;STK10;PBK;TK1;STK32B;EPHB1;MAGI1;KSR1;SYK;KIF24;KIF23;KIF22;CIT;RUNX1;NME1;TGFBR2;MELK;PKM;MTHFD1;ACTBL2;NAV3;KIFC1;PRKCQ;TRIB3;KIF2C;KIF20A;KIF20B;MET;TRIB2;TOR4A;MVK;TTK;EGFR;AURKB;AURKA;HSPH1;GRK5;KIF3B;PAK3;BUB1;CCT5;PLK4;MYO10;MMAB;UBE2C;PLK1;MYO5A;SMARCA2;CENPE;TPX2;UCK2;KIF18B;KIF4A;MYO5C;TRIP13
KO_Downregulated_527_Genes	GO_Molecular_Function_2015	nucleoside-triphosphatase regulator activity (GO:0060589)	2.42286e-05	0.00233106	30.279	ARHGAP11A;STARD13;DOCK4;NRK;TBC1D8;RHOH;ARHGAP18;ARHGAP29;AHSA1;ARHGAP27;ASAP2;ARHGAP26;RANGAP1;IQGAP3;SIPA1L3;CIT;RGS4;PREX1;RGS2;RACGAP1;ARHGDIA;DEPDC1;ECT2
KO_Downregulated_527_Genes	GO_Molecular_Function_2015	GTPase regulator activity (GO:0030695)	2.75633e-05	0.00233106	30.4684	ARHGAP11A;STARD13;DOCK4;NRK;TBC1D8;RHOH;ARHGAP18;ARHGAP29;ARHGAP27;ASAP2;ARHGAP26;RANGAP1;IQGAP3;SIPA1L3;CIT;RGS4;PREX1;RGS2;RACGAP1;ARHGDIA;DEPDC1;ECT2
KO_Downregulated_527_Genes	GO_Molecular_Function_2015	protein kinase binding (GO:0019901)	4.14184e-05	0.00306496	25.3378	TOP2A;GRB7;MVP;KIF11;PTPRK;FOXM1;EGFR;AURKA;CCNB2;SPRED2;CCNB1;RACGAP1;GRK5;SLC12A7;KSR1;SYK;PLK1;NME1;TGFBR2;CCNA2;TPX2;CCNA1;SPRY2;TRIB3;KIF20A;CALM1;BCL2L1
KO_Downregulated_527_Genes	GO_Molecular_Function_2015	Rho GTPase binding (GO:0017048)	6.2843e-05	0.00413368	56.2688	DOCK10;DOCK4;KIF3B;RHOH;ARHGEF2;ECT2;PAK3;IQGAP3;CIT
KO_Downregulated_527_Genes	GO_Molecular_Function_2015	GTPase activator activity (GO:0005096)	8.37083e-05	0.00495553	27.444	ARHGAP11A;STARD13;DOCK4;TBC1D8;ARHGAP18;ARHGAP29;ARHGAP27;ASAP2;ARHGAP26;RANGAP1;IQGAP3;SIPA1L3;RGS4;PREX1;RGS2;RACGAP1;ARHGDIA;DEPDC1;ECT2
KO_Downregulated_527_Genes	GO_Molecular_Function_2017	microtubule motor activity (GO:0003777)	4.62581e-11	1.38774e-08	332.147	KIF14;KIF24;KIF12;KIF23;KIF11;KIF22;KIF15;CENPE;KIF18B;KIF3B;KIFC1;KIF4A;KIF2C;KIF20A
KO_Downregulated_527_Genes	GO_Molecular_Function_2017	microtubule binding (GO:0008017)	5.51239e-06	0.000826858	57.6406	GAS2L3;SPAG5;PLK1;KIF14;KIF23;NDRG1;SKA1;RACGAP1;BIRC5;ARHGEF2;KIF20B;EZR;FAM83D;FGF13
KO_Downregulated_527_Genes	GO_Molecular_Function_2017	ATP-dependent microtubule motor activity, plus-end-directed (GO:0008574)	4.27915e-05	0.00427915	170.473	KIF3B;KIF4A;KIF14;KIF11;KIF20B
KO_Downregulated_527_Genes	GO_Molecular_Function_2017	protein kinase binding (GO:0019901)	0.000102981	0.0077236	25.5661	GRB7;MVP;PLK1;KIF14;KIF11;PTPRK;FOXM1;AURKA;CCNA2;TPX2;SPRED2;FRMD5;CCNB1;RACGAP1;SPRY2;TRIB3;KIF20A;FAM83D;SLC12A7;BCL2L1
KO_Downregulated_527_Genes	GO_Molecular_Function_2017	ATPase activity (GO:0016887)	0.000226248	0.0135749	31.0228	CENPE;KIF18B;KIFC1;KIF14;KIF24;KIF12;KIF23;KIF2C;KIF20A;KIF22;KIF20B;KIF15
KO_Downregulated_527_Genes	GO_Molecular_Function_2017	GTPase activator activity (GO:0005096)	0.000924256	0.0462128	18.8661	ARHGAP11A;STARD13;DOCK4;TBC1D8;ARHGAP18;ARHGAP29;ARHGAP27;ARHGAP26;STXBP5L;RGS4;PREX1;RGS2;RACGAP1;CDC42EP3;ECT2
KO_Downregulated_527_Genes	GO_Molecular_Function_2017	filamin binding (GO:0031005)	0.00190108	0.0768928	99.7499	FBLIM1;DPYSL3;CRMP1
KO_Downregulated_527_Genes	GO_Molecular_Function_2017	actin filament binding (GO:0051015)	0.00252207	0.0768928	19.9371	SVIL;MYBPC2;MYO10;BIN1;LCP1;EZR;CORO1A;SPTB;EGFR
KO_Downregulated_527_Genes	GO_Molecular_Function_2017	L-amino acid transmembrane transporter activity (GO:0015179)	0.00256309	0.0768928	83.1145	SLC38A1;SLC7A7;SLC43A2
KO_Downregulated_527_Genes	GO_Molecular_Function_2017	Rho GTPase binding (GO:0017048)	0.00256309	0.0768928	83.1145	KIF3B;RHOH;ARHGEF2
KO_Downregulated_527_Genes	GO_Molecular_Function_2017b	ATP-dependent microtubule motor activity (GO:1990939)	6.13619e-11	5.87223e-08	319.771	KIF14;KIF24;KIF12;KIF23;KIF11;KIF22;KIF15;CENPE;KIF18B;KIF3B;KIFC1;KIF4A;KIF2C;KIF20A
KO_Downregulated_527_Genes	GO_Molecular_Function_2017b	microtubule motor activity (GO:0003777)	8.1786e-11	5.87223e-08	269.746	MYO10;KIF14;KIF24;KIF12;KIF23;KIF11;KIF22;KIF15;CENPE;KIF18B;KIF3B;KIFC1;KIF4A;KIF2C;KIF20A
KO_Downregulated_527_Genes	GO_Molecular_Function_2017b	microtubule plus-end binding (GO:0051010)	1.93671e-06	0.000927038	64.3097	GAS2L3;SPAG5;PLK1;KIF14;KIF23;NDRG1;SKA1;RACGAP1;BIRC5;KIF2C;ARHGEF2;KIF20B;EZR;FAM83D;FGF13
KO_Downregulated_527_Genes	GO_Molecular_Function_2017b	microtubule binding (GO:0008017)	2.72254e-06	0.000977391	57.0469	GAS2L3;SPAG5;PLK1;KIF14;STMN3;KIF23;BRCA1;NDRG1;SKA1;RACGAP1;BIRC5;ARHGEF2;KIF20B;EZR;FAM83D;FGF13
KO_Downregulated_527_Genes	GO_Molecular_Function_2017b	microtubule lateral binding (GO:0099609)	6.05424e-06	0.00173878	56.6807	GAS2L3;SPAG5;PLK1;KIF14;KIF23;NDRG1;SKA1;RACGAP1;BIRC5;ARHGEF2;KIF20B;EZR;FAM83D;FGF13
KO_Downregulated_527_Genes	GO_Molecular_Function_2017b	ATP-dependent microtubule motor activity, plus-end-directed (GO:0008574)	7.4947e-06	0.00179373	51.0484	KIF14;KIF24;KIF12;KIF23;KIF11;KIF22;KIF15;CENPE;KIF18B;KIF3B;KIFC1;KIF4A;KIF2C;KIF20A;KIF20B
KO_Downregulated_527_Genes	GO_Molecular_Function_2017b	microtubule minus-end binding (GO:0051011)	9.53691e-06	0.00195643	52.1929	GAS2L3;SPAG5;PLK1;KIF14;KIF23;NDRG1;SKA1;RACGAP1;BIRC5;ARHGEF2;KIF20B;EZR;FAM83D;FGF13
KO_Downregulated_527_Genes	GO_Molecular_Function_2017b	protein kinase C binding (GO:0005080)	2.20116e-05	0.00395108	30.7559	TOP2A;GRB7;CAVIN2;MVP;PLK1;KIF14;KIF11;PTPRK;FOXM1;AURKA;CCNA2;TPX2;SPRED2;FRMD5;CCNB1;RACGAP1;GRK5;SPRY2;TRIB3;KIF20A;FAM83D;SLC12A7;BCL2L1
KO_Downregulated_527_Genes	GO_Molecular_Function_2017b	mitogen-activated protein kinase kinase binding (GO:0031434)	6.46097e-05	0.0101563	27.0521	GRB7;MVP;PLK1;KIF14;KIF11;PTPRK;FOXM1;AURKA;CCNA2;TPX2;SPRED2;FRMD5;CCNB1;RACGAP1;SPRY2;TRIB3;KIF20A;FAM83D;SLC12A7;TRIB2;BCL2L1
KO_Downregulated_527_Genes	GO_Molecular_Function_2017b	mitogen-activated protein kinase binding (GO:0051019)	7.4295e-05	0.0101563	26.3777	GRB7;GCH1;MVP;PLK1;KIF14;KIF11;PTPRK;FOXM1;AURKA;CCNA2;TPX2;SPRED2;FRMD5;CCNB1;RACGAP1;SPRY2;TRIB3;KIF20A;FAM83D;SLC12A7;BCL2L1
KO_Downregulated_527_Genes	GO_Molecular_Function_2018	microtubule binding (GO:0008017)	1.83492e-12	8.0553e-10	167.689	KIF14;KIF12;KIF11;NDRG1;SKA1;KIF15;RACGAP1;KIF3B;FAM83D;GAS2L3;SPAG5;PLK1;KIF24;KIF23;KIF22;CENPE;KIF18B;NAV3;KIFC1;KIF4A;BIRC5;KIF2C;KIF20A;ARHGEF2;KIF20B;EZR;FGF13
KO_Downregulated_527_Genes	GO_Molecular_Function_2018	tubulin binding (GO:0015631)	7.60732e-12	1.66981e-09	132.203	KIF14;STMN3;KIF12;KIF11;BRCA1;NDRG1;SKA1;KIF15;RACGAP1;KIF3B;FAM83D;CCT5;GAS2L3;SPAG5;PLK1;KIF24;KIF23;KIF22;CENPE;KIF18B;NAV3;KIFC1;KIF4A;BIRC5;KIF2C;KIF20A;ARHGEF2;KIF20B;EZR;FGF13
KO_Downregulated_527_Genes	GO_Molecular_Function_2018	microtubule motor activity (GO:0003777)	3.00498e-11	4.39729e-09	306.448	KIF14;KIF24;KIF12;KIF23;KIF11;KIF22;KIF15;CENPE;KIF18B;KIF3B;KIFC1;KIF4A;KIF2C;KIF20A;KIF20B
KO_Downregulated_527_Genes	GO_Molecular_Function_2018	motor activity (GO:0003774)	6.72028e-11	7.37551e-09	222.808	MYO10;KIF14;KIF24;MYO5A;KIF12;KIF23;KIF11;KIF22;KIF15;CENPE;KIF18B;KIF3B;KIFC1;KIF4A;KIF2C;KIF20A;KIF20B
KO_Downregulated_527_Genes	GO_Molecular_Function_2018	protein kinase binding (GO:0019901)	8.65064e-06	0.000759526	29.8498	TOP2A;GRB7;MVP;KIF14;KIF11;PTPRK;FOXM1;EGFR;AURKA;SPRED2;CCNB1;RACGAP1;GRK5;FAM83D;EPHB1;SLC12A7;GCH1;CAVIN2;PLK1;RHOH;CCNA2;TPX2;FRMD5;SPRY2;TRIB3;KIF20A;EZR;CALM1;MET;TRIB2;BCL2L1
KO_Downregulated_527_Genes	GO_Molecular_Function_2018	ATPase activity (GO:0016887)	0.000100655	0.00666711	29.7213	KIF14;KIF24;KIF12;KIF23;KIF11;KIF22;KIF15;CENPE;HSPH1;KIF18B;KIF3B;KIFC1;KIF4A;KIF2C;KIF20A;KIF20B
KO_Downregulated_527_Genes	GO_Molecular_Function_2018	GTPase activator activity (GO:0005096)	0.000115228	0.00666711	26.7136	ARHGAP11A;NRP1;STARD13;DOCK4;TBC1D8;ARHGAP18;ARHGAP29;ARHGAP27;ASAP2;ARHGAP26;RANGAP1;STXBP5L;RGS4;PREX1;RGS2;RACGAP1;CDC42EP3;ECT2
KO_Downregulated_527_Genes	GO_Molecular_Function_2018	GTPase regulator activity (GO:0030695)	0.00013613	0.00666711	24.993	ARHGAP11A;NRP1;STARD13;DOCK4;TBC1D8;RHOH;ARHGAP18;ARHGAP29;ARHGAP27;ASAP2;ARHGAP26;RANGAP1;STXBP5L;RGS4;PREX1;RGS2;RACGAP1;CDC42EP3;ECT2
KO_Downregulated_527_Genes	GO_Molecular_Function_2018	ATP-dependent microtubule motor activity, plus-end-directed (GO:0008574)	0.000136683	0.00666711	79.7138	KIF18B;KIF3B;KIF4A;KIF14;KIF11;KIF20B
KO_Downregulated_527_Genes	GO_Molecular_Function_2018	histone serine kinase activity (GO:0035174)	0.000588267	0.0239658	207.276	MELK;AURKB;AURKA
KO_Downregulated_527_Genes	GO_Molecular_Function_2021	microtubule motor activity (GO:0003777)	1.01167e-11	4.55252e-09	351.532	KIF14;KIF24;KIF12;KIF23;KIF11;KIF22;KIF15;CENPE;KIF18B;KIF3B;KIFC1;KIF4A;KIF2C;KIF20A;KIF20B
KO_Downregulated_527_Genes	GO_Molecular_Function_2021	microtubule binding (GO:0008017)	2.08082e-11	4.68185e-09	130.36	KIF14;KIF12;NDRG1;SKA1;KIF15;RACGAP1;KIF3B;FAM83D;GTSE1;DLGAP5;GAS2L3;SPAG5;PLK1;KIF23;KIF22;KNSTRN;TPX2;CENPE;KIF18B;NAV3;KIFC1;BIRC5;KIF2C;KIF20A;ARHGEF2;EZR;KIF20B;FGF13
KO_Downregulated_527_Genes	GO_Molecular_Function_2021	motor activity (GO:0003774)	1.31082e-10	1.95984e-08	253.878	KIF14;KIF24;KIF12;KIF23;KIF11;KIF22;KIF15;CENPE;KIF18B;KIF3B;KIFC1;KIF4A;KIF2C;KIF20A;KIF20B
KO_Downregulated_527_Genes	GO_Molecular_Function_2021	tubulin binding (GO:0015631)	1.74208e-10	1.95984e-08	97.6837	KIF14;STMN3;KIF12;BRCA1;NDRG1;SKA1;KIF15;RACGAP1;KIF3B;FAM83D;GTSE1;DLGAP5;CCT5;GAS2L3;SPAG5;PLK1;KIF23;KIF22;TPX2;CENPE;KIF18B;NAV3;KIFC1;BIRC5;KIF2C;KIF20A;TTLL12;ARHGEF2;EZR;KIF20B;FGF13
KO_Downregulated_527_Genes	GO_Molecular_Function_2021	protein kinase binding (GO:0019901)	2.27861e-07	2.05075e-05	43.8952	TOP2A;GRB7;MVP;KIF14;KIF11;PTPRK;FOXM1;AURKA;SPRED3;CDH5;SPRED2;CCNB1;RACGAP1;GRK5;FAM83D;SH2B3;SLC12A7;DUSP4;DUSP5;GCH1;CAVIN2;PLK1;RHOH;CIT;CCNA2;TPX2;FRMD5;ACTBL2;SPRY2;TRIB3;KIF20A;EZR;CALM1;TRIB2;BCL2L1
KO_Downregulated_527_Genes	GO_Molecular_Function_2021	GTPase activator activity (GO:0005096)	3.21389e-05	0.00241042	28.9	ARHGAP11A;NRP1;STARD13;DOCK4;RASGRF2;TBC1D8;ARHGAP18;ARHGAP29;ARHGAP27;ASAP2;ARHGAP26;RANGAP1;IQGAP3;SIPA1L3;STXBP5L;DOCK10;PREX1;RGS2;DNMBP;RACGAP1;ARHGEF2;RAPGEF5;ECT2
KO_Downregulated_527_Genes	GO_Molecular_Function_2021	kinase binding (GO:0019900)	4.05152e-05	0.00260455	24.9547	BCAR3;GRB7;MVP;KIF14;KIF11;PTPRK;FOXM1;EGFR;AURKB;AURKA;SPRED3;SPRED2;CCNB1;RACGAP1;FAM83D;SLC12A7;PLK1;RHOH;CIT;CCNA2;TPX2;FRMD5;ACTBL2;SPRY2;TRIB3;KIF20A;CALM1;BCL2L1
KO_Downregulated_527_Genes	GO_Molecular_Function_2021	GTPase regulator activity (GO:0030695)	4.91051e-05	0.00276216	31.4273	ARHGAP11A;NRP1;STARD13;TBC1D8;RHOH;ARHGAP18;ARHGAP29;ARHGAP27;ASAP2;ARHGAP26;RANGAP1;IQGAP3;SIPA1L3;STXBP5L;PREX1;RGS2;RACGAP1;ECT2
KO_Downregulated_527_Genes	GO_Molecular_Function_2021	myosin light chain binding (GO:0032027)	0.000342863	0.0171432	296.441	MYLK2;CXCR4;IQGAP3
KO_Downregulated_527_Genes	GO_Molecular_Function_2021	protein serine/threonine kinase activity (GO:0004674)	0.000859311	0.0367949	16.4585	PLK4;MYLK2;SYK;MAST4;NRK;PLK1;TTK;EGFR;AURKB;MYLK;CIT;TGFBR2;AURKA;STK10;MELK;GRK5;PBK;PRKCQ;PAK3;STK32B
KO_Downregulated_527_Genes	GTEx_Aging_Signatures_2021	GTEx Stomach 20-29 vs 60-69 Down	1.21109e-29	3.16094e-27	672.57	TOP2A;HJURP;BUB1B;MKI67;KIF15;LMNB1;CDC20;PBK;MYBL2;TK1;KPNA2;GTSE1;DLGAP5;CEP55;CKAP2L;KIF24;KNL1;PIMREG;ASPM;MELK;ESPL1;KIFC1;DEPDC1;BIRC5;KIF2C;KIF20A;MTFR2;ASF1B;CDCA2;TROAP;NCAPG;HMMR;SKA3;IQGAP3;NCAPH;SKA1;AURKB;CCNB1;CDC45;FAM83D;BUB1;RRM2;UBE2C;SHCBP1;TPX2;ANLN;CENPF;KIF18B;KIF4A;APOBEC3B
KO_Downregulated_527_Genes	GTEx_Aging_Signatures_2021	GTEx Stomach 20-29 vs 30-39 Down	8.28758e-24	1.08153e-21	452.828	TOP2A;HJURP;MKI67;SKA3;IQGAP3;SKA1;NCAPH;AURKB;KIF15;LMNB1;CDC20;CRHBP;CCNB2;CCNB1;CDC45;TK1;FAM83D;GTSE1;BUB1;CEP55;DLGAP5;MPP4;RRM2;UBE2C;CKAP2L;CKAP2;FAM189A1;KNL1;SHCBP1;ANLN;TPX2;ASPM;CENPF;MELK;KIF18B;ESPL1;KIFC1;CENPI;KIF4A;DEPDC1;KIF2C;KIF20A;ASF1B;APOBEC3B
KO_Downregulated_527_Genes	GTEx_Aging_Signatures_2021	GTEx Lung 20-29 vs 50-59 Down	2.45094e-14	2.13232e-12	185.775	TOP2A;CDCA5;PLA2G3;BUB1B;TTK;TMEM97;HMMR;SKA3;SKA1;AURKB;CDC20;CCNB1;PBK;MYBL2;CEP55;DLGAP5;RRM2;UBE2C;WNT7B;SYTL5;PIMREG;ANLN;TPX2;SAPCD2;KIF4A;DEPDC1;BIRC5;TRIB3;KIF20A;TRIP13;FREM2;ASF1B;APOBEC3B
KO_Downregulated_527_Genes	GTEx_Aging_Signatures_2021	GTEx SmallIntestine 20-29 vs 50-59 Down	1.23223e-10	8.04028e-09	111.024	TOP2A;RTKN2;HJURP;NCAPG;BUB1B;TTK;MKI67;SKA3;SKA1;NCAPH;AURKB;CDC20;CDC45;PBK;MYBL2;GTSE1;BUB1;DLGAP5;RRM2;UBE2C;MMP1;TPX2;ASPM;KIF18B;DEPDC1;BIRC5;CARD11;ASF1B
KO_Downregulated_527_Genes	GTEx_Aging_Signatures_2021	GTEx SmallIntestine 20-29 vs 30-39 Down	6.01863e-10	3.14172e-08	98.9669	RTKN2;HJURP;NCAPG;BUB1B;TTK;HMMR;MKI67;SKA3;SKA1;AURKB;CDC20;CDC45;MYB;PBK;MYBL2;BUB1;DLGAP5;RRM2;UBE2C;MMP1;MMP9;MMP10;TPX2;MELK;KIF18B;BIRC5;ASF1B
KO_Downregulated_527_Genes	GTEx_Aging_Signatures_2021	GTEx Stomach 20-29 vs 50-59 Down	3.82073e-05	0.00142459	31.6924	TOP2A;RRM2;UBE2C;CKAP2L;GRPR;MKI67;PIMREG;RGS4;ANLN;ASPM;ESPL1;KIFC1;DEPDC1;BIRC5;KIF20A;FAM83D;EPHB1;CEP55;DLGAP5
KO_Downregulated_527_Genes	GTEx_Aging_Signatures_2021	GTEx SmallIntestine 20-29 vs 40-49 Down	3.82073e-05	0.00142459	31.6924	TOP2A;GABBR2;SIGLEC15;RRM2;MMP1;NCAPG;BUB1B;TTK;HMMR;MMP9;AURKB;CDC20;ASPM;CDC45;BIRC5;MYBL2;BUB1;DLGAP5;ASF1B
KO_Downregulated_527_Genes	GTEx_Aging_Signatures_2021	GTEx BloodVessel 20-29 vs 70-79 Down	0.000121203	0.0035149	26.4488	TOP2A;CDCA2;UBE2C;CKAP2L;TTK;CTSV;HMMR;MKI67;PIMREG;SKA3;MELK;KIF18B;RASSF3;BIRC5;KIF20A;DLGAP5;CEP55;APOBEC3B
KO_Downregulated_527_Genes	GTEx_Aging_Signatures_2021	GTEx Ovary 20-29 vs 50-59 Down	0.000121203	0.0035149	26.4488	GABBR2;UNC5A;ST8SIA2;HJURP;STC1;TTK;CTSV;SKA1;ASPM;ADAMTS14;PBK;F2RL1;MYBL2;IGF2BP3;ANGPTL4;BUB1;DLGAP5;E2F7
KO_Downregulated_527_Genes	GTEx_Aging_Signatures_2021	GTEx Heart 20-29 vs 30-39 Down	0.000363103	0.00861546	21.8021	KRT80;MYBPC2;RRM2;UNC5A;CKAP2L;ST8SIA2;SYTL5;STXBP5L;ADAM19;SPRED3;TUBA1C;UBASH3B;ADAM12;ANGPTL4;MARCHF4;FAM83D;FREM2
KO_Downregulated_527_Genes	GTEx_Tissue_Expression_Down	GTEX-XV7Q-0626-SM-4BRV5 blood vessel female 40-49 years	1.12988e-14	2.18749e-11	107.277	ARHGAP11A;TOP2A;ERCC6L;HJURP;KIF11;BRCA1;FOXM1;PITPNC1;CDH4;PBK;TNFSF10;MEIOB;MYBL2;GTSE1;UNC5A;CKAP2L;SPNS2;KIF24;KIF22;KNSTRN;SORCS2;CIT;RNF144A;MELK;SAPCD2;NAV3;RAB37;FANCD2;PRKCQ;PRR11;FREM2;CHST2;CDCA2;CDCA5;TROAP;NTM;CDCA8;NCAPG;STC1;TTK;HMMR;SKA3;SKA1;MED12L;AURKA;BRINP2;EBP;CDC45;MBP;PLK4;FANCI;CCDC18;RRM2;SPAG5;GCH1;UBE2C;BTBD11;ARHGAP27;SHCBP1;ZWINT;SLC16A13;CENPF;KIF18B;MYO5C;APOBEC3B
KO_Downregulated_527_Genes	GTEx_Tissue_Expression_Down	GTEX-WFJO-0426-SM-4LVM7 esophagus male 30-39 years	1.54702e-14	2.18749e-11	145.864	TOP2A;AGPAT5;CDCA3;CDCA5;RTKN2;KIF14;HBB;BUB1B;TTK;KIF11;LRP8;NCAPH;LMNB1;DOCK10;CDC45;PNP;UBASH3B;CHST11;MYBL2;GTSE1;EPHB1;CEP55;PLK4;DUSP4;ZYG11A;STIL;RRM2;GCH1;CKAP2L;CKAP2;PLAUR;DHCR24;MMP9;SHCBP1;ZWINT;RUNX1;ASPM;TPX2;KIF18B;SAPCD2;F2RL1;TRIB3;APOBEC3B
KO_Downregulated_527_Genes	GTEx_Tissue_Expression_Down	GTEX-XV7Q-2226-SM-4BRVY colon female 40-49 years	4.48285e-14	3.22217e-11	172.046	IDI1;CDCA2;CDCA5;KIF14;TTK;KIF11;HMMR;FOXM1;IQGAP3;NCAPH;SKA1;HK2;AURKA;CDC20;AP1S3;ST3GAL1;TSPAN1;BUB1;PLK4;STIL;MYBPC2;GCH1;CKAP2L;GINS4;KIF24;DHCR24;ARHGAP26;SHCBP1;ZWINT;TPX2;ASPM;FANCD2;CENPO;TRIP13
KO_Downregulated_527_Genes	GTEx_Tissue_Expression_Down	GTEX-XUJ4-2126-SM-4BOOX colon female 60-69 years	4.55753e-14	3.22217e-11	128.274	AGPAT5;IDI1;SLC45A3;SH3KBP1;CDCA5;GCNT1;HJURP;KIF14;BUB1B;ARHGAP18;KIF12;HMMR;SKA3;FOXM1;MKI67;LRP8;MED12L;HK2;NRGN;DOCK10;PREX1;SALL1;CDC45;PNP;PBK;MEIOB;MYBL2;AP1S3;BUB1;DLGAP5;GCH1;OSBPL3;DHCR24;NETO2;SHCBP1;NDC80;ZWINT;TMEM154;TPX2;KIF18B;SLCO3A1;SAPCD2;DEPDC1;DHCR7;CARD11;ASF1B
KO_Downregulated_527_Genes	GTEx_Tissue_Expression_Down	GTEX-T5JC-2526-SM-4DM6G pituitary male 20-29 years	1.29804e-13	7.34173e-11	108.907	NRK;KIF14;TMEM97;KIF11;FOXM1;MKI67;DOCK10;PTER;AIFM2;MYB;CEP55;DLGAP5;PCYT2;KLF13;KIF23;C1QL3;ASPM;TMEFF2;SLC7A7;RBL1;MTHFD1;MTFR2;SEMA7A;KRT80;GCNT1;TTK;SKA3;NCAPH;AURKB;DPP3;AURKA;CCNB2;CDC45;HECTD3;ECT2;BUB1;CCT5;FDFT1;FANCI;STIL;CENPW;IDH1;TRPV2;MICAL2;SHCBP1;CENPE;TPX2;ANLN;CENPF;FABP4;KIF18B;OGDH
KO_Downregulated_527_Genes	GTEx_Tissue_Expression_Down	GTEX-XQ8I-1826-SM-4BOOJ esophagus male 50-59 years	5.98439e-13	2.82064e-10	193.348	IDI1;CDCA2;BUB1B;MKI67;LRP8;SKA1;UBASH3B;PBK;MEIOB;MYBL2;CEP55;DUSP4;RRM2;UNC5A;CKAP2;NETO2;C1QL3;SHCBP1;TPX2;CCNA1;ASPM;CENPF;DEPDC1;MTFR2;ASF1B;CDKN3
KO_Downregulated_527_Genes	GTEx_Tissue_Expression_Down	GTEX-WEY5-1126-SM-4LMIE esophagus female 40-49 years	1.50603e-12	6.08436e-10	88.5029	ARHGAP11A;NCAPG2;CCNF;HJURP;CTSV;FOXM1;SIPA1L3;LMNB1;CDC20;PNP;UBASH3B;MEIOB;AP1S3;DLGAP5;DUSP4;KSR1;CKAP2;MMP9;CDYL2;RUNX1;RNF144A;ASPM;INCENP;TIMELESS;PRR11;TLR4;SLC43A2;CDCA5;GCNT1;CDCA8;NCAPG;TGFA;ARHGAP18;TTK;HMMR;SKA3;LRP8;SKA1;AURKA;CCNB1;CHST11;ST8SIA4;ECT2;STIL;RRM2;GCH1;GINS4;BTBD11;NETO2;ZWINT;CENPE;TPX2;TTC9;CENPO;TRIP13;CDKN3
KO_Downregulated_527_Genes	GTEx_Tissue_Expression_Down	GTEX-XBEW-1426-SM-4AT4J esophagus male 40-49 years	1.83533e-12	6.48791e-10	138.828	CDCA3;CCNF;NCAPG2;NCAPG;KIF12;TTK;KIF11;CTSV;HMMR;MKI67;FOXM1;SKA1;HK2;LMNB1;SALL1;UBASH3B;DUSP4;ZYG11A;UNC5A;GCH1;UBE2C;CKAP2;NETO2;C1QL3;CDYL2;RUNX1;TPX2;CENPF;KIF18B;DHCR7;ASF1B;CDKN3
KO_Downregulated_527_Genes	GTEx_Tissue_Expression_Down	GTEX-N7MS-0011-R11A-SM-2HMJS brain male 60-69 years	2.37313e-12	7.4569e-10	61.5072	TRAF3IP2;RTKN2;HJURP;BUB1B;TTF2;MKI67;SAT1;ETS2;MYLK;MT2A;EFEMP1;PNP;LGALS1;RASSF3;MYB;TNFSF10;SLC12A7;CPT1A;GAS2L3;FRMD4A;TM4SF1;RUNX1;MELK;TAGLN2;KIF20A;EZR;ASF1B;CDCA2;NNMT;ABHD4;FBLIM1;ARHGAP18;TMTC1;GATA3;IQGAP3;S100A16;KCNMB1;ARSI;S100A10;STARD13;OSBPL3;NDC80;VANGL1;TP53I3;APOBEC3B;TOP2A;NRP1;ITGB5;SH2D4A;MAST4;SH3KBP1;C2CD2;KIAA1671;KIF11;BRCA1;HK2;PANX1;PBK;CEP55;DLGAP5;NKX3-1;KSR1;SH2D3A…
KO_Downregulated_527_Genes	GTEx_Tissue_Expression_Down	GTEX-RTLS-2326-SM-46MUH ovary female 60-69 years	4.33651e-12	1.22637e-09	72.4274	ARHGAP11A;DYSF;MKI67;PREX1;STK10;PNP;UBASH3B;C3AR1;MYBL2;LRRFIP1;KPNA2;DUSP4;MAGI1;EIF5A;DUSP5;MYBPC2;SYK;CKAP2L;GTF3A;CDYL2;ETV5;CIT;TUBB2A;SLC7A7;CDCP1;RAB37;DEPDC1;ANGPTL4;LCP1;MTFR2;EZR;MET;IDI1;KRT80;SLC20A1;GCNT1;TGFA;TTK;IQGAP3;NCAPH;NPAS2;AURKB;DPP3;ABLIM3;RACGAP1;UCP2;ST8SIA4;ARSI;ECT2;FAM83D;SH2B3;TSPAN1;E2F7;CCT5;CA12;GCH1;UBE2C;SPRY4;BTBD11;NETO2;TUBB4B;ARHGAP26;DCBLD1;SLC16A13;TPX2;T…
KO_Downregulated_527_Genes	GTEx_Tissue_Expression_Up	GTEX-WFJO-0826-SM-4LVM5 esophagus male 30-39 years	9.98558e-51	2.91379e-47	686.263	ERCC6L;RTKN2;CCNF;HJURP;BUB1B;PLAT;MSMO1;TTF2;MKI67;SMC4;SMC2;CDC20;NSDHL;PNP;TNFSF10;AP1S3;KPNA2;GTSE1;TMPO;S100A2;MELK;FANCD2;TIMELESS;KIF20A;TTLL12;EZR;KIF20B;PRR11;ASF1B;GRB7;CDCA2;CDCA3;CDCA5;TROAP;CDCA8;PLA2G3;NCAPG;TGFA;HMMR;SKA3;IQGAP3;NDRG1;SKA1;NCAPH;ACAT2;DPP3;CCNB2;CCNB1;EBP;RACGAP1;S100A16;ECT2;FAM83D;FDFT1;S100A10;PLK4;FANCI;FDPS;STIL;UBE2C;IDH1;PLK1;BTBD11;DHCR24;NDC80;ZWINT;VANGL1…
KO_Downregulated_527_Genes	GTEx_Tissue_Expression_Up	GTEX-P4QS-0626-SM-3NMD1 esophagus male 60-69 years	9.65348e-47	1.40844e-43	693.925	ERCC6L;CSE1L;CCNF;HJURP;BUB1B;MSMO1;FZD10;TTF2;MKI67;SMC4;CDC20;NSDHL;AP1S3;KPNA2;GTSE1;TMPO;S100A2;MELK;FANCD2;TIMELESS;KIF20A;TTLL12;KIF20B;PRR11;ASF1B;CDCA3;CDCA5;SHMT1;CDCA8;PLA2G3;NCAPG;HMMR;SKA3;IQGAP3;SKA1;NCAPH;ACAT2;CCNB2;CCNB1;EBP;RACGAP1;S100A16;FDFT1;S100A10;PLK4;FANCI;FDPS;STIL;ZG16B;UBE2C;PLK1;BTBD11;DHCR24;NDC80;ZWINT;SLC16A13;VANGL1;SQLE;HNRNPM;TPX2;KIF18B;KIF4A;DHCR7;ARHGAP11A;TO…
KO_Downregulated_527_Genes	GTEx_Tissue_Expression_Up	GTEX-V955-1126-SM-4JBH3 esophagus male 60-69 years	3.21898e-46	3.13099e-43	607.307	ERCC6L;CSE1L;CCNF;HJURP;BUB1B;MSMO1;FZD10;TTF2;MKI67;SMC4;SMC2;CDC20;NSDHL;AP1S3;KPNA2;GTSE1;TMPO;S100A2;MELK;FANCD2;TIMELESS;KIF20A;TTLL12;KIF20B;PRR11;ASF1B;IDI1;CDCA2;CDCA3;CDCA5;SHMT1;TROAP;CDCA8;PLA2G3;NCAPG;HMMR;SKA3;IQGAP3;SKA1;NCAPH;ACAT2;CCNB2;CCNB1;EBP;RACGAP1;S100A16;ECT2;FAM83D;FDFT1;S100A10;PLK4;FANCI;FDPS;STIL;UBE2C;IDH1;PLK1;BTBD11;DHCR24;NDC80;ZWINT;SLC16A13;VANGL1;SQLE;TPX2;KIF18…
KO_Downregulated_527_Genes	GTEx_Tissue_Expression_Up	GTEX-WFG8-1626-SM-4LVMB small intestine male 20-29 years	3.47376e-45	2.53411e-42	544.214	ERCC6L;CCNF;HJURP;BUB1B;MSMO1;TMEM97;TTF2;MKI67;ETS2;SMC2;CDC20;NSDHL;PNP;ARHGDIA;MYB;KPNA2;GTSE1;SLC12A7;TMPO;STARD4;CPT1A;PCYT2;MELK;MTHFD1;FANCD2;TIMELESS;KIF20A;KIF20B;PRR11;ASF1B;IDI1;DNMT1;CDCA2;CDCA3;CDCA5;SHMT1;TROAP;CDCA8;PLA2G3;NCAPG;HMMR;SKA3;IQGAP3;SKA1;NCAPH;ACAT2;DPP3;CCNB2;ADAMTS14;CCNB1;EBP;RACGAP1;ECT2;TSPAN1;FDFT1;CD276;PLK4;FANCI;FDPS;CCDC18;STIL;UBE2C;IDH1;PLK1;NDC80;ZWINT;SQL…
KO_Downregulated_527_Genes	GTEx_Tissue_Expression_Up	GTEX-XGQ4-1526-SM-4AT6H esophagus male 50-59 years	1.66041e-43	9.69013e-41	485.862	ERCC6L;CSE1L;RTKN2;CCNF;HJURP;BUB1B;PLAT;MSMO1;TTF2;MKI67;SMC4;SMC2;CDC20;NSDHL;PNP;AP1S3;KPNA2;GTSE1;TMPO;S100A2;SYTL5;MELK;MTHFD1;FANCD2;TIMELESS;KIF20A;TTLL12;EZR;KIF20B;PRR11;ASF1B;GRB7;DNMT1;CDCA2;CDCA3;CDCA5;SHMT1;TROAP;CDCA8;PLA2G3;NCAPG;TGFA;HMMR;SKA3;IQGAP3;SKA1;NCAPH;ACAT2;DPP3;CCNB2;CCNB1;EBP;RACGAP1;S100A16;UTP20;ECT2;FAM83D;FDFT1;S100A10;PLK4;FANCI;FDPS;STIL;UBE2C;PLK1;BTBD11;NDC80;Z…
KO_Downregulated_527_Genes	GTEx_Tissue_Expression_Up	GTEX-RU1J-0326-SM-46MUM esophagus female 20-29 years	5.95971e-43	2.8984e-40	505.971	ERCC6L;CSE1L;CCNF;HJURP;BUB1B;MSMO1;FZD10;TTF2;MKI67;SMC4;SMC2;CDC20;NSDHL;PNP;AP1S3;KPNA2;GTSE1;TMPO;S100A2;SPNS2;MELK;TIMELESS;KIF20A;TTLL12;EZR;KIF20B;PRR11;ASF1B;CDCA2;CDCA3;CDCA5;SHMT1;TROAP;CDCA8;PLA2G3;NCAPG;TGFA;HMMR;SKA3;SKA1;NCAPH;ACAT2;NPAS2;CCNB2;CCNB1;EBP;RACGAP1;S100A16;ECT2;FAM83D;FDFT1;S100A10;PLK4;FANCI;FDPS;STIL;ZG16B;UBE2C;PLK1;BTBD11;DHCR24;NDC80;ZWINT;SLC16A13;VANGL1;SQLE;TPX…
KO_Downregulated_527_Genes	GTEx_Tissue_Expression_Up	GTEX-O5YV-0008-SM-4E3HP skin female 60-69 years	3.61949e-41	1.50881e-38	426.078	ERCC6L;CSE1L;CCNF;HJURP;BUB1B;TTF2;MKI67;SMC4;PVR;SMC2;CDC20;FADS2;CDH4;MT2A;LGALS1;UBASH3B;PSMD2;KPNA2;GTSE1;TMPO;GAS2L3;SHISA9;KNSTRN;RUNX1;MELK;MTHFD1;ADAM12;S100A6;TIMELESS;TRIB3;KIF20A;KIF20B;PRR11;ASF1B;DNMT1;CDCA2;CDCA3;CDCA5;TROAP;CDCA8;NCAPG;ARHGAP18;TMTC1;HMMR;SKA3;IQGAP3;SKA1;NCAPH;CCNB2;CCNB1;RACGAP1;UTP20;ECT2;CD276;PLK4;FANCI;CCDC18;STIL;UBE2C;EDEM1;PLK1;NDC80;ZWINT;VANGL1;TPX2;ANLN…
KO_Downregulated_527_Genes	GTEx_Tissue_Expression_Up	GTEX-SUCS-0008-SM-4DM53 skin male 70-79 years	1.12008e-40	4.0855e-38	379.898	ERCC6L;CSE1L;NRK;CCNF;HJURP;BUB1B;PLAT;TTF2;MKI67;SMC4;PVR;SMC2;CDC20;DOCK10;CDH4;MT2A;PNP;LGALS1;UBASH3B;PSMD2;KPNA2;GTSE1;TMPO;STARD4;GAS2L3;KNSTRN;MELK;MTHFD1;FANCD2;ADAM12;S100A6;TIMELESS;TRIB3;KIF20A;KIF20B;PRR11;ASF1B;SEMA7A;DNMT1;CDCA2;CDCA3;CDCA5;TROAP;CDCA8;NCAPG;STC1;ARHGAP18;TMTC1;MRPL15;HMMR;SKA3;IQGAP3;SKA1;NCAPH;DPP3;CCNB2;CCNB1;RACGAP1;S100A16;HIVEP3;UTP20;ECT2;PLK4;FANCI;CCDC18;ST…
KO_Downregulated_527_Genes	GTEx_Tissue_Expression_Up	GTEX-RM2N-0726-SM-48FD5 esophagus male 50-59 years	2.45868e-40	7.72698e-38	506.529	ERCC6L;RTKN2;CCNF;HJURP;BUB1B;MSMO1;FZD10;TTF2;MKI67;SMC4;SMC2;CDC20;NSDHL;PNP;KPNA2;TMPO;S100A2;SPNS2;MELK;FANCD2;TIMELESS;KIF20A;TTLL12;KIF20B;PRR11;GRB7;CDCA2;CDCA3;CDCA5;SHMT1;TROAP;CDCA8;NCAPG;TGFA;HMMR;SKA3;SKA1;NCAPH;ACAT2;NPAS2;DPP3;CCNB2;CCNB1;EBP;RACGAP1;S100A16;ECT2;FAM83D;FDFT1;S100A10;PLK4;FANCI;FDPS;STIL;UBE2C;IDH1;PLK1;BTBD11;NDC80;ZWINT;VANGL1;SQLE;TPX2;KIF18B;TP53I3;KIF4A;ARHGAP1…
KO_Downregulated_527_Genes	GTEx_Tissue_Expression_Up	GTEX-QLQ7-0926-SM-447BC esophagus male 60-69 years	2.64804e-40	7.72698e-38	501.508	ERCC6L;RTKN2;CCNF;BUB1B;MSMO1;FZD10;TTF2;MKI67;SMC4;CDC20;NSDHL;PNP;KPNA2;S100A2;SPNS2;MELK;KIF20A;TTLL12;EZR;KIF20B;PRR11;GRB7;CDCA3;CDCA5;SHMT1;PLA2G3;NCAPG;TGFA;HMMR;SKA3;IQGAP3;SKA1;NCAPH;ACAT2;NPAS2;CCNB2;CCNB1;EBP;RACGAP1;S100A16;ST3GAL4;ECT2;FAM83D;FDFT1;S100A10;PLK4;FANCI;FDPS;UBE2C;PLK1;BTBD11;ARHGAP27;NDC80;ZWINT;VANGL1;SQLE;TPX2;KIF18B;TP53I3;KIF4A;ARHGAP11A;TOP2A;SH2D4A;MAST4;KIF14;KI…
KO_Downregulated_527_Genes	GWAS_Catalog_2019	Hodgkin's lymphoma	7.99257e-06	0.00657789	139.692	CD40;NCOA5;MYB;ITPR3;PTPRK;GATA3;CORO1A
KO_Downregulated_527_Genes	GWAS_Catalog_2019	Cognitive decline rate in late mild cognitive impairment	0.000508328	0.151613	27.2161	TMEM132D;SDK1;SPRED2;CDH4;GNG2;CDC45;TBC1D8;DEPDC1;TMCC3;TLR4;TGFBR2
KO_Downregulated_527_Genes	GWAS_Catalog_2019	Multiple sclerosis and HDL levels (pleiotropy)	0.000588267	0.151613	207.276	SYK;UBASH3B;PVR
KO_Downregulated_527_Genes	GWAS_Catalog_2019	Systemic lupus erythematosus	0.000736878	0.151613	16.6465	GRB7;CD40;NCOA5;KSR1;PLCL1;RTKN2;AHNAK2;PLAT;LAMC2;GATA3;ARHGAP27;SORCS2;SPRED2;ELF1;BIN1;ST8SIA4;DHCR7;LCP1;SH2B3;CD44;ZNF365
KO_Downregulated_527_Genes	GWAS_Catalog_2019	Response to bupropion and depression	0.000922828	0.151898	155.775	DOCK10;NAV3;E2F7
KO_Downregulated_527_Genes	GWAS_Catalog_2019	Red blood cell density in sickle cell anemia	0.00135722	0.186165	122.641	SORCS2;THSD4;PTPN3
KO_Downregulated_527_Genes	GWAS_Catalog_2019	Superior frontal gyrus grey matter volume	0.00190108	0.223513	99.7499	RASGRF2;TGFA;SMARCA2
KO_Downregulated_527_Genes	GWAS_Catalog_2019	Non-glioblastoma glioma	0.0023902	0.228427	49.8992	MAML2;IDH1;LRIG1;EGFR
KO_Downregulated_527_Genes	GWAS_Catalog_2019	Methadone dose in opioid dependence	0.00270728	0.228427	34.4024	MAML2;GRK5;SPRY2;TRIB2;E2F7
KO_Downregulated_527_Genes	GWAS_Catalog_2019	Rheumatoid arthritis (ACPA-positive)	0.00332606	0.228427	22.2477	SPRED2;CD40;KIF23;PRKCQ;GATA3;AFF3;RUNX1
KO_Downregulated_527_Genes	HDSigDB_Human_2021	Liver RNA M16 Module (Lightcyan) PMID26900923	4.211e-77	9.37368e-74	10327.8	ARHGAP11A;TOP2A;ERCC6L;KIF14;BUB1B;KIF11;MKI67;FOXM1;SMC4;SMC2;KIF15;CDC20;PBK;CEP55;DLGAP5;CKAP2L;CKAP2;KNL1;CIP2A;KIF22;CCNA2;SGO2;ASPM;MELK;ESPL1;FANCD2;INCENP;KIFC1;KIF2C;KIF20A;KIF20B;PRR11;ASF1B;CDCA2;CDCA3;CDCA5;TROAP;CDCA8;NCAPG;TTK;HMMR;IQGAP3;NCAPH;SKA1;AURKB;AURKA;CCNB2;CCNB1;RACGAP1;ECT2;BUB1;PLK4;STIL;SPAG5;UBE2C;PLK1;SHCBP1;NDC80;ANLN;TPX2;CENPE;CENPF;KIF18B;CENPI;KIF4A;TACC3;TRIP13…
KO_Downregulated_527_Genes	HDSigDB_Human_2021	Up-regulated Genes In Friedreich Ataxia Vs Control Fibroblasts GSE104288	4.82305e-71	5.36805e-68	1243.31	ERCC6L;CCNF;HJURP;BUB1B;PLAT;TMEM97;MKI67;SAT1;SMC2;CEP128;CDC20;PREX1;CDH5;MT2A;PNP;TNFSF10;KPNA2;GTSE1;GAS2L3;KNL1;PIMREG;SHISA9;KNSTRN;SGO2;MELK;FANCD2;GPRIN1;TIMELESS;KIF20A;KIF20B;PRR11;ASF1B;DNMT1;CDCA2;CDCA3;CDCA5;SHMT1;TROAP;CDCA8;NCAPG;STC1;ITPR3;HMMR;SKA3;IQGAP3;SKA1;NCAPH;NPAS2;MED12L;CCNB2;BRINP2;CCNB1;RACGAP1;ST8SIA4;MBP;ECT2;FAM83D;TSPAN1;PLK4;FANCI;CCDC18;STIL;AFAP1L1;UBE2C;PLK1;BT…
KO_Downregulated_527_Genes	HDSigDB_Human_2021	Differentially Expressed Genes In Friedreich Ataxia Vs Control Fibroblasts GSE104288	1.86091e-54	1.31857e-51	661.925	ERCC6L;CCNF;HJURP;BUB1B;PLAT;TMEM97;GRPR;MKI67;SAT1;MYLK;SMC2;CEP128;IFIT2;CDC20;PREX1;CDH5;MT2A;EFEMP1;PNP;LGALS1;TNFSF10;KPNA2;GTSE1;GAS2L3;KNL1;PIMREG;SHISA9;KNSTRN;SGO2;MELK;FANCD2;GPRIN1;S100A6;TIMELESS;KIF20A;KIF20B;PRR11;ASF1B;DNMT1;CDCA2;CDCA3;CDCA5;SHMT1;TROAP;CDCA8;NCAPG;STC1;ITPR3;HMMR;SKA3;IQGAP3;SKA1;NCAPH;NPAS2;MED12L;CCNB2;BRINP2;CCNB1;RACGAP1;ST8SIA4;MBP;ECT2;FAM83D;TSPAN1;PLK4;FA…
KO_Downregulated_527_Genes	HDSigDB_Human_2021	Genes Down-Regulated In Diacylglycerol Kinase Inhibitor II Treated STHdhQ111 Vs Control GSE129143	2.3694e-54	1.31857e-51	565.053	MAML2;CCNF;MKI67;SMC4;MYLK;SMC2;CDC20;NSDHL;PNP;PEG13;RASSF3;PSMD2;GTSE1;TMPO;STARD4;CPT1A;KNL1;PIMREG;KNSTRN;TM4SF1;BIN1;KIF20A;TTLL12;EZR;KIF20B;PRR11;TRIB2;ASF1B;CDCA2;CDCA3;CDCA5;CDCA8;NCAPG;TGFA;SKA3;IQGAP3;NCAPH;RACGAP1;S100A16;FDFT1;S100A10;PLK4;STARD13;ST8SIA2;PLK1;MICAL2;SMARCA2;VANGL1;SQLE;TPX2;ANLN;CALM1;TOP2A;NRP1;SLC44A1;SH3KBP1;NCAPG2;KIF14;KIF11;BRCA1;TRAM2;OSBPL10;KIF15;TUBA1C;TUB…
KO_Downregulated_527_Genes	HDSigDB_Human_2021	OPC1cyc Oligodendrocyte Precursor Cell Markers PMID30078729	8.81113e-46	3.92272e-43	5317.1	CDCA2;CDCA3;NCAPG2;CDCA8;NCAPG;KIF11;TMEM97;HMMR;MKI67;AURKB;NCAPH;SKA1;KIF15;AURKA;CDC20;CCNB2;CCNB1;RACGAP1;PBK;ECT2;BUB1;CENPW;RRM2;CKAP2L;UBE2C;CKAP2;CIP2A;KIF22;PIMREG;KNSTRN;SHCBP1;NDC80;CCNA2;ASPM;CENPE;CENPF;MELK;INCENP;TACC3;BIRC5;KIF20B
KO_Downregulated_527_Genes	HDSigDB_Human_2021	Genes Enriched In Activated Vs Quiescent NSCs PMID29983386	5.93954e-45	2.20357e-42	813.02	ARHGAP11A;TOP2A;NCAPG2;HJURP;BUB1B;KIF11;BRCA1;TTF2;FOXM1;MKI67;SMC4;SMC2;IFIT2;LMNB1;PANX1;CDC20;TUBA1B;TUBA1A;DPYSL3;PBK;TK1;KPNA2;DLGAP5;TMPO;TCF19;GAS2L3;NUP210;CKAP2L;TUBB;CKAP2;KIF23;KNL1;KIF22;KNSTRN;CIT;CCNA2;ASPM;TOX3;SGO2;MELK;RBL1;INCENP;FANCD2;ADAM12;TIMELESS;BIRC5;KIF2C;KIF20A;KIF20B;PRR11;ASF1B;DNMT1;CDCA2;CDCA3;CDCA5;CDCA8;NCAPG;TTK;HMMR;SKA3;IQGAP3;SKA1;NCAPH;EGFR;AURKB;AURKA;CCNB…
KO_Downregulated_527_Genes	HDSigDB_Human_2021	Genes Down-Regulated In Meclizine Treated STHdhQ111 Vs Control GSE129143	1.55168e-43	4.93435e-41	481.162	FHOD3;ERCC6L;MAML2;CCNF;HJURP;BUB1B;PLAT;MKI67;MYLK;CDC20;RGS4;PEG13;GTSE1;TMPO;CPT1A;GAS2L3;FRMD4A;KNL1;PIMREG;KNSTRN;TM4SF1;MOB3A;SGO2;MELK;FANCD2;KIF20A;KIF20B;PRR11;TRIB2;ASF1B;DNMT1;CDCA2;CDCA3;CDCA5;TROAP;CDCA8;TGFA;ARHGAP18;HMMR;SKA3;IQGAP3;NCAPH;CCNB2;CCNB1;RACGAP1;GRK5;ADGRG6;ECT2;FAM83D;S100A10;PLK4;FANCI;STARD13;STIL;UBE2C;OSBPL3;ST8SIA2;PLK1;MICAL2;ARHGAP29;VANGL1;TPX2;ANLN;KIF18B;DNM…
KO_Downregulated_527_Genes	HDSigDB_Human_2021	Genes Down-Regulated Upon DOC Treatment In HdhQ111 Striatal Cells Vs HdhQ7 GSE98739	2.86553e-40	7.97334e-38	318.761	CCNF;TMEM97;ERFE;SMC2;CDC20;NSDHL;LGALS1;RASSF3;EVA1C;DPYSL3;GTSE1;STARD4;UNC5A;NUP210;PIMREG;RUNX1;MTHFD1;TAGLN2;TRIB3;EZR;KIF20B;TARS1;ASF1B;CDCA2;CDCA5;SHMT1;CDCA8;NCAPG;STC1;GATA3;SKA3;CHST11;RACGAP1;ST8SIA4;HIVEP3;ST3GAL1;FDFT1;ST8SIA2;MICAL2;BTBD11;NETO2;SLC16A13;SQLE;HNRNPM;TPX2;ANLN;UCK2;TMCC3;CALM1;CCNJL;TOP2A;GPI;CD40;NCAPG2;KIF14;PTPRK;BRCA1;CHRDL1;SIPA1L3;RYR3;KIF15;TUBA1C;TUBA1B;EPB4…
KO_Downregulated_527_Genes	HDSigDB_Human_2021	Genes Down-Regulated In HdhQ111 Striatal Cells Vs HdhQ7 GSE98739	1.00185e-36	2.47792e-34	281.877	CCNF;TMEM97;ERFE;MYLK;SMC2;NSDHL;LGALS1;EVA1C;DPYSL3;GTSE1;STARD4;UNC5A;NUP210;PIMREG;RUNX1;MTHFD1;BIN1;TAGLN2;TRIB3;EZR;TARS1;NCAPG;STC1;GATA3;CHST11;ST8SIA4;HIVEP3;ST3GAL1;FDFT1;ST8SIA2;MICAL2;BTBD11;NETO2;SLC16A13;SQLE;HNRNPM;ANLN;UCK2;TMCC3;CCNJL;TOP2A;GPI;CD40;NCAPG2;KIF14;PTPRK;BRCA1;CHRDL1;SIPA1L3;RYR3;KIF15;TUBA1C;TUBA1B;EPB41L4A;TUBA1A;TK1;RNF152;CEP55;ZNF365;DUSP4;TCF19;DUSP5;PCYT1B;TUB…
KO_Downregulated_527_Genes	HDSigDB_Human_2021	Genes Down-Regulated In HD Markers In Mouse STHdh Cells GSE11358	2.88934e-36	6.43167e-34	264.796	CCNF;TMEM97;MKI67;SMC4;MYLK;SMC2;CDC20;NSDHL;PNP;LGALS1;PSMD2;EVA1C;DPYSL3;GTSE1;TMPO;STARD4;CPT1A;ACOT7;PIMREG;KNSTRN;MTHFD1;BIN1;KIF20A;TTLL12;KIF20B;ASF1B;CDCA2;CDCA3;CDCA5;SHMT1;CDCA8;NCAPG;MRPL15;SKA3;SKA1;NCAPH;CHST11;RACGAP1;FDFT1;S100A10;PLK4;STARD13;EDEM1;ST8SIA2;PLK1;MYO5A;MICAL2;BTBD11;NETO2;ZWINT;SLC16A13;SQLE;TPX2;ANLN;UCK2;OGDH;CALM1;TOP2A;GPI;NCAPG2;KIF11;PTPRK;BRCA1;SIPA1L3;PANX1;…
KO_Downregulated_527_Genes	HDSigDB_Mouse_2021	Liver RNA M16 Module (Lightcyan) PMID26900923	2.97625e-73	6.62513e-70	8929.41	ARHGAP11A;TOP2A;ERCC6L;KIF14;BUB1B;KIF11;MKI67;FOXM1;SMC4;SMC2;KIF15;CDC20;PBK;CEP55;DLGAP5;CKAP2L;CKAP2;KNL1;CIP2A;KIF22;CCNA2;ASPM;MELK;ESPL1;FANCD2;INCENP;KIFC1;KIF2C;KIF20A;KIF20B;PRR11;ASF1B;CDCA2;CDCA3;CDCA5;TROAP;CDCA8;NCAPG;TTK;HMMR;IQGAP3;NCAPH;SKA1;AURKB;AURKA;CCNB2;CCNB1;RACGAP1;ECT2;BUB1;PLK4;STIL;SPAG5;UBE2C;PLK1;SHCBP1;NDC80;ANLN;TPX2;CENPE;CENPF;KIF18B;CENPI;TACC3;TRIP13;CDKN3
KO_Downregulated_527_Genes	HDSigDB_Mouse_2021	Up-regulated Genes In Friedreich Ataxia Vs Control Fibroblasts GSE104288	6.5747e-72	7.31765e-69	1324.34	ERCC6L;CCNF;HJURP;BUB1B;PLAT;TMEM97;MKI67;SAT1;SMC2;CEP128;CDC20;PREX1;CDH5;PNP;TNFSF10;KPNA2;GTSE1;GAS2L3;KNL1;PIMREG;SHISA9;KNSTRN;MELK;FANCD2;GPRIN1;TIMELESS;KIF20A;KIF20B;PRR11;ASF1B;DNMT1;CDCA2;CDCA3;CDCA5;SHMT1;TROAP;CDCA8;NCAPG;STC1;ITPR3;HMMR;SKA3;IQGAP3;SKA1;NCAPH;NPAS2;MED12L;CCNB2;BRINP2;CCNB1;RACGAP1;ST8SIA4;MBP;ECT2;FAM83D;TSPAN1;PLK4;FANCI;CCDC18;STIL;AFAP1L1;UBE2C;PLK1;BTBD11;NDC80…
KO_Downregulated_527_Genes	HDSigDB_Mouse_2021	Differentially Expressed Genes In Friedreich Ataxia Vs Control Fibroblasts GSE104288	1.00725e-55	7.4738e-53	711.062	ERCC6L;CCNF;HJURP;BUB1B;PLAT;TMEM97;GRPR;MKI67;SAT1;MYLK;SMC2;CEP128;IFIT2;CDC20;PREX1;CDH5;EFEMP1;PNP;LGALS1;TNFSF10;KPNA2;GTSE1;GAS2L3;KNL1;PIMREG;SHISA9;KNSTRN;MELK;FANCD2;GPRIN1;S100A6;TIMELESS;KIF20A;KIF20B;PRR11;ASF1B;DNMT1;CDCA2;CDCA3;CDCA5;SHMT1;TROAP;CDCA8;NCAPG;STC1;ITPR3;HMMR;SKA3;IQGAP3;SKA1;NCAPH;NPAS2;MED12L;CCNB2;BRINP2;CCNB1;RACGAP1;ST8SIA4;MBP;ECT2;FAM83D;TSPAN1;PLK4;FANCI;CCDC18…
KO_Downregulated_527_Genes	HDSigDB_Mouse_2021	Genes Down-Regulated In Diacylglycerol Kinase Inhibitor II Treated STHdhQ111 Vs Control GSE129143	1.02887e-49	5.72567e-47	483.624	MAML2;CCNF;MKI67;SMC4;MYLK;SMC2;CDC20;NSDHL;PNP;PEG13;RASSF3;PSMD2;GTSE1;TMPO;STARD4;CPT1A;KNL1;PIMREG;KNSTRN;TM4SF1;BIN1;KIF20A;TTLL12;EZR;KIF20B;PRR11;TRIB2;ASF1B;CDCA2;CDCA3;CDCA5;CDCA8;NCAPG;TGFA;SKA3;IQGAP3;NCAPH;RACGAP1;S100A16;FDFT1;S100A10;PLK4;STARD13;ST8SIA2;PLK1;MICAL2;SMARCA2;VANGL1;SQLE;TPX2;ANLN;CALM1;TOP2A;NRP1;SLC44A1;SH3KBP1;NCAPG2;KIF14;KIF11;BRCA1;TRAM2;OSBPL10;KIF15;TUBA1C;TUB…
KO_Downregulated_527_Genes	HDSigDB_Mouse_2021	OPC1cyc Oligodendrocyte Precursor Cell Markers PMID30078729	3.20436e-47	1.42658e-44	6272.09	CDCA2;CDCA3;NCAPG2;CDCA8;NCAPG;KIF11;TMEM97;HMMR;MKI67;AURKB;NCAPH;SKA1;KIF15;AURKA;CDC20;CCNB2;CCNB1;RACGAP1;PBK;ECT2;BUB1;CENPW;RRM2;CKAP2L;UBE2C;CKAP2;CIP2A;KIF22;PIMREG;KNSTRN;SHCBP1;NDC80;CCNA2;ASPM;CENPE;CENPF;MELK;INCENP;TACC3;BIRC5;KIF20B
KO_Downregulated_527_Genes	HDSigDB_Mouse_2021	Genes Down-Regulated In Meclizine Treated STHdhQ111 Vs Control GSE129143	8.83172e-39	3.27657e-36	397.302	FHOD3;ERCC6L;MAML2;CCNF;HJURP;BUB1B;PLAT;MKI67;MYLK;CDC20;RGS4;PEG13;GTSE1;TMPO;CPT1A;GAS2L3;FRMD4A;KNL1;PIMREG;KNSTRN;TM4SF1;MOB3A;MELK;FANCD2;KIF20A;KIF20B;PRR11;TRIB2;ASF1B;DNMT1;CDCA2;CDCA3;CDCA5;TROAP;CDCA8;TGFA;ARHGAP18;HMMR;SKA3;IQGAP3;NCAPH;CCNB2;CCNB1;RACGAP1;GRK5;ADGRG6;ECT2;FAM83D;S100A10;PLK4;FANCI;STARD13;STIL;UBE2C;OSBPL3;ST8SIA2;PLK1;MICAL2;ARHGAP29;VANGL1;TPX2;ANLN;KIF18B;DNMBP;DL…
KO_Downregulated_527_Genes	HDSigDB_Mouse_2021	Genes Enriched In Activated Vs Quiescent NSCs PMID29983386	6.18467e-36	1.96672e-33	505.978	ARHGAP11A;TOP2A;NCAPG2;HJURP;BUB1B;KIF11;BRCA1;TTF2;FOXM1;MKI67;SMC4;SMC2;IFIT2;LMNB1;PANX1;CDC20;TUBA1B;DPYSL3;PBK;TK1;KPNA2;DLGAP5;TMPO;TCF19;GAS2L3;NUP210;CKAP2L;CKAP2;KIF23;KNL1;KIF22;KNSTRN;CIT;CCNA2;ASPM;TOX3;MELK;RBL1;INCENP;FANCD2;ADAM12;TIMELESS;BIRC5;KIF2C;KIF20A;KIF20B;PRR11;ASF1B;DNMT1;CDCA2;CDCA3;CDCA5;CDCA8;NCAPG;TTK;HMMR;SKA3;IQGAP3;SKA1;NCAPH;EGFR;AURKB;AURKA;CCNB2;CCNB1;GNG2;RACG…
KO_Downregulated_527_Genes	HDSigDB_Mouse_2021	Expression In HD60i.4 NSCs From HD Patient Vs NSCs From Healthy Controls GSE37517	1.1371e-33	3.16399e-31	235.099	CCNF;TMEM97;GRPR;MYLK;SMC2;IFIT2;CDC20;PNP;LGALS1;DPYSL3;AP1S3;STARD4;NUP210;KNL1;SYTL5;KNSTRN;TM4SF1;RUNX1;BIN1;TAGLN2;TRIB3;KIF20A;KIF20B;FREM2;CDCA2;SHMT1;CDCA8;PLA2G3;TMTC1;SLAIN1;PCDH12;MED12L;ADAMTS14;RACGAP1;ARSI;FDFT1;PLK4;STARD13;AFAP1L1;ST8SIA2;PLK1;MYO5A;MICAL2;NETO2;SMARCA2;VANGL1;SQLE;TPX2;UCK2;TMCC3;CCNJL;TOP2A;LRRC34;SH3KBP1;C2CD2;NCAPG2;KIF14;KIF11;CHRDL1;TRAM2;RYR3;TUBA1C;PBK;RNF…
KO_Downregulated_527_Genes	HDSigDB_Mouse_2021	Genes Down-Regulated In Control iPSCs After 130 D Of Differentiation GSE109534	1.4841e-32	3.67068e-30	224.55	CCNF;TMEM97;GRPR;SMC2;CDC20;NSDHL;PNP;RASSF3;PSMD2;AP1S3;SLC12A7;TMPO;STARD4;ACOT7;NUP210;PIMREG;TM4SF1;MTHFD1;PRKCQ;KIF20A;TTLL12;KIF20B;PRR11;FREM2;ASF1B;GRB7;CDCA2;SLC45A3;CDCA5;SHMT1;CDCA8;PLA2G3;NCAPG;STC1;TMTC1;MRPL15;SKA3;SKA1;NCAPH;ARSI;FDFT1;PLK4;AFAP1L1;PLK1;ZWINT;SLC16A13;VANGL1;SQLE;HNRNPM;TPX2;ANLN;UCK2;MYO5C;OGDH;CCNJL;CD40;SLC44A1;C2CD2;NCAPG2;CTSZ;KIF14;KIF11;PTPRK;BRCA1;TRAM2;OSB…
KO_Downregulated_527_Genes	HDSigDB_Mouse_2021	Genes Down-Regulated Upon DOC Treatment In HdhQ111 Striatal Cells Vs HdhQ7 GSE98739	8.61623e-32	1.91797e-29	214.929	CCNF;TMEM97;ERFE;SMC2;CDC20;NSDHL;LGALS1;RASSF3;EVA1C;DPYSL3;GTSE1;STARD4;UNC5A;NUP210;PIMREG;RUNX1;MTHFD1;TAGLN2;TRIB3;EZR;KIF20B;ASF1B;CDCA2;CDCA5;SHMT1;CDCA8;NCAPG;STC1;GATA3;SKA3;CHST11;RACGAP1;ST8SIA4;HIVEP3;ST3GAL1;FDFT1;ST8SIA2;MICAL2;BTBD11;NETO2;SLC16A13;SQLE;HNRNPM;TPX2;ANLN;UCK2;TMCC3;CALM1;CCNJL;TOP2A;CD40;NCAPG2;KIF14;PTPRK;BRCA1;CHRDL1;SIPA1L3;RYR3;KIF15;TUBA1C;EPB41L4A;TUBA1A;TK1;R…
KO_Downregulated_527_Genes	HMDB_Metabolites	Guanosine triphosphate (HMDB01273)	0.000556832	0.736965	16.332	DOCK4;CSE1L;RASGRF2;DOCK10;PREX1;TUBA1C;TUBA1B;TUBA1A;GNG2;ARHGDIA;KPNA2;PAK3;GCH1;TUBB;SPRY4;SYTL5;CIT;NME1;UCK2;TUBB2B;TUBB2A;CDC42EP3;KIF20A;ARHGEF2;RAPGEF5
KO_Downregulated_527_Genes	HMDB_Metabolites	C10H15N5O9P2 (HMDB01508)	0.00199677	0.736965	54.4114	UCK2;RRM2;HK2;NME1
KO_Downregulated_527_Genes	HMDB_Metabolites	2'-Deoxycytidine diphosphate (HMDB01245)	0.00335101	0.736965	70.5569	UCK2;RRM2;NME1
KO_Downregulated_527_Genes	HMDB_Metabolites	DTP (HMDB01532)	0.00955163	0.736965	24.7035	UCK2;REV3L;HK2;NME1
KO_Downregulated_527_Genes	HMDB_Metabolites	Alpha-Linolenic acid (HMDB01388)	0.0110541	0.736965	33.457	FADS2;ACOT7;PLA2G3
KO_Downregulated_527_Genes	HMDB_Metabolites	Coenzyme A (HMDB01423)	0.013484	0.736965	12.6255	CPT1A;ACOT7;HMGCS1;OGDH;HMGCR;SAT1;ACAT2
KO_Downregulated_527_Genes	HMDB_Metabolites	NAP (HMDB00217)	0.0148691	0.736965	9.8257	NSDHL;MTHFD1;IDH1;TXNRD1;DHCR24;DHCR7;HMGCR;HSD17B7;TM7SF2;FDFT1
KO_Downregulated_527_Genes	HMDB_Metabolites	NADPH (HMDB00221)	0.017228	0.736965	9.24873	NSDHL;MTHFD1;IDH1;TXNRD1;DHCR24;DHCR7;HMGCR;HSD17B7;TM7SF2;FDFT1
KO_Downregulated_527_Genes	HMDB_Metabolites	ITT (HMDB00189)	0.0272083	0.736965	18.2441	UCK2;HK2;NME1
KO_Downregulated_527_Genes	HMDB_Metabolites	Simvastatin (HMDB05007)	0.0272083	0.736965	18.2441	CD40;HMGCR;MMP9
KO_Downregulated_527_Genes	HMS_LINCS_KinomeScan	BI-D1870	0.000417679	0.0271839	25.1814	PLK4;MYLK2;SYK;PLK1;TTK;EGFR;AURKB;MYLK;CIT;AURKA;MELK;PAK3;MET
KO_Downregulated_527_Genes	HMS_LINCS_KinomeScan	BI-2536	0.00043845	0.0271839	54.099	MELK;PLK1;TTK;MET;EGFR;MYLK
KO_Downregulated_527_Genes	HMS_LINCS_KinomeScan	Tozasertib	0.000922828	0.0324497	155.775	PLK4;AURKB;AURKA
KO_Downregulated_527_Genes	HMS_LINCS_KinomeScan	XMD11-50	0.00139649	0.0324497	35.8809	PLK4;PLK1;TTK;AURKB;AURKA;MYLK
KO_Downregulated_527_Genes	HMS_LINCS_KinomeScan	GSK1059615	0.00145755	0.0324497	19.2163	PLK4;MYLK2;MELK;PLK1;TTK;PAK3;MET;BUB1;AURKB;EGFR;MYLK;CIT
KO_Downregulated_527_Genes	HMS_LINCS_KinomeScan	Barasertib	0.00179382	0.0324497	24.5525	PLK4;MELK;TTK;MET;EGFR;AURKB;CIT;AURKA
KO_Downregulated_527_Genes	HMS_LINCS_KinomeScan	Sorafenib	0.00195567	0.0324497	21.6462	PLK4;MYLK2;TTK;PAK3;EPHB1;AURKB;EGFR;CIT;TGFBR2
KO_Downregulated_527_Genes	HMS_LINCS_KinomeScan	HG-14-10-04	0.00209622	0.0324497	14.7296	PLK4;MYLK2;SYK;PLK1;TTK;EGFR;AURKB;MYLK;CIT;TGFBR2;AURKA;MELK;PAK3;EPHB1;MET;BUB1
KO_Downregulated_527_Genes	HMS_LINCS_KinomeScan	WH-4-023	0.00235522	0.0324497	15.9563	PLK4;MYLK2;SYK;TTK;EGFR;AURKB;CIT;TGFBR2;AURKA;MELK;PAK3;EPHB1;MET
KO_Downregulated_527_Genes	HMS_LINCS_KinomeScan	CP466722	0.00301586	0.036288	14.2544	PLK4;SYK;PLK1;TTK;EGFR;AURKB;MYLK;CIT;TGFBR2;AURKA;MELK;PAK3;EPHB1;MET
KO_Downregulated_527_Genes	HomoloGene	Euteleostomi: Bony vertebrates	1.30607e-05	0.000130607	16.5289	CCNF;STMN3;FZD10;TMEM97;GRPR;MYLK;PREX1;LGALS1;EVA1C;DPYSL3;MYB;RASSF6;C3AR1;TNFSF10;SLC12A7;TMPO;STARD4;CPT1A;ACOT7;UNC5A;SYTL5;RUNX1;BIN1;PRKCQ;TRIB3;KIF20A;EZR;KIF20B;FREM2;SLC45A3;CDCA8;PLA2G3;TMTC1;GATA3;SLAIN1;PCDH12;SKA1;ST3GAL4;ST8SIA4;HIVEP3;TSPAN1;NTSR1;S100A10;STARD13;SIGLEC15;ST8SIA2;MICAL2;BTBD11;ANLN;TMCC3;NRP1;LRRC34;SH3KBP1;C2CD2;NCAPG2;KIF14;PTPRK;TRAM2;SIPA1L3;RYR3;OSBPL10;KIF15…
KO_Downregulated_527_Genes	HomoloGene	Eukaryota: Organisms with membrane bound nuclues and organelles	0.0559718	0.279859	3.55255	GPI;CSE1L;BUB1B;CTSV;SMC4;HK2;PITPNC1;SMC2;TM7SF2;CDC20;TUBA1C;NSDHL;AIFM2;PSMD2;ARHGDIA;AP1S3;TK1;KCNH1;DUSP4;PCYT1B;PCYT2;HMGCS1;TUBB;AHSA1;LSS;MMP9;NME1;CCNA2;CCNA1;TUBB2B;TUBB2A;MELK;PKM;RBL1;MTHFD1;KIFC1;FANCD2;LCP1;TTLL12;AGPAT5;IDI1;DNMT1;MVK;ABHD4;SHMT1;HMGCR;AURKA;CCNB2;CCNB1;EBP;CDC45;UCP2;CCT5;FDFT1;CYB5B;FDPS;RRM2;UBE2C;EDEM1;OSBPL3;TXNRD1;IDH1;GINS4;MYO5A;DHCR24;TUBB4B;SMARCA2;NDC80;…
KO_Downregulated_527_Genes	HomoloGene	Tetrapoda: First four limbed Vertebrates and Descendents	0.14021	0.467367	2.35816	GRB7;CD40;ERCC6L;NNMT;CDCA3;CDCA5;GCNT1;STC1;TGFA;SKA3;AFF3;CHRDL1;NPAS2;ADAMTS14;ADAM28;RGS2;RASSF3;TMEM108;GTSE1;ST3GAL1;SLC38A1;GAS2L3;AFAP1L1;COL27A1;PLCL1;LRRN4;TRPV2;EMP1;KIF24;SPTB;PTPN14;CDYL2;DCBLD1;TM4SF1;DCBLD2;TPX2;CENPF;KIF18B;SAPCD2;INCENP;NFIB;TAGLN2;PRR11;CD44;MATN3;ENG
KO_Downregulated_527_Genes	HomoloGene	Arthropoda: Insects	0.32288	0.722486	1.23305	MYLK2;COL15A1;SLC44A1;RASGRF2;NTM;NCAPG;KIF12;KIF11;BEST3;NCAPH;ACAT2;MED12L;CRHBP;SPRED2;EPB41L4A;CHST11;PTER;ABLIM3;RACGAP1;PBK;ARSI;MEIOB;KPNA2;ECT2;EPHB1;VAT1L;PLK4;FANCI;ELOVL1;SVIL;WNT7B;CIT;RNF144A;ADAM19;UCK2;PTPRB;FABP7;LHX1;TIMELESS;TRIB2;PHF19
KO_Downregulated_527_Genes	HomoloGene	Opisthokonta: Fungi/Metazoa Group	0.361243	0.722486	1.13998	GCH1;SLC20A1;PLK1;GTF3A;SLC2A1;MSMO1;RANGAP1;HSD17B7;AURKB;SLC16A13;DPP3;HSPH1;PNP;CENPI;UTP20;PAK3;ASF1B
KO_Downregulated_527_Genes	HomoloGene	Bilateria: Animals with bilateral symmetry	0.472786	0.787976	0.765772	TOP2A;SH2D4A;CELF2;CTSZ;DYSF;MRPL15;TTF2;SLC6A1;IQGAP3;LMNB1;FADS2;STK10;TUBA1B;TUBA1A;EGFLAM;UBASH3B;GRK5;KIF3B;PLXNA2;STK32B;GABBR2;NUP210;AMFR;ELOVL6;KIF23;NETO2;ARHGAP26;EFR3B;STXBP5L;MOB3A;VANGL1;MMP14;SLC7A7;FABP4;RAB37;ADAM12;ITGA6;KIF2C;LMX1B
KO_Downregulated_527_Genes	HomoloGene	Amniota: Four limbed vertebrates that can lay eggs on land	0.784886	0.999995	0.201339	KRT80;CENPW;SPAG5;TRAF3IP2;MAST4;FBLIM1;MMP1;AHNAK2;ITPR3;BRCA1;MMP10;S100A16;KCNMB1;S100A6
KO_Downregulated_527_Genes	HomoloGene	Homininae: Hominids including including gorillas, chimpanzees	0.999992	0.999995	1.04355e-06	MT2A;NCR3LG1
KO_Downregulated_527_Genes	HomoloGene	Boreoeutheria: Placental Mammals	0.999994	0.999995	2.0366e-06	CDCA2;ZBED6CL;TROAP;NRK;HJURP;KIAA1671;HBB;MKI67;PVR;IFIT2;SPRED3;HIRIP3;PDPN;ZYG11A;S100A2;ZG16B;CKAP2L;SH2D3A;PLAUR;ARHGAP29;KNSTRN;ZWINT;TMEM154;HNRNPM;CENPE;ACTBL2;GPRIN1;MAMLD1;APOBEC3B
KO_Downregulated_527_Genes	HomoloGene	Catarrhini: Higher primates	0.999995	0.999995	3.67346e-07	NRGN
KO_Downregulated_527_Genes	HuBMAP_ASCT_plus_B_augmented_w_RNAseq_Coexpression	Mesothelial Cell (id:418)	4.7311e-08	1.25374e-05	114.057	GRB7;KRT80;S100A2;LRP5;LAMC2;IQGAP3;ETV4;TM4SF1;CDC20;TUBA1C;DSG2;TRIP13;FAM83D;TSPAN1;MET
KO_Downregulated_527_Genes	HuBMAP_ASCT_plus_B_augmented_w_RNAseq_Coexpression	Lymphatic Endothelial Cell -Subcapsular Sinus Ceiling (id:371)	3.19615e-07	4.23489e-05	93.0989	NNMT;AFAP1L1;ITGA2;ARHGAP29;EMP1;PLAT;PTPRK;TM4SF1;EGFR;THSD4;EFEMP1;S100A16;ADGRL4;MET
KO_Downregulated_527_Genes	HuBMAP_ASCT_plus_B_augmented_w_RNAseq_Coexpression	Exc L2-3 Rorb Ccdc68 (id:197)	1.77215e-06	0.00015654	76.3996	MAGI1;SCARA3;SH2D4A;ITGA2;ARHGAP29;PTPRK;ASAP2;PTPN14;EGFR;THSD4;EFEMP1;NFIB;MET
KO_Downregulated_527_Genes	HuBMAP_ASCT_plus_B_augmented_w_RNAseq_Coexpression	At1 (id:53)	1.13976e-05	0.000670294	59.097	SCARA3;KRT80;EFEMP1;S100A16;NFIB;ARHGAP29;LAMC2;PTPRK;MET;TM4SF1;EGFR;THSD4
KO_Downregulated_527_Genes	HuBMAP_ASCT_plus_B_augmented_w_RNAseq_Coexpression	Descending Vasa Recta Endothelial Cell (id:165)	1.2647e-05	0.000670294	57.8885	SCARA3;EFEMP1;NNMT;AFAP1L1;S100A16;ARHGAP29;PLAT;ADGRL4;PTPN14;TM4SF1;EGFR;DCBLD2
KO_Downregulated_527_Genes	HuBMAP_ASCT_plus_B_augmented_w_RNAseq_Coexpression	Descending Thin Limb Cell Type 3 (id:164)	8.57859e-05	0.00378888	42.051	MAGI1;SCARA3;EFEMP1;S100A16;NFIB;LAMC2;RNF152;ARFGEF3;EGFR;THSD4;PTPN3
KO_Downregulated_527_Genes	HuBMAP_ASCT_plus_B_augmented_w_RNAseq_Coexpression	Exc L5 Rorb Med8 (id:214)	0.000260349	0.00862405	35.1666	TUBB2B;SALL1;MEGF10;NTM;ST8SIA2;DPYSL3;PDPN;CRMP1;IL17RD;VAT1L
KO_Downregulated_527_Genes	HuBMAP_ASCT_plus_B_augmented_w_RNAseq_Coexpression	Exc L5 Themis Fgf10 (id:215)	0.000260349	0.00862405	35.1666	FHOD3;RGS4;SCARA3;NTM;DPYSL3;KIAA1549L;CRMP1;ETV1;VAT1L;DCBLD2
KO_Downregulated_527_Genes	HuBMAP_ASCT_plus_B_augmented_w_RNAseq_Coexpression	Exc L2-3 Linc00507 Dsg3 (id:196)	0.000307075	0.00904166	33.6939	FHOD3;MAGI1;SCARA3;EFEMP1;MYO10;NFIB;KIAA1549L;PTPN14;EGFR;DCBLD2
KO_Downregulated_527_Genes	HuBMAP_ASCT_plus_B_augmented_w_RNAseq_Coexpression	Inh L2-5 Pvalb Rph3Al (id:306)	0.00121145	0.0313398	25.1303	MAGI1;GRB7;TOX3;NFIB;MYO5C;KIAA1671;RAPGEF5;ARFGEF3;EGFR
KO_Downregulated_527_Genes	Human_Gene_Atlas	721 B lymphoblasts	5.15325e-16	3.81341e-14	98.9971	FHOD3;CSE1L;CCNF;BUB1B;TMEM97;TTF2;MKI67;SMC4;SMC2;CDC20;FADS2;ARHGDIA;GTSE1;TMPO;STARD4;NUP210;FRMD4A;MELK;MTHFD1;KIF20A;ASF1B;IDI1;CDCA3;CDCA5;TROAP;CDCA8;NCAPG;TMTC1;MRPL15;HMMR;NCAPH;ACAT2;DPP3;CCNB1;RACGAP1;ECT2;FANCI;FDPS;STARD13;PLK1;MYO5A;NETO2;NDC80;ZWINT;SQLE;TPX2;UCK2;DHCR7;APOBEC3B;TOP2A;GPI;CD40;SH3KBP1;NCAPG2;KIF14;KIF11;BRCA1;FOXM1;LMNB1;PBK;MYBL2;TK1;CEP55;DLGAP5;NCOA5;TUBB;AHSA1;…
KO_Downregulated_527_Genes	Human_Gene_Atlas	CD71+ EarlyErythroid	4.34794e-13	1.60874e-11	107.135	NCAPG2;CCNF;SLC2A1;NCAPG;HBB;TTK;HMMR;FOXM1;MKI67;SMC4;NCAPH;SMC2;KIF15;TRAK2;AURKA;CDC20;CCNB1;PNP;HECTD3;UCP2;MYBL2;ECT2;GTSE1;SLC12A7;DLGAP5;TMPO;PLK4;ELOVL1;GALNT6;KLF13;CKAP2;MICAL2;KIF23;KIF22;RANGAP1;SPTB;SHCBP1;CCNA2;CENPE;ASPM;CENPF;KIF18B;KIFC1;KIF4A;BIRC5;TTLL12;CHST2;BCL2L1
KO_Downregulated_527_Genes	Human_Gene_Atlas	BronchialEpithelialCells	3.74932e-10	9.24831e-09	96.7919	IDI1;TRAF3IP2;TGFA;LAMC2;HMGCR;SAT1;PANX1;MT2A;NSDHL;S100A16;PDPN;TSPAN1;LDLR;S100A10;FDFT1;S100A2;HMGCS1;SH2D3A;ITGA2;AHNAK2;SQLE;CDCP1;S100A6;TRIB3;DSG2;ITGA6;MET;MDGA1;CD44
KO_Downregulated_527_Genes	Human_Gene_Atlas	CD105+ Endothelial	2.04688e-06	3.78672e-05	39.4511	TOP2A;CSE1L;TROAP;CCNF;NCAPG;HBB;TTK;SMC4;SMC2;AURKA;CCNB2;RACGAP1;DLGAP5;PLK4;FANCI;GALNT6;RRM2;CKAP2;SHCBP1;NDC80;VANGL1;CENPF;KIF18B;KIF4A;DEPDC1;TIMELESS;TTLL12
KO_Downregulated_527_Genes	Human_Gene_Atlas	Leukemialymphoblastic(MOLT-4)	6.69544e-05	0.000990925	40.9187	FANCI;TPX2;KIF18B;CDC45;CDCA5;HJURP;BRCA1;MKI67;GTSE1;SMC2;ASF1B;KIF15
KO_Downregulated_527_Genes	Human_Gene_Atlas	Colorectaladenocarcinoma	0.000292939	0.00361292	21.4001	TOP2A;BCAR3;EIF5A;COL27A1;ITGB5;OSBPL3;SPRY4;ITPR3;ETV4;ETV5;ARHGDIA;CD9;ITGA6;PLP2;KPNA2;ECT2;NTSR1;APOBEC3B;BCL2L1
KO_Downregulated_527_Genes	Human_Gene_Atlas	SmoothMuscle	0.000686881	0.00726132	16.9087	CA12;EIF5A;NRP1;MMP1;TXNRD1;LRRC17;PLAUR;STC1;MICAL2;ARHGAP29;TRAM2;NPAS2;TGFBR2;ADAM19;MMP14;LGALS1;EFEMP1;TP53I3;NFIB;F2RL1;ST3GAL1
KO_Downregulated_527_Genes	Human_Gene_Atlas	Placenta	0.00117887	0.0109046	14.6421	DUSP4;BCAR3;COL15A1;COL27A1;AMFR;SLC2A1;FZD10;GATA3;TRAM2;CDYL2;EGFR;CDH5;UCK2;ABLIM3;DLG5;PDPN;ADAM12;ST3GAL4;PECAM1;IGF2BP3;EZR;ENG
KO_Downregulated_527_Genes	Human_Gene_Atlas	AdrenalCortex	0.00697693	0.0573659	15.1311	CYB5B;NSDHL;C2CD2;DLG5;DHCR24;LDLR;ETV5;RUNX1
KO_Downregulated_527_Genes	Human_Gene_Atlas	CardiacMyocytes	0.0139081	0.10292	8.65553	EIF5A;NRP1;TXNRD1;ACOT11;KIF22;PVR;TM4SF1;DOCK10;MMP14;EFEMP1;NFIB;DPYSL3;ECT2;ENG
KO_Downregulated_527_Genes	Human_Phenotype_Ontology	Abnormality of the duodenum (HP:0002246)	0.00043845	0.142454	54.099	FANCI;SALL1;FANCD2;BUB1B;ITGA6;BUB1
KO_Downregulated_527_Genes	Human_Phenotype_Ontology	Thrombophlebitis (HP:0004418)	0.000506768	0.142454	51.4745	IDH1;HBB;KIF11;SH2B3;TLR4;ENG
KO_Downregulated_527_Genes	Human_Phenotype_Ontology	Aplasia of the musculature (HP:0100854)	0.000922828	0.142454	155.775	CHRNA1;NSDHL;LMX1B
KO_Downregulated_527_Genes	Human_Phenotype_Ontology	Cortical dysplasia (HP:0002539)	0.000922828	0.142454	155.775	ASPM;TUBB2B;TUBB
KO_Downregulated_527_Genes	Human_Phenotype_Ontology	Abnormal lung lobation (HP:0002101)	0.00108685	0.142454	72.5471	BUB1B;DHCR7;BUB1;FREM2
KO_Downregulated_527_Genes	Human_Phenotype_Ontology	Duodenal stenosis (HP:0100867)	0.00120126	0.142454	48.1761	FANCI;FANCD2;BUB1B;ITGA6;BUB1
KO_Downregulated_527_Genes	Human_Phenotype_Ontology	Small intestinal stenosis (HP:0012848)	0.00120126	0.142454	48.1761	FANCI;FANCD2;BUB1B;ITGA6;BUB1
KO_Downregulated_527_Genes	Human_Phenotype_Ontology	Myelodysplasia (HP:0002863)	0.0012455	0.142454	37.42	FANCI;FANCD2;BUB1B;SH2B3;BUB1;RUNX1
KO_Downregulated_527_Genes	Human_Phenotype_Ontology	Aplasia/Hypoplasia involving the musculature (HP:0001460)	0.00427172	0.434292	60.793	CHRNA1;NSDHL;LMX1B
KO_Downregulated_527_Genes	Human_Phenotype_Ontology	Polycythemia (HP:0001901)	0.00533131	0.487815	53.019	HBB;SH2B3;ENG
KO_Downregulated_527_Genes	HumanCyc_2015	superpathway of cholesterol biosynthesis	7.07748e-20	3.68029e-18	2985.9	IDI1;FDPS;MVK;HMGCS1;MSMO1;DHCR24;HMGCR;HSD17B7;LSS;ACAT2;TM7SF2;SQLE;EBP;NSDHL;DHCR7;FDFT1
KO_Downregulated_527_Genes	HumanCyc_2015	cholesterol biosynthesis I	3.95047e-14	5.13561e-13	3874.21	SQLE;EBP;NSDHL;DHCR24;MSMO1;DHCR7;HSD17B7;LSS;TM7SF2;FDFT1
KO_Downregulated_527_Genes	HumanCyc_2015	cholesterol biosynthesis II (via 24,25-dihydrolanosterol)	3.95047e-14	5.13561e-13	3874.21	SQLE;EBP;NSDHL;DHCR24;MSMO1;DHCR7;HSD17B7;LSS;TM7SF2;FDFT1
KO_Downregulated_527_Genes	HumanCyc_2015	cholesterol biosynthesis III (via desmosterol)	3.95047e-14	5.13561e-13	3874.21	SQLE;EBP;NSDHL;DHCR24;MSMO1;DHCR7;HSD17B7;LSS;TM7SF2;FDFT1
KO_Downregulated_527_Genes	HumanCyc_2015	superpathway of geranylgeranyldiphosphate biosynthesis I (via mevalonate)	2.62684e-07	2.73191e-06	566.161	FDPS;IDI1;MVK;HMGCS1;HMGCR;ACAT2
KO_Downregulated_527_Genes	HumanCyc_2015	mevalonate pathway	2.81525e-06	2.43988e-05	476.648	IDI1;MVK;HMGCS1;HMGCR;ACAT2
KO_Downregulated_527_Genes	HumanCyc_2015	zymosterol biosynthesis	6.85487e-06	5.09219e-05	885.357	NSDHL;MSMO1;HSD17B7;TM7SF2
KO_Downregulated_527_Genes	HumanCyc_2015	stearate biosynthesis	0.00427172	0.0277662	60.793	ELOVL1;ACOT7;ELOVL6
KO_Downregulated_527_Genes	HumanCyc_2015	mucin core 1 and core 2 O-glycosylation	0.00516901	0.0298654	34.0529	GALNT6;GCNT1;ST3GAL4;ST3GAL1
KO_Downregulated_527_Genes	HumanCyc_2015	folate polyglutamylation	0.00657353	0.0341824	124.23	MTHFD1;SHMT1
KO_Downregulated_527_Genes	HumanCyc_2016	superpathway of cholesterol biosynthesis Homo sapiens PWY66-5	7.07748e-20	4.17571e-18	2985.9	IDI1;FDPS;MVK;HMGCS1;MSMO1;DHCR24;HMGCR;HSD17B7;LSS;ACAT2;TM7SF2;SQLE;EBP;NSDHL;DHCR7;FDFT1
KO_Downregulated_527_Genes	HumanCyc_2016	cholesterol biosynthesis III (via desmosterol) Homo sapiens PWY66-4	3.95047e-14	5.82694e-13	3874.21	SQLE;EBP;NSDHL;DHCR24;MSMO1;DHCR7;HSD17B7;LSS;TM7SF2;FDFT1
KO_Downregulated_527_Genes	HumanCyc_2016	cholesterol biosynthesis I Homo sapiens PWY66-341	3.95047e-14	5.82694e-13	3874.21	SQLE;EBP;NSDHL;DHCR24;MSMO1;DHCR7;HSD17B7;LSS;TM7SF2;FDFT1
KO_Downregulated_527_Genes	HumanCyc_2016	cholesterol biosynthesis II (via 24,25-dihydrolanosterol) Homo sapiens PWY66-3	3.95047e-14	5.82694e-13	3874.21	SQLE;EBP;NSDHL;DHCR24;MSMO1;DHCR7;HSD17B7;LSS;TM7SF2;FDFT1
KO_Downregulated_527_Genes	HumanCyc_2016	superpathway of geranylgeranyldiphosphate biosynthesis I (via mevalonate) Homo sapiens PWY-5910	2.62684e-07	3.09967e-06	566.161	FDPS;IDI1;MVK;HMGCS1;HMGCR;ACAT2
KO_Downregulated_527_Genes	HumanCyc_2016	mevalonate pathway Homo sapiens PWY-922	2.81525e-06	2.76833e-05	476.648	IDI1;MVK;HMGCS1;HMGCR;ACAT2
KO_Downregulated_527_Genes	HumanCyc_2016	zymosterol biosynthesis Homo sapiens PWY-6074	6.85487e-06	5.77768e-05	885.357	NSDHL;MSMO1;HSD17B7;TM7SF2
KO_Downregulated_527_Genes	HumanCyc_2016	stearate biosynthesis Homo sapiens PWY-5972	0.00335101	0.0247137	70.5569	ELOVL1;ACOT7;ELOVL6
KO_Downregulated_527_Genes	HumanCyc_2016	mucin core 1 and core 2 O-glycosylation Homo sapiens PWY-7433	0.00590693	0.0387232	31.8053	GALNT6;GCNT1;ST3GAL4;ST3GAL1
KO_Downregulated_527_Genes	HumanCyc_2016	folate polyglutamylation Homo sapiens PWY-2161	0.00657353	0.0387838	124.23	MTHFD1;SHMT1
KO_Downregulated_527_Genes	huMAP	BUB3	0.000174858	0.0330606	482.216	CDC20;BUB1B;BUB1
KO_Downregulated_527_Genes	huMAP	TMOD1	0.000342863	0.0330606	296.441	MYO5C;MYO5A;LRRFIP1
KO_Downregulated_527_Genes	huMAP	DPYSL5	0.000588267	0.0330606	207.276	GNG2;DPYSL3;CRMP1
KO_Downregulated_527_Genes	huMAP	NUP50	0.000588267	0.0330606	207.276	KIFC1;KPNA2;RANGAP1
KO_Downregulated_527_Genes	huMAP	NUP153	0.000588267	0.0330606	207.276	NUP210;KIFC1;RANGAP1
KO_Downregulated_527_Genes	huMAP	POLR2B	0.000922828	0.0432191	155.775	TUBB2A;TUBB;TUBB4B
KO_Downregulated_527_Genes	huMAP	STXBP1	0.00427172	0.171479	60.793	GNG2;DPYSL3;CRMP1
KO_Downregulated_527_Genes	huMAP	DYNLL1	0.00657353	0.230895	124.23	HMMR;FAM83D
KO_Downregulated_527_Genes	huMAP	HIST1H2BL	0.00788764	0.245377	41.5007	GNG2;DPYSL3;CRMP1
KO_Downregulated_527_Genes	huMAP	ATP4A	0.00939289	0.245377	37.1445	GNG2;DPYSL3;CRMP1
KO_Downregulated_527_Genes	InterPro_Domains_2019	Kinesin motor domain	2.80304e-13	9.10987e-11	548.788	KIF14;KIF24;KIF12;KIF23;KIF11;KIF22;KIF15;CENPE;KIF18B;KIF3B;KIFC1;KIF4A;KIF2C;KIF20A;KIF20B
KO_Downregulated_527_Genes	InterPro_Domains_2019	Tubulin/FtsZ, 2-layer sandwich domain	7.15057e-07	0.000116197	264.772	TUBA1C;TUBB2B;TUBA1B;TUBB2A;TUBA1A;TUBB;TUBB4B
KO_Downregulated_527_Genes	InterPro_Domains_2019	Tubulin/FtsZ, GTPase domain	1.44008e-06	0.000156009	220.191	TUBA1C;TUBB2B;TUBA1B;TUBB2A;TUBA1A;TUBB;TUBB4B
KO_Downregulated_527_Genes	InterPro_Domains_2019	Cyclin, C-terminal domain	3.14398e-06	0.000255448	258.158	CCNA2;CCNA1;CCNB2;CCNB1;CCNF;CCNJL
KO_Downregulated_527_Genes	InterPro_Domains_2019	Cyclin-like	4.39266e-05	0.00285523	87.532	CCNA2;CCNB2;CCNA1;CCNB1;RBL1;CCNF;CCNJL
KO_Downregulated_527_Genes	InterPro_Domains_2019	FERM, C-terminal PH-like domain	6.00909e-05	0.00325492	103.683	EPB41L4A;FRMD5;FRMD4A;EZR;PTPN14;PTPN3
KO_Downregulated_527_Genes	InterPro_Domains_2019	FERM, N-terminal	9.22124e-05	0.00428129	90.4872	EPB41L4A;FRMD5;FRMD4A;EZR;PTPN14;PTPN3
KO_Downregulated_527_Genes	InterPro_Domains_2019	Cyclin, N-terminal	0.000164512	0.00668328	75.0476	CCNA2;CCNB2;CCNA1;CCNB1;CCNF;CCNJL
KO_Downregulated_527_Genes	InterPro_Domains_2019	FERM central domain	0.000244645	0.00795097	53.0551	EPB41L4A;FRMD5;MYO10;FRMD4A;EZR;PTPN14;PTPN3
KO_Downregulated_527_Genes	InterPro_Domains_2019	FERM domain	0.000244645	0.00795097	53.0551	EPB41L4A;FRMD5;MYO10;FRMD4A;EZR;PTPN14;PTPN3
KO_Downregulated_527_Genes	Jensen_COMPARTMENTS	Ndc80 complex	7.39083e-22	1.03693e-18	779.12	GRB7;HJURP;BUB1B;TTK;SKA3;SKA1;AURKB;AURKA;CDC20;CCNB2;CCNB1;RACGAP1;BUB1;DLGAP5;CENPW;PLK1;RANGAP1;ZWINT;NDC80;CENPE;CENPF;MELK;KIFC1;CENPI;TIMELESS;TACC3;KIF2C;CENPO
KO_Downregulated_527_Genes	Jensen_COMPARTMENTS	Kinetochore microtubule	2.39908e-21	1.68296e-18	670.235	CDCA2;BUB1B;KIF11;SKA3;SKA1;AURKB;KIF15;AURKA;CDC20;CCNB1;SPDL1;BUB1;DLGAP5;CENPW;SPAG5;PLK1;RANGAP1;NDC80;ZWINT;TPX2;CENPE;CENPF;ESPL1;KIFC1;INCENP;CENPI;KIF4A;TACC3;KIF2C
KO_Downregulated_527_Genes	Jensen_COMPARTMENTS	Spindle	2.10402e-20	9.83978e-18	315.911	KIF14;CDCA8;BUB1B;CRMP1;TTK;KIF11;SKA3;SKA1;AURKB;KIF15;CEP128;AURKA;CDC20;CCNB1;RACGAP1;KIF3B;SPDL1;ECT2;FAM83D;DLGAP5;SPAG5;CKAP2L;PLK1;CKAP2;KIF23;KIF22;RANGAP1;SHCBP1;TPX2;CENPE;ASPM;CENPF;KIF18B;ESPL1;INCENP;KIFC1;KIF4A;TACC3;BIRC5;KIF20A;ARHGEF2;KIF20B;CALM1
KO_Downregulated_527_Genes	Jensen_COMPARTMENTS	Metaphase plate	3.08206e-17	1.08103e-14	354.081	ERCC6L;CDCA5;BUB1B;CDCA8;KIF11;SMC4;SKA1;AURKB;AURKA;CDC20;CCNB1;FAM83D;BUB1;DLGAP5;SPAG5;UBE2C;PLK1;CKAP2;KIF23;NDC80;CENPE;CENPF;KIFC1;INCENP;CENPI;KIF4A;TACC3;KIF2C;TRIP13
KO_Downregulated_527_Genes	Jensen_COMPARTMENTS	GO:0000793	1.94354e-16	5.45359e-14	270.366	TOP2A;ERCC6L;CDCA5;HJURP;NCAPG;BUB1B;BRCA1;MKI67;SKA3;SMC4;NCAPH;SKA1;AURKB;SMC2;AURKA;CCNB1;SPDL1;BUB1;CENPW;SPAG5;PLK1;RANGAP1;ZWINT;NDC80;CENPE;CENPF;INCENP;FANCD2;BIRC5;KIF2C;NCAPD2;CENPO
KO_Downregulated_527_Genes	Jensen_COMPARTMENTS	chromosome, centromeric region	1.00431e-15	2.34841e-13	263.229	ERCC6L;DNMT1;CDCA5;HJURP;BUB1B;CDCA8;TTK;MKI67;SKA3;SKA1;AURKB;AURKA;CCNB1;SPDL1;BUB1;CENPW;SPAG5;PLK1;KIF22;RANGAP1;NDC80;ZWINT;CENPE;CENPF;INCENP;CENPI;BIRC5;KIF2C;NCAPD2;CENPO
KO_Downregulated_527_Genes	Jensen_COMPARTMENTS	Condensed chromosome, centromeric region	6.72847e-15	1.34858e-12	339.673	ERCC6L;CENPW;SPAG5;PLK1;HJURP;BUB1B;SKA3;RANGAP1;SKA1;NDC80;ZWINT;AURKB;AURKA;CENPE;CCNB1;CENPF;INCENP;BIRC5;KIF2C;NCAPD2;SPDL1;CENPO;BUB1
KO_Downregulated_527_Genes	Jensen_COMPARTMENTS	Mitotic checkpoint complex	8.61159e-14	1.51026e-11	254.996	ERCC6L;SEMA7A;UBE2C;BUB1B;CDCA8;TTK;KIF11;RANGAP1;NDC80;ZWINT;MMP10;AURKB;AURKA;CENPE;CCNB1;CENPF;ESPL1;INCENP;CENPI;KIF20A;SPDL1;CENPO;TRIP13;BUB1
KO_Downregulated_527_Genes	Jensen_COMPARTMENTS	Chromosome passenger complex	2.20654e-13	3.43975e-11	250.099	GAS2L3;STIL;CDCA2;PLK1;BUB1B;CDCA8;KIF12;KIF23;NDC80;AURKB;AURKA;TPX2;CENPE;MELK;INCENP;CENPI;KIF4A;BIRC5;KIF2C;KIF20A;ECT2;BUB1;DLGAP5
KO_Downregulated_527_Genes	Jensen_COMPARTMENTS	Tubulin complex	4.78538e-13	6.71389e-11	92.9822	CSE1L;STMN3;BUB1B;KIF11;BRCA1;MYLK;LMNB1;CDC20;TUBA1C;FADS2;TUBA1B;TUBA1A;ARHGDIA;DPYSL3;EIF5A;GAS2L3;SYK;ITGA2;TUBB;MMP9;TUBB2B;TUBB2A;PKM;KIFC1;S100A6;DEPDC1;TAGLN2;KIF2C;TTLL12;EZR;CD44;ENG;MVP;CXCR4;CRMP1;SLAIN1;HMMR;SKA1;EGFR;AURKB;AURKA;CCNB1;KIF3B;MBP;BUB1;CCT5;S100A10;PLK4;PLK1;TUBB4B;HNRNPM;CENPE;TPX2;FABP7;TACC3;CALM1;FGF13;BCL2L1
KO_Downregulated_527_Genes	Jensen_DISEASES	Carcinoma	4.31274e-08	2.59196e-05	27.9043	MAML2;TRAF3IP2;CCNF;FZD10;GRPR;MKI67;MYLK;SMC2;IFIT2;CDC20;CRHBP;PREX1;UBASH3B;PSMD2;DPYSL3;MYB;RASSF6;C3AR1;TNFSF10;EPHB1;SLC12A7;TMPO;STARD4;CPT1A;ACOT7;UNC5A;NUP210;SYTL5;RUNX1;MTHFD1;BIN1;PRKCQ;TRIB3;KIF20A;EZR;KIF20B;PRR11;TRIB2;FREM2;GRB7;CDCA2;SLC45A3;SHMT1;PLA2G3;NCAPG;STC1;TMTC1;GATA3;SLAIN1;PCDH12;SKA3;IQGAP3;NCAPH;MED12L;HSPH1;CHST11;ST8SIA4;ARSI;HIVEP3;ST3GAL1;NTSR1;FDFT1;PLK4;STARD13…
KO_Downregulated_527_Genes	Jensen_DISEASES	Kidney cancer	2.59765e-05	0.00780594	17.1287	FHOD3;ERCC6L;NRK;FZD10;MKI67;MYLK;DOCK10;PREX1;STK10;CDH4;SALL1;EPHB1;KCNH1;MAGI1;CPT1A;COL27A1;NUP210;FRMD4A;RUNX1;MELK;FANCD2;ADAM12;PRKCQ;KIF20B;FREM2;CARD11;DNMT1;NTM;NCAPG;ITPR3;TMTC1;IQGAP3;MED12L;PLXNA2;ST8SIA4;HIVEP3;UTP20;PLXNA4;TMEM132D;FANCI;STIL;IDH1;PLK1;MYO5A;ARHGAP29;BTBD11;SMARCA2;HNRNPM;ANLN;SDK1;PTPRB;DNMBP;DLG5;MYO5C;ARHGAP11A;DOCK4;MEGF10;MAST4;RASGRF2;DYSF;KIF14;LAMC2;PTPRK;B…
KO_Downregulated_527_Genes	Jensen_DISEASES	Smith-Lemli-Opitz syndrome	8.82094e-05	0.0176713	231.663	EBP;DHCR24;MSMO1;DHCR7
KO_Downregulated_527_Genes	Jensen_DISEASES	Breast cancer	0.000559337	0.0721094	16.6135	TMEM132D;FHOD3;DOCK4;MAST4;IDH1;AHNAK2;ITPR3;BRCA1;SPTB;CDYL2;EGFR;RYR3;STXBP5L;TGFBR2;ASPM;TOX3;SDK1;ADAM12;PLXNA2;HIVEP3;MET;PLXNA4;CARD11;ZNF365
KO_Downregulated_527_Genes	Jensen_DISEASES	Liver cancer	0.000599912	0.0721094	14.9318	FHOD3;DOCK4;MAML2;MAST4;BUB1B;ITPR3;BRCA1;MKI67;MED12L;RYR3;MYLK;KIF15;PREX1;REV3L;HIVEP3;SPDL1;PLXNA4;TMEM132D;MYO10;PLCL1;IDH1;AHNAK2;SMARCA2;STXBP5L;SDK1;PTPRB;NAV3;MET;FREM2;CARD11
KO_Downregulated_527_Genes	Jensen_DISEASES	Multiple sclerosis	0.00208817	0.209165	15.83	TCF19;SVIL;CD40;COL27A1;SYK;CXCR4;PTPRK;PVR;CDH5;SPRED2;MYB;ST8SIA4;PLXNA2;MET
KO_Downregulated_527_Genes	Jensen_DISEASES	Cataract	0.00332606	0.246918	22.2477	CRYGC;EBP;MVK;SLC2A1;MSMO1;SIPA1L3;LSS
KO_Downregulated_527_Genes	Jensen_DISEASES	Li-Fraumeni syndrome	0.00335101	0.246918	70.5569	LRRN4;AHSA1;BRCA1
KO_Downregulated_527_Genes	Jensen_DISEASES	Brucellosis	0.00516901	0.246918	34.0529	FRMD5;MVK;ITGA2;LRP5
KO_Downregulated_527_Genes	Jensen_DISEASES	Renal agenesis	0.00516901	0.246918	34.0529	SALL1;LHX1;ETV5;FREM2
KO_Downregulated_527_Genes	Jensen_TISSUES	Cervical carcinoma cell	1.34146e-15	1.00609e-12	71.9913	MKI67;SMC4;MYLK;CDC20;PREX1;NSDHL;UBASH3B;PSMD2;DPYSL3;GTSE1;SLC12A7;TMPO;NUP210;RUNX1;BIN1;PRKCQ;TAGLN2;KIF20A;TTLL12;EZR;KIF20B;PRR11;ASF1B;GRB7;CDCA2;CDCA3;CDCA5;CDCA8;PLA2G3;NCAPG;SKA3;IQGAP3;NCAPH;MED12L;HSPH1;RACGAP1;S100A16;PLK4;PLK1;MYO5A;SMARCA2;VANGL1;HNRNPM;TPX2;ANLN;UCK2;CALM1;TOP2A;GPI;SLC44A1;SH3KBP1;C2CD2;NCAPG2;KIF14;KIF11;BRCA1;SIPA1L3;RYR3;OSBPL10;KIF15;TUBA1C;EPB41L4A;PBK;REV3L…
KO_Downregulated_527_Genes	Jensen_TISSUES	Intestine	7.45627e-11	2.7961e-08	42.423	TMEM97;MKI67;MYLK;CDC20;NSDHL;MT2A;PNP;LGALS1;PSMD2;DPYSL3;MYB;TNFSF10;GTSE1;SLC12A7;TMPO;CPT1A;ACOT7;NUP210;TM4SF1;RUNX1;MTHFD1;BIN1;TAGLN2;TRIB3;KIF20A;TTLL12;EZR;TRIB2;ASF1B;GRB7;CDCA3;CDCA5;SHMT1;CDCA8;MRPL15;IQGAP3;HSPH1;RACGAP1;S100A16;ST3GAL4;ST3GAL1;TSPAN1;FDFT1;S100A10;PLK1;MICAL2;ZWINT;SQLE;HNRNPM;TPX2;UCK2;OGDH;CALM1;TOP2A;GPI;NRP1;SLC44A1;SH3KBP1;CTSZ;HBB;PTPRK;TRAM2;SIPA1L3;RYR3;TUBA…
KO_Downregulated_527_Genes	Jensen_TISSUES	Vegetative cell	1.25518e-09	3.13795e-07	144.782	PLK1;BUB1B;CDCA8;KIF11;RANGAP1;PVR;AURKB;SMC2;AURKA;CDC20;CENPE;CCNB1;ESPL1;INCENP;KIF2C;TRIP13;CALM1;BUB1
KO_Downregulated_527_Genes	Jensen_TISSUES	Lymph	2.84646e-09	5.33711e-07	53.9004	GPI;SH3KBP1;FOXM1;CDC20;TUBA1C;TUBA1B;TUBA1A;PNP;PSMD2;ARHGDIA;DPYSL3;MYBL2;TK1;KPNA2;EIF5A;SYK;AHSA1;KIF22;C1QL3;SREBF2;TUBB2B;TUBB2A;PKM;MTHFD1;TAGLN2;KIF2C;LCP1;EZR;CARD11;ASF1B;DNMT1;MVK;CDCA5;CDCA8;CORO1A;ACAT2;CCNB1;GRK5;UCP2;CCT5;FDFT1;FDPS;RRM2;PLK1;ZWINT;HNRNPM;TPX2;TACC3;CENPO;DHCR7;ESYT1
KO_Downregulated_527_Genes	Jensen_TISSUES	Erythroleukemia cell	3.97522e-09	5.96282e-07	34.2802	ERCC6L;MAML2;CSE1L;HJURP;BUB1B;TTF2;MKI67;SMC4;CEP128;CDC20;PREX1;STK10;NSDHL;PNP;PSMD2;ARHGDIA;MYB;KPNA2;GTSE1;TMPO;MAGI1;SLC38A1;GAS2L3;PCYT2;NUP210;FRMD4A;RUNX1;MELK;FANCD2;GPRIN1;TIMELESS;PRKCQ;TAGLN2;TRIB3;KIF20A;TTLL12;KIF20B;PRR11;CARD11;DNMT1;CDCA2;CDCA3;CDCA5;TROAP;CDCA8;NCAPG;ARHGAP18;ITPR3;HMMR;SKA3;IQGAP3;NDRG1;NCAPH;CCNB2;HSPH1;RACGAP1;KIF3B;UTP20;ECT2;FAM83D;PLK4;FANCI;STIL;OSBPL3;P…
KO_Downregulated_527_Genes	Jensen_TISSUES	T-cell chronic lymphocytic leukemia cell	5.25753e-08	6.57191e-06	31.7034	ERCC6L;HJURP;MKI67;SMC4;DOCK10;STK10;PSMD2;KPNA2;GTSE1;SLC12A7;TMPO;NUP210;RUNX1;MELK;BIN1;TIMELESS;PRKCQ;TAGLN2;TTLL12;PRR11;CARD11;CHRNA1;DNMT1;CDCA2;CDCA3;CDCA5;TROAP;CDCA8;NCAPG;ITPR3;GATA3;SKA3;CORO1A;NDRG1;NCAPH;RACGAP1;MBP;UTP20;ECT2;STIL;OSBPL3;MYO5A;SMARCA2;VANGL1;HNRNPM;ANLN;PTPRB;DHCR7;CALM1;ARHGAP11A;BCAR3;TOP2A;GPI;DOCK4;SH3KBP1;SLC2A1;PTPRK;BRCA1;SIPA1L3;LMNB1;TUBA1C;REV3L;MYBL2;LRR…
KO_Downregulated_527_Genes	Jensen_TISSUES	Lymph node	8.18486e-08	8.76949e-06	29.5345	MAML2;STMN3;FZD10;TMEM97;SMC4;MYLK;SMC2;PREX1;NSDHL;UBASH3B;PSMD2;EVA1C;DPYSL3;MYB;C3AR1;AP1S3;GTSE1;STARD4;ACOT7;NUP210;MTHFD1;BIN1;PRKCQ;PRR11;FREM2;ASF1B;CDCA2;CDCA3;CDCA5;SHMT1;CDCA8;PLA2G3;NCAPG;GATA3;SLAIN1;MRPL15;SKA3;IQGAP3;SKA1;NCAPH;ADAMTS14;HSPH1;CHST11;S100A16;KCNMB1;ST3GAL4;ST3GAL1;FDFT1;S100A10;PLK4;STARD13;AFAP1L1;EDEM1;PLK1;BTBD11;NETO2;SLC16A13;VANGL1;SQLE;HNRNPM;UCK2;OGDH;GPI;LR…
KO_Downregulated_527_Genes	Jensen_TISSUES	Brain cortex cell line	2.00928e-07	1.77588e-05	64.9506	EIF5A;TUBB;IDH1;CRMP1;NDRG1;ACAT2;NME1;LMNB1;TUBA1B;TUBB2B;LGALS1;HSPH1;TUBA1A;TUBB2A;EGFLAM;FABP7;ARHGDIA;DPYSL3;EZR;CALM1;CCT5
KO_Downregulated_527_Genes	Jensen_TISSUES	Brain	2.13106e-07	1.77588e-05	25.55	STMN3;FZD10;TMEM97;SMC4;MYLK;SMC2;CRHBP;PREX1;NSDHL;UBASH3B;PSMD2;DPYSL3;MYB;C3AR1;AP1S3;GTSE1;STARD4;ACOT7;UNC5A;NUP210;MTHFD1;BIN1;PRKCQ;PRR11;ASF1B;CDCA3;CDCA5;SHMT1;CDCA8;NCAPG;GATA3;SLAIN1;MRPL15;IQGAP3;SKA1;NCAPH;ADAMTS14;HSPH1;CHST11;S100A16;ST3GAL4;ST3GAL1;FDFT1;S100A10;PLK4;STARD13;AFAP1L1;EDEM1;PLK1;BTBD11;NETO2;VANGL1;SQLE;HNRNPM;UCK2;OGDH;GPI;LRRC34;NCAPG2;SLC6A1;OSBPL10;PANX1;TUBA1C;…
KO_Downregulated_527_Genes	Jensen_TISSUES	Spleen	5.78224e-07	4.33668e-05	24.9339	MAML2;STMN3;FZD10;TMEM97;SMC4;MYLK;SMC2;CRHBP;PREX1;NSDHL;UBASH3B;PSMD2;EVA1C;DPYSL3;MYB;C3AR1;AP1S3;GTSE1;STARD4;ACOT7;NUP210;MTHFD1;BIN1;PRKCQ;PRR11;ASF1B;CDCA2;CDCA3;CDCA5;SHMT1;CDCA8;PLA2G3;NCAPG;GATA3;SLAIN1;MRPL15;SKA3;IQGAP3;SKA1;NCAPH;ADAMTS14;HSPH1;CHST11;S100A16;KCNMB1;ST3GAL4;ST3GAL1;FDFT1;S100A10;PLK4;STARD13;AFAP1L1;EDEM1;PLK1;NETO2;SLC16A13;VANGL1;SQLE;HNRNPM;UCK2;OGDH;GPI;LRRC34;NC…
KO_Downregulated_527_Genes	KEA_2013	CDK1	4.66852e-15	1.01774e-12	132.979	TOP2A;ERCC6L;BUB1B;KIF11;BRCA1;FOXM1;MKI67;LMNB1;CDC20;MYB;PBK;MYBL2;TK1;CEP55;DLGAP5;TMPO;NUP210;HMGCS1;TUBB;CKAP2;KIF22;RANGAP1;RUNX1;NME1;TGFBR2;CCNA2;CCNA1;ELF1;ESPL1;BIN1;INCENP;BIRC5;KIF2C;KIF20B;DNMT1;NCAPG;EGFR;AURKA;CCNB2;CCNB1;RACGAP1;PLXNA2;MBP;ECT2;BUB1;RRM2;SPAG5;TPX2;ANLN;NFIB;NCAPD2;CDKN3
KO_Downregulated_527_Genes	KEA_2013	PLK1	2.14365e-09	2.33658e-07	159.513	TOP2A;ERCC6L;TUBB;PLK1;BUB1B;KIF23;ASPM;CCNB1;TUBB2A;ESPL1;RACGAP1;BIRC5;ECT2;GTSE1;BUB1;CEP55
KO_Downregulated_527_Genes	KEA_2013	AURKA	7.03077e-08	5.10902e-06	170.579	CDC20;TPX2;PLK1;TACC3;CRMP1;KIF11;BRCA1;DLGAP5;NDC80;NME1;AURKA
KO_Downregulated_527_Genes	KEA_2013	AURKB	1.45187e-06	7.91268e-05	133.534	RACGAP1;INCENP;CKAP2;CDCA8;BIRC5;KIF23;KIF2C;AURKB;NDC80
KO_Downregulated_527_Genes	KEA_2013	MAPK1	9.87448e-06	0.000430527	34.9141	TOP2A;DUSP4;DUSP5;KSR1;CMTM3;CDCA5;PLAT;TTK;SMC4;SREBF2;EGFR;ETS2;MYLK;RUNX1;CENPE;CCNB1;RBL1;ESPL1;MYB;MBP;MYBL2;ARHGEF2;CEP55
KO_Downregulated_527_Genes	KEA_2013	CDK2	1.32693e-05	0.000482118	26.4458	SH3KBP1;SLC20A1;CRMP1;KIF11;BRCA1;FOXM1;MKI67;SMC4;NCAPH;EGFR;ETS2;LMNB1;CCNB2;HIRIP3;DPYSL3;MYB;MBP;MYBL2;TK1;DLGAP5;PCYT1B;RRM2;KIF22;RANGAP1;RUNX1;CCNA2;CENPE;TPX2;CCNA1;CENPF;RBL1;BIN1;TACC3;BIRC5;CDKN3
KO_Downregulated_527_Genes	KEA_2013	PRKCA	1.65522e-05	0.000515482	27.6513	TOP2A;BRCA1;EGFR;PITPNC1;MYLK;NRGN;LMNB1;AURKA;TUBA1C;RGS2;ARHGDIA;PLXNA2;REV3L;MBP;DLGAP5;NKX3-1;TMPO;PPP1R14B;SYK;MYO5A;TPX2;ANLN;PTPRB;RBL1;BIRC5;CD9;KIF2C;EZR;MET;CD44
KO_Downregulated_527_Genes	KEA_2013	STK10	0.000174858	0.00476489	482.216	STK10;PLK1;EZR
KO_Downregulated_527_Genes	KEA_2013	MAPK14	0.000246869	0.00597971	18.8666	SLC44A1;SLC20A1;KIF11;FOXM1;MKI67;EGFR;ETS2;STK10;MYB;PLXNA2;MBP;MYBL2;DLGAP5;DUSP4;GABBR2;MYO5A;RANGAP1;RUNX1;CENPE;TPX2;ANLN;RBL1;BIN1;FANCD2;TACC3;BIRC5
KO_Downregulated_527_Genes	KEA_2013	TTK	0.000386581	0.00842746	116.974	TUBB;CDCA8;BUB1B;TTK
KO_Downregulated_527_Genes	KEA_2015	CDK1	6.99637e-12	9.02532e-10	96.2483	TOP2A;DNMT1;ERCC6L;CDCA5;NCAPG;BUB1B;KIF11;BRCA1;FOXM1;MKI67;EGFR;LMNB1;AURKA;CDC20;CCNB1;MYB;PBK;PLXNA2;MYBL2;TK1;ECT2;BUB1;CEP55;DLGAP5;TMPO;RRM2;NUP210;HMGCS1;CKAP2;KIF22;RANGAP1;RUNX1;NME1;TPX2;ANLN;ELF1;ESPL1;BIN1;INCENP;NFIB;BIRC5;KIF2C;KIF20B
KO_Downregulated_527_Genes	KEA_2015	PLK1	1.00298e-07	6.46919e-06	123.605	TOP2A;ERCC6L;PLK1;BUB1B;KIF23;CCNB1;ESPL1;RACGAP1;BIRC5;ECT2;GTSE1;CEP55;BCL2L1
KO_Downregulated_527_Genes	KEA_2015	MAPK1	1.7202e-07	7.39685e-06	53.9364	TOP2A;MAST4;CDCA5;TTK;SMC4;EGFR;ETS2;MYLK;STK10;CCNB1;MYB;MBP;MYBL2;GTSE1;CEP55;DLGAP5;DUSP5;KSR1;AHNAK2;SREBF2;RUNX1;TPX2;CENPE;RBL1;ESPL1;DLG5;ARHGEF2
KO_Downregulated_527_Genes	KEA_2015	AURKB	7.65799e-07	2.4697e-05	97.9753	SH2D4A;RACGAP1;INCENP;CDCA5;CKAP2;BIRC5;CDCA8;KIF23;KIF2C;MKI67;AURKB;NDC80
KO_Downregulated_527_Genes	KEA_2015	CDK2	4.73043e-06	0.000122045	30.8823	DNMT1;SH3KBP1;SLC20A1;CRMP1;TTK;GATA3;KIF11;BRCA1;FOXM1;MKI67;SMC4;NCAPH;EGFR;ETS2;LMNB1;HIRIP3;DPYSL3;MYB;MYBL2;TK1;SPDL1;DLGAP5;PCYT1B;RRM2;KIF22;RANGAP1;RUNX1;CCNA2;TPX2;CENPF;RBL1;BIN1;TACC3;BIRC5
KO_Downregulated_527_Genes	KEA_2015	ERBB4	0.000174858	0.00375945	482.216	TXNRD1;SPRY4;EGFR
KO_Downregulated_527_Genes	KEA_2015	AURKA	0.000323433	0.00552867	59.9824	PLK1;TACC3;CRMP1;BRCA1;DLGAP5;AURKA
KO_Downregulated_527_Genes	KEA_2015	STK10	0.000342863	0.00552867	296.441	STK10;PLK1;EZR
KO_Downregulated_527_Genes	KEA_2015	PRKCA	0.000722418	0.0103547	15.7322	TOP2A;PPP1R14B;BRCA1;EGFR;PITPNC1;NRGN;AURKA;TUBA1C;TPX2;ANLN;PTPRB;RGS2;RBL1;ARHGDIA;PLXNA2;REV3L;BIRC5;MBP;KIF2C;EZR;MET;CD44;NKX3-1;TMPO
KO_Downregulated_527_Genes	KEA_2015	TTK	0.000922828	0.0119045	155.775	BUB1B;CDCA8;TTK
KO_Downregulated_527_Genes	KEGG_2013	HSA00100 BIOSYNTHESIS OF STEROIDS	4.88287e-15	5.81062e-13	1474.59	FDPS;IDI1;MVK;DHCR24;HMGCR;HSD17B7;LSS;TM7SF2;SQLE;EBP;NSDHL;DHCR7;FDFT1
KO_Downregulated_527_Genes	KEGG_2013	HSA00900 TERPENOID BIOSYNTHESIS	6.85487e-06	0.000268621	885.357	FDPS;IDI1;SQLE;FDFT1
KO_Downregulated_527_Genes	KEGG_2013	HSA05130 PATHOGENIC ESCHERICHIA COLI INFECTION EHEC	9.02929e-06	0.000268621	89.111	TUBA1C;TUBA1B;TUBB2B;TUBA1A;TUBB2A;TUBB;ARHGEF2;EZR;TLR4
KO_Downregulated_527_Genes	KEGG_2013	HSA05131 PATHOGENIC ESCHERICHIA COLI INFECTION EPEC	9.02929e-06	0.000268621	89.111	TUBA1C;TUBA1B;TUBB2B;TUBA1A;TUBB2A;TUBB;ARHGEF2;EZR;TLR4
KO_Downregulated_527_Genes	KEGG_2013	HSA04110 CELL CYCLE	0.000931742	0.0221755	24.898	CDC20;CCNA2;CCNB2;CCNA1;CCNB1;RBL1;ESPL1;PLK1;BUB1B;BUB1
KO_Downregulated_527_Genes	KEGG_2013	HSA04540 GAP JUNCTION	0.00436405	0.0865536	18.0405	TUBA1C;TUBA1B;TUBB2B;TUBA1A;TUBB2A;TUBB;ITPR3;EGFR
KO_Downregulated_527_Genes	KEGG_2013	HSA04360 AXON GUIDANCE	0.00685225	0.116488	14.0813	NRP1;SEMA7A;UNC5A;ABLIM3;PLXNA2;CXCR4;PAK3;EPHB1;MET
KO_Downregulated_527_Genes	KEGG_2013	HSA00533 KERATAN SULFATE BIOSYNTHESIS	0.00788764	0.117329	41.5007	ST3GAL4;ST3GAL1;CHST2
KO_Downregulated_527_Genes	KEGG_2013	HSA03320 PPAR SIGNALING PATHWAY	0.0102799	0.135923	15.9872	FADS2;CPT1A;FABP4;MMP1;FABP7;ANGPTL4
KO_Downregulated_527_Genes	KEGG_2013	HSA00072 SYNTHESIS AND DEGRADATION OF KETONE BODIES	0.0220667	0.262594	40.4012	HMGCS1;ACAT2
KO_Downregulated_527_Genes	KEGG_2015	biosynthesis of steroids	1.02114e-15	1.15389e-13	1888.05	FDPS;IDI1;MVK;DHCR24;HMGCR;HSD17B7;LSS;TM7SF2;SQLE;EBP;NSDHL;DHCR7;FDFT1
KO_Downregulated_527_Genes	KEGG_2015	pathogenic escherichia coli infection ehec	3.84088e-06	0.000144673	107.962	TUBA1C;TUBA1B;TUBB2B;TUBA1A;TUBB2A;TUBB;ARHGEF2;EZR;TLR4
KO_Downregulated_527_Genes	KEGG_2015	pathogenic escherichia coli infection epec	3.84088e-06	0.000144673	107.962	TUBA1C;TUBA1B;TUBB2B;TUBA1A;TUBB2A;TUBB;ARHGEF2;EZR;TLR4
KO_Downregulated_527_Genes	KEGG_2015	terpenoid biosynthesis	6.85487e-06	0.00019365	885.357	FDPS;IDI1;SQLE;FDFT1
KO_Downregulated_527_Genes	KEGG_2015	cell cycle	0.000421696	0.00953033	30.9886	CDC20;CCNA2;CCNB2;CCNA1;CCNB1;RBL1;ESPL1;PLK1;BUB1B;BUB1
KO_Downregulated_527_Genes	KEGG_2015	gap junction	0.00257827	0.0485574	21.7271	TUBA1C;TUBA1B;TUBB2B;TUBA1A;TUBB2A;TUBB;ITPR3;EGFR
KO_Downregulated_527_Genes	KEGG_2015	axon guidance	0.00619605	0.100022	14.6128	NRP1;SEMA7A;UNC5A;ABLIM3;PLXNA2;CXCR4;PAK3;EPHB1;MET
KO_Downregulated_527_Genes	KEGG_2015	keratan sulfate biosynthesis	0.00788764	0.104902	41.5007	ST3GAL4;ST3GAL1;CHST2
KO_Downregulated_527_Genes	KEGG_2015	ppar signaling pathway	0.00835501	0.104902	17.5358	FADS2;CPT1A;FABP4;MMP1;FABP7;ANGPTL4
KO_Downregulated_527_Genes	KEGG_2015	regulation of actin cytoskeleton	0.0178945	0.202208	8.70447	MYLK2;ITGB5;ITGA2;ITGA6;EZR;PAK3;FGF13;IQGAP3;FGF12;EGFR;MYLK
KO_Downregulated_527_Genes	KEGG_2016	Steroid biosynthesis Homo sapiens hsa00100	2.16118e-11	4.68976e-09	924.503	SQLE;EBP;NSDHL;DHCR24;MSMO1;DHCR7;HSD17B7;LSS;TM7SF2;FDFT1
KO_Downregulated_527_Genes	KEGG_2016	Pathogenic Escherichia coli infection Homo sapiens hsa05130	1.49373e-06	0.000162069	112.019	TUBA1C;TUBA1B;TUBB2B;TUBA1A;TUBB2A;TUBB;ARHGEF2;EZR;TUBB4B;TLR4
KO_Downregulated_527_Genes	KEGG_2016	Terpenoid backbone biosynthesis Homo sapiens hsa00900	1.69418e-05	0.00122546	153.85	FDPS;IDI1;MVK;HMGCS1;HMGCR;ACAT2
KO_Downregulated_527_Genes	KEGG_2016	Cell cycle Homo sapiens hsa04110	0.000108385	0.00587988	36.7744	CDC20;CCNA2;CCNB2;CCNA1;CCNB1;RBL1;CDC45;ESPL1;PLK1;BUB1B;TTK;BUB1
KO_Downregulated_527_Genes	KEGG_2016	Gap junction Homo sapiens hsa04540	0.000515639	0.0223787	32.289	TUBA1C;TUBA1B;TUBB2B;TUBA1A;TUBB2A;TUBB;ITPR3;TUBB4B;EGFR
KO_Downregulated_527_Genes	KEGG_2016	Pathways in cancer Homo sapiens hsa05200	0.00208322	0.0726646	13.0137	MMP1;WNT7B;ITGA2;SLC2A1;TGFA;CXCR4;LAMC2;FZD10;MMP9;EGFR;RUNX1;TGFBR2;CCNA1;GNG2;BIRC5;ITGA6;FGF13;MET;FGF12;BCL2L1;NKX3-1
KO_Downregulated_527_Genes	KEGG_2016	Phagosome Homo sapiens hsa04145	0.00260758	0.0726646	17.1438	TUBA1C;TUBA1B;TUBB2B;TUBA1A;TUBB2A;ITGB5;TUBB;ITGA2;TUBB4B;CORO1A;TLR4
KO_Downregulated_527_Genes	KEGG_2016	Ras signaling pathway Homo sapiens hsa04014	0.00289853	0.0726646	14.42	ANGPT2;KSR1;RASGRF2;PLA2G3;EGFR;ETS2;GNG2;CALM1;RAPGEF5;PAK3;FGF13;FGF12;MET;BCL2L1
KO_Downregulated_527_Genes	KEGG_2016	Transcriptional misregulation in cancer Homo sapiens hsa05202	0.00301374	0.0726646	15.5419	CCNA1;CD40;SLC45A3;PLAT;ETV1;MMP9;ETV4;MET;ETV5;RUNX1;BCL2L1;TGFBR2
KO_Downregulated_527_Genes	KEGG_2016	Apoptosis Homo sapiens hsa04210	0.00401306	0.0870835	15.8813	TUBA1C;TUBA1B;TUBA1A;CTSZ;TNFSF10;BIRC5;ITPR3;CTSV;BCL2L1;LMNB1
KO_Downregulated_527_Genes	KEGG_2019_Human	Steroid biosynthesis	1.10655e-11	2.61147e-09	1055.28	SQLE;EBP;NSDHL;DHCR24;MSMO1;DHCR7;HSD17B7;LSS;TM7SF2;FDFT1
KO_Downregulated_527_Genes	KEGG_2019_Human	Pathogenic Escherichia coli infection	1.49373e-06	0.00017626	112.019	TUBA1C;TUBA1B;TUBB2B;TUBA1A;TUBB2A;TUBB;ARHGEF2;EZR;TUBB4B;TLR4
KO_Downregulated_527_Genes	KEGG_2019_Human	Terpenoid backbone biosynthesis	1.69418e-05	0.00133275	153.85	FDPS;IDI1;MVK;HMGCS1;HMGCR;ACAT2
KO_Downregulated_527_Genes	KEGG_2019_Human	Cell cycle	0.000108385	0.00639471	36.7744	CDC20;CCNA2;CCNB2;CCNA1;CCNB1;RBL1;CDC45;ESPL1;PLK1;BUB1B;TTK;BUB1
KO_Downregulated_527_Genes	KEGG_2019_Human	Gap junction	0.000515639	0.0243382	32.289	TUBA1C;TUBA1B;TUBB2B;TUBA1A;TUBB2A;TUBB;ITPR3;TUBB4B;EGFR
KO_Downregulated_527_Genes	KEGG_2019_Human	Progesterone-mediated oocyte maturation	0.00121145	0.0476505	25.1303	CCNA2;STK10;CCNB2;CCNA1;CCNB1;PLK1;KIF22;BUB1;AURKA
KO_Downregulated_527_Genes	KEGG_2019_Human	Phagosome	0.00235471	0.0793874	17.6869	TUBA1C;TUBA1B;TUBB2B;TUBA1A;TUBB2A;ITGB5;TUBB;ITGA2;TUBB4B;CORO1A;TLR4
KO_Downregulated_527_Genes	KEGG_2019_Human	p53 signaling pathway	0.00284765	0.0840056	23.5588	CCNB2;CCNB1;RRM2;TP53I3;AIFM2;GTSE1;BCL2L1
KO_Downregulated_527_Genes	KEGG_2019_Human	Cellular senescence	0.0035004	0.0917882	15.6342	CCNA2;CCNB2;CCNA1;CCNB1;RBL1;TRAF3IP2;ITPR3;MYBL2;CALM1;FOXM1;TGFBR2
KO_Downregulated_527_Genes	KEGG_2019_Human	Transcriptional misregulation in cancer	0.00392859	0.0927148	14.3162	CCNA1;CD40;SLC45A3;PLAT;ETV1;MMP9;ETV4;MET;ETV5;RUNX1;BCL2L1;TGFBR2
KO_Downregulated_527_Genes	KEGG_2019_Mouse	Steroid biosynthesis	1.10655e-11	2.54507e-09	1055.28	SQLE;EBP;NSDHL;DHCR24;MSMO1;DHCR7;HSD17B7;LSS;TM7SF2;FDFT1
KO_Downregulated_527_Genes	KEGG_2019_Mouse	Terpenoid backbone biosynthesis	2.2413e-05	0.0025775	141.104	FDPS;IDI1;MVK;HMGCS1;HMGCR;ACAT2
KO_Downregulated_527_Genes	KEGG_2019_Mouse	Cell cycle	0.000100246	0.00768554	37.4249	CDC20;CCNA2;CCNB2;CCNA1;CCNB1;RBL1;CDC45;ESPL1;PLK1;BUB1B;TTK;BUB1
KO_Downregulated_527_Genes	KEGG_2019_Mouse	Progesterone-mediated oocyte maturation	0.00060855	0.0349916	30.7994	CCNA2;STK10;CCNA1;CCNB2;CCNB1;PLK1;KIF22;BUB1;AURKA
KO_Downregulated_527_Genes	KEGG_2019_Mouse	Gap junction	0.00193322	0.0889279	23.9496	TUBA1C;TUBA1B;TUBB2B;TUBA1A;TUBB2A;ITPR3;TUBB4B;EGFR
KO_Downregulated_527_Genes	KEGG_2019_Mouse	Transcriptional misregulation in cancer	0.00344673	0.118533	14.9138	CCNA1;CD40;SLC45A3;PLAT;ETV1;MMP9;ETV4;MET;ETV5;RUNX1;BCL2L1;TGFBR2
KO_Downregulated_527_Genes	KEGG_2019_Mouse	Oocyte meiosis	0.00360752	0.118533	17.6877	CDC20;CCNB2;CCNB1;ESPL1;PLK1;ITPR3;CALM1;BUB1;AURKA
KO_Downregulated_527_Genes	KEGG_2019_Mouse	Proteoglycans in cancer	0.00777598	0.194369	11.4245	ITGB5;WNT7B;ITGA2;PLAUR;ITPR3;FZD10;EZR;TLR4;MMP9;MET;CD44;EGFR
KO_Downregulated_527_Genes	KEGG_2019_Mouse	Ras signaling pathway	0.0091221	0.194369	10.3964	ANGPT2;KSR1;RASGRF2;PLA2G3;TGFA;EGFR;ETS2;GNG2;CALM1;RAPGEF5;PAK3;MET;BCL2L1
KO_Downregulated_527_Genes	KEGG_2019_Mouse	Biosynthesis of unsaturated fatty acids	0.00955163	0.194369	24.7035	FADS2;ELOVL1;ACOT7;ELOVL6
KO_Downregulated_527_Genes	KEGG_2021_Human	Steroid biosynthesis	2.16118e-11	5.46779e-09	924.503	SQLE;EBP;NSDHL;DHCR24;MSMO1;DHCR7;HSD17B7;LSS;TM7SF2;FDFT1
KO_Downregulated_527_Genes	KEGG_2021_Human	Terpenoid backbone biosynthesis	1.69418e-05	0.00214313	153.85	FDPS;IDI1;MVK;HMGCS1;HMGCR;ACAT2
KO_Downregulated_527_Genes	KEGG_2021_Human	Cell cycle	0.000108385	0.00914046	36.7744	CDC20;CCNA2;CCNB2;CCNA1;CCNB1;RBL1;CDC45;ESPL1;PLK1;BUB1B;TTK;BUB1
KO_Downregulated_527_Genes	KEGG_2021_Human	Pathogenic Escherichia coli infection	0.000240005	0.0151803	25.8823	MYO10;TUBB;MYO5A;TUBB4B;TUBA1C;TUBA1B;TUBB2B;TUBA1A;TUBB2A;MYO5C;TNFSF10;ARHGEF2;EZR;PAK3;TLR4
KO_Downregulated_527_Genes	KEGG_2021_Human	Gap junction	0.000515639	0.0260913	32.289	TUBA1C;TUBA1B;TUBB2B;TUBA1A;TUBB2A;TUBB;ITPR3;TUBB4B;EGFR
KO_Downregulated_527_Genes	KEGG_2021_Human	Progesterone-mediated oocyte maturation	0.0013009	0.0548545	24.5893	CCNA2;STK10;CCNB2;CCNA1;CCNB1;PLK1;KIF22;BUB1;AURKA
KO_Downregulated_527_Genes	KEGG_2021_Human	Transcriptional misregulation in cancer	0.00179586	0.0649075	17.2355	CD40;SLC45A3;PLAT;ETV1;ETV4;MMP9;ETV5;RUNX1;TGFBR2;CCNA2;CCNA1;MET;BCL2L1
KO_Downregulated_527_Genes	KEGG_2021_Human	Phagosome	0.00235471	0.0744677	17.6869	TUBA1C;TUBA1B;TUBB2B;TUBA1A;TUBB2A;ITGB5;ITGA2;TUBB;TUBB4B;CORO1A;TLR4
KO_Downregulated_527_Genes	KEGG_2021_Human	Cellular senescence	0.00288195	0.0764994	16.6213	CCNA2;CCNB2;CCNA1;CCNB1;RBL1;TRAF3IP2;ITPR3;MYBL2;CALM1;FOXM1;TGFBR2
KO_Downregulated_527_Genes	KEGG_2021_Human	p53 signaling pathway	0.00307976	0.0764994	22.8905	CCNB2;CCNB1;RRM2;TP53I3;AIFM2;GTSE1;BCL2L1
KO_Downregulated_527_Genes	Kinase_Perturbations_from_GEO_down	IGF1R druginhibition 46 GSE14024	1.39557e-28	3.97736e-26	558.229	ERCC6L;CSE1L;MKI67;SMC4;CEP128;CDC20;SPRED2;TUBA1B;TUBA1A;RASSF3;LRRFIP1;SPDL1;KPNA2;TCF19;DUSP4;GAS2L3;SLC38A1;EMP1;KIF24;ELOVL6;KIF23;ETV1;KNSTRN;LSS;ETV5;CIT;CCNA2;ESPL1;KIF2C;ITGA6;CD44;DNMT1;SHMT1;HMGCR;HSD17B7;LRP8;NCAPH;SKA1;ACAT2;CCNB1;RACGAP1;STIL;SPAG5;PLK1;SHCBP1;ZWINT;SQLE;TPX2;CENPF;TMCC3;SPRY2;DHCR7;OCIAD2
KO_Downregulated_527_Genes	Kinase_Perturbations_from_GEO_down	ERBB3 knockout 239 GSE32129	1.53183e-20	2.18285e-18	312.001	TOP2A;ARHGAP11A;MVK;CDCA5;CCNF;CXCR4;TTK;KIF11;HMMR;MKI67;SKA3;IQGAP3;KIF15;OSBPL10;CDC20;CDC45;RACGAP1;MYB;GTSE1;E2F7;TCF19;FDPS;STARD4;CCDC18;STIL;AFAP1L1;RRM2;CKAP2L;PLK1;SPRY4;MICAL2;NETO2;KNSTRN;TMEM154;TPX2;CENPF;PKM;INCENP;CENPI;ADAM12;TACC3;TIMELESS;KIF20B;CDKN3
KO_Downregulated_527_Genes	Kinase_Perturbations_from_GEO_down	FGFR3 druginhibition 36 GDS5023	1.68344e-13	1.59927e-11	151.661	AGPAT5;GPI;DNMT1;CDCA3;ITGB5;CCNF;MKI67;FOXM1;LRP8;EGFR;ETS2;PNP;CDC45;DPYSL3;MYBL2;KPNA2;GTSE1;TSPAN1;LDLR;CA12;FANCI;SYK;TUBB;ITGA2;PLK1;EMP1;TUBB4B;RANGAP1;CIT;CCNA2;HNRNPM;UCK2;KIF18B;NCAPD2;PHF19
KO_Downregulated_527_Genes	Kinase_Perturbations_from_GEO_down	BRAF druginhibition 175 GSE42872	4.34344e-12	2.47576e-10	125.716	BCAR3;DOCK4;MEGF10;ITGB5;SLC20A1;CDCA5;TGFA;ITPR3;PVR;EGFR;NPAS2;HK2;STK10;SPRED2;PNP;UBASH3B;HIVEP3;FAM83D;LDLR;SH2B3;CCT5;E2F7;CD276;DUSP4;PLAUR;DHCR24;RANGAP1;ETV4;DCBLD2;HNRNPM;SPRY2;TTLL12;FGF13
KO_Downregulated_527_Genes	Kinase_Perturbations_from_GEO_down	BRAF druginhibition 38 GDS5085	4.34344e-12	2.47576e-10	125.716	BCAR3;DOCK4;MEGF10;ITGB5;SLC20A1;CDCA5;TGFA;ITPR3;PVR;EGFR;NPAS2;HK2;STK10;SPRED2;PNP;UBASH3B;HIVEP3;FAM83D;LDLR;SH2B3;CCT5;E2F7;CD276;DUSP4;PLAUR;DHCR24;RANGAP1;ETV4;DCBLD2;HNRNPM;SPRY2;TTLL12;FGF13
KO_Downregulated_527_Genes	Kinase_Perturbations_from_GEO_down	TGFBR2 knockout 296 GSE22989	1.8843e-09	8.95044e-08	82.8933	DNMT1;MVK;CDCA5;SHMT1;CDCA8;BUB1B;TTK;HMMR;NCAPH;CCNB2;CDH4;CDC45;RACGAP1;TK1;GTSE1;BUB1;TCF19;FDPS;RRM2;TUBB;CKAP2;NME1;CCNA2;RBL1;MTHFD1;TACC3;BIRC5;TRIP13;MTFR2
KO_Downregulated_527_Genes	Kinase_Perturbations_from_GEO_down	RET druginhibition 184 GSE49414	1.19575e-07	4.25987e-06	57.9607	ARHGAP11A;NRP1;ITGB5;SH3KBP1;RASGRF2;ITPR3;ASAP2;MYLK;CCNB2;UBASH3B;PDPN;IGF2BP3;LDLR;E2F7;CYB5B;SVIL;LRRN4;EMP1;PTPN14;NME1;DCBLD2;TGFBR2;TPX2;CCNA1;PTPRB;CLRN1
KO_Downregulated_527_Genes	Kinase_Perturbations_from_GEO_down	CDK8 knockdown 63 GSE19199	1.19575e-07	4.25987e-06	57.9607	GPI;CSE1L;CCNF;HJURP;AURKA;MT2A;CDC45;RACGAP1;TK1;FAM83D;GTSE1;BUB1;MAGI1;TXNRD1;PLK1;ETV1;TUBB4B;SQLE;KIF18B;MTHFD1;BIRC5;KIF2C;NCAPD2;PLP2;CALM1;MET
KO_Downregulated_527_Genes	Kinase_Perturbations_from_GEO_down	IGF1R knockdown 52 GSE16684	4.39063e-07	1.39037e-05	50.8932	CDCA5;NCAPG2;CDCA8;MKI67;NCAPH;SKA1;PBK;TMPO;TCF19;GAS2L3;ACOT7;RRM2;UBE2C;RANGAP1;CCNA2;CENPF;ESPL1;TACC3;TIMELESS;S100A6;BIRC5;CD9;TRIB3;KIF2C;TRIP13
KO_Downregulated_527_Genes	Kinase_Perturbations_from_GEO_down	SYK knockdown 190 GSE54065	5.1888e-06	0.000134437	38.4843	FANCI;EIF5A;DNMT1;CDCA3;SYK;ITGB5;TUBB;TMEM97;BRCA1;KIF22;AURKB;SMC2;TPX2;ASPM;CCNB1;KIF18B;CDC45;MTHFD1;ADAM12;ST3GAL4;EZR;BUB1;ASF1B
KO_Downregulated_527_Genes	Kinase_Perturbations_from_GEO_up	EGFR drugactivation 30 GDS4361	8.45812e-26	2.40211e-23	465.318	TOP2A;ITGB5;CSE1L;CCNF;NCAPG2;HJURP;LAMC2;MKI67;FOXM1;PVR;PITPNC1;TUBA1C;NSDHL;KPNA2;TUBB;TBC1D8;ETV5;CIT;CCNA2;CCNA1;ASPM;CDCP1;KIF2C;ITGA6;TTLL12;CDCA2;SLC20A1;ITPR3;TTK;THSD4;HSPH1;HIRIP3;CDC45;RACGAP1;ABLIM3;ECT2;CCT5;E2F7;S100A10;PLK4;FANCI;FDPS;PLK1;TUBB4B;SQLE;ANLN;NCAPD2;LPIN1;CDKN3;BCL2L1
KO_Downregulated_527_Genes	Kinase_Perturbations_from_GEO_up	JAK1 druginhibition 165 GSE38335	2.09394e-11	1.98226e-09	113.913	TOP2A;DNMT1;CDCA3;ABHD4;CDCA5;CELF2;CXCR4;MKI67;SMC4;IQGAP3;NCAPH;ACAT2;AURKB;RACGAP1;BUB1;TCF19;SVIL;GAS2L3;STIL;SPAG5;IDH1;GINS4;SPNS2;CKAP2;FRMD4A;KIF22;CCNA2;TPX2;CENPF;MELK;RBL1;FANCD2
KO_Downregulated_527_Genes	Kinase_Perturbations_from_GEO_up	JAK2 druginhibition 167 GSE38335	2.09394e-11	1.98226e-09	113.913	TOP2A;DNMT1;CDCA3;ABHD4;CDCA5;CELF2;CXCR4;MKI67;SMC4;IQGAP3;NCAPH;ACAT2;AURKB;RACGAP1;BUB1;TCF19;SVIL;GAS2L3;STIL;SPAG5;IDH1;GINS4;SPNS2;CKAP2;FRMD4A;KIF22;CCNA2;TPX2;CENPF;MELK;RBL1;FANCD2
KO_Downregulated_527_Genes	Kinase_Perturbations_from_GEO_up	BRAF overexpression 180 GSE46801	1.8843e-09	1.33786e-07	82.8933	NRP1;SLC20A1;STC1;CXCR4;PLAT;NPAS2;SPRED2;MT2A;PNP;SALL1;S100A16;UCP2;ST8SIA4;ZNF365;DUSP4;SLC38A1;EDEM1;PLAUR;EMP1;FRMD4A;TM4SF1;MMP10;DCBLD2;MOB3A;CDCP1;TMEM158;BIN1;CDC42EP3;CNIH3
KO_Downregulated_527_Genes	Kinase_Perturbations_from_GEO_up	MAP3K7 knockdown 37 GDS5023	7.82429e-09	3.7035e-07	73.9375	FHOD3;DNMT1;ITGB5;EGFR;FADS2;MT2A;LGALS1;CHST11;DPYSL3;CD276;CA12;SLC38A1;CMTM3;TUBB;ITGA2;AHNAK2;TGFBR2;MMP14;TP53I3;SLCO3A1;DLG5;ADAM12;PMP22;NCAPD2;ITGA6;PLP2;CD44;PHF19
KO_Downregulated_527_Genes	Kinase_Perturbations_from_GEO_up	CDK19 knockdown 164 GSE38061	7.82429e-09	3.7035e-07	73.9375	CD40;MAML2;SLC2A1;ARHGAP18;THSD4;IFIT2;GLB1L2;SPRED2;EVA1C;DPYSL3;UCP2;DUSP4;CYB5B;ACOT7;NUP210;PLAUR;EMP1;IL17RD;ETV5;TGFBR2;UCK2;CDC42EP3;PRKCQ;TRIB2;MAMLD1;MET;CD44;CCNJL
KO_Downregulated_527_Genes	Kinase_Perturbations_from_GEO_up	ALK druginhibition 187 GSE50803	3.12205e-08	9.85179e-07	65.6343	MVK;CDCA3;TROAP;HJURP;NCAPG;BUB1B;TTK;HMGCR;MKI67;NCAPH;TUBA1A;PBK;SPDL1;S100A10;FDFT1;FANCI;STIL;HMGCS1;UBE2C;EDEM1;KIF22;KNSTRN;ANLN;CENPF;KIF18B;BIRC5;PHF19
KO_Downregulated_527_Genes	Kinase_Perturbations_from_GEO_up	ERBB3 drugactivation 31 GDS4361	3.12205e-08	9.85179e-07	65.6343	BCAR3;TMTC1;ITPR3;LAMC2;PVR;CDC20;MT2A;NSDHL;EBP;ABLIM3;S100A16;HECTD3;ST3GAL4;CCT5;KLF13;EDEM1;AHNAK2;TBC1D8;IL17RD;LSS;ZWINT;SQLE;TP53I3;DLG5;TTLL12;LPIN1;MAMLD1
KO_Downregulated_527_Genes	Kinase_Perturbations_from_GEO_up	PLK1 knockdown 98 GSE27869	3.12205e-08	9.85179e-07	65.6343	TROAP;CCNF;KIF14;HJURP;NCAPG;MKI67;THSD1;AURKB;AURKA;CDC20;CCNB1;RACGAP1;KCNH1;KSR1;SPAG5;AMFR;GTF3A;CKAP2;FRMD4A;KNSTRN;NDC80;MOB3A;VANGL1;FRMD5;TACC3;KIF2C;LPIN1
KO_Downregulated_527_Genes	Kinase_Perturbations_from_GEO_up	CDK8 knockdown 163 GSE38061	1.19575e-07	3.39594e-06	57.9607	DOCK4;SLC43A2;MVP;STK10;DPYSL3;LRIG1;UTP20;AP1S3;ZNF365;CD276;DUSP4;CPT1A;AFAP1L1;LRRN4;AHNAK2;TBC1D8;MICAL2;SMARCA2;TM4SF1;ADAM19;UCK2;SLCO3A1;ACTBL2;MAMLD1;CD44;CCNJL
KO_Downregulated_527_Genes	L1000_Kinase_and_GPCR_Perturbations_down	WEE1 knockdown 96h A375	3.01749e-22	1.09746e-18	358.571	TOP2A;DNMT1;SHMT1;CSE1L;TROAP;HJURP;KIF11;BRCA1;HMMR;MKI67;FOXM1;SMC4;NCAPH;AURKB;SMC2;KIF15;AURKA;CCNB2;EBP;CCNB1;HIRIP3;RACGAP1;MYBL2;GTSE1;BUB1;CEP55;NKX3-1;PLK4;SPAG5;UBE2C;PLK1;ELOVL6;CCNA2;ASPM;CENPF;MELK;KIF18B;ESPL1;TIMELESS;BIRC5;KIF2C;NCAPD2;KIF20A;TRIP13;KIF20B;ASF1B
KO_Downregulated_527_Genes	L1000_Kinase_and_GPCR_Perturbations_down	ATR knockdown 96h A549	1.04635e-19	1.90278e-16	290.317	TOP2A;CDCA3;TROAP;CCNF;HJURP;LRP5;NCAPG;CDCA8;PLA2G3;TTK;BRCA1;MKI67;FOXM1;SKA1;OSBPL10;LMNB1;AURKA;CDC20;TUBA1B;PLXNA2;KPNA2;GTSE1;BUB1;TMPO;PLK4;FANCI;SPAG5;UBE2C;ST8SIA2;PLK1;ZWINT;NME1;ADAM19;CCNA2;HNRNPM;KIF18B;ESPL1;DEPDC1;TIMELESS;BIRC5;CD9;TRIP13;ASF1B
KO_Downregulated_527_Genes	L1000_Kinase_and_GPCR_Perturbations_down	MAPKAPK5 knockdown 96h A549	6.94476e-19	5.05162e-16	269.662	TOP2A;ARHGAP11A;ERCC6L;CDCA3;TROAP;CCNF;HJURP;NCAPG;CDCA8;TTK;BRCA1;HMMR;MKI67;FOXM1;SMC4;NCAPH;KIF15;AURKA;HIRIP3;GTSE1;BUB1;PLK4;UBE2C;ST8SIA2;EFR3B;NME1;TPX2;ASPM;CENPF;MELK;RBL1;ESPL1;INCENP;KIFC1;CENPI;KIF4A;DEPDC1;TIMELESS;BIRC5;KIF2C;CENPO;KIF20B
KO_Downregulated_527_Genes	L1000_Kinase_and_GPCR_Perturbations_down	SRC knockdown 96h A549	6.94476e-19	5.05162e-16	269.662	TOP2A;ERCC6L;TROAP;HJURP;NCAPG;CDCA8;TTK;TMEM97;MKI67;SMC4;NCAPH;CDC20;CCNB2;HIRIP3;UTP20;TK1;GTSE1;BUB1;PLK4;KSR1;SPAG5;UBE2C;ST8SIA2;GINS4;KIF24;KIF22;NME1;CIT;TPX2;ASPM;CENPF;MELK;ESPL1;INCENP;KIFC1;CENPI;TIMELESS;BIRC5;KIF2C;TTLL12;CENPO;KIF20B
KO_Downregulated_527_Genes	L1000_Kinase_and_GPCR_Perturbations_down	GPR56 knockdown 96h HT29	6.94476e-19	5.05162e-16	269.662	ARHGAP11A;DNMT1;ITGB5;TROAP;CCNF;NCAPG2;STMN3;CDCA8;KIF11;BRCA1;HMGCR;FOXM1;SMC4;NCAPH;SMC2;KIF15;AURKA;CDC20;TUBA1C;NSDHL;TUBA1B;HIRIP3;CDC45;PSMD2;GTSE1;BUB1;CEP55;TMPO;PLK4;FANCI;STIL;UBE2C;ELOVL6;KIF22;ESPL1;INCENP;KIFC1;S100A6;BIRC5;KIF2C;KIF20B;ASF1B
KO_Downregulated_527_Genes	L1000_Kinase_and_GPCR_Perturbations_down	ERBB3 knockdown 96h A549	4.47646e-18	2.32584e-15	250.01	TOP2A;ERCC6L;NCAPG2;HJURP;NCAPG;TTK;BRCA1;MKI67;SMC4;NCAPH;KIF15;AURKA;CDC20;CCNB2;CCNB1;PNP;PBK;KPNA2;ECT2;GTSE1;BUB1;TMPO;PLK4;FANCI;UBE2C;ELOVL6;ETV1;CCNA2;TPX2;ASPM;MELK;KIF18B;CENPI;KIF4A;DEPDC1;TIMELESS;BIRC5;KIF2C;CENPO;TRIP13;KIF20B
KO_Downregulated_527_Genes	L1000_Kinase_and_GPCR_Perturbations_down	NR3C1 knockdown 96h HCC515	4.47646e-18	2.32584e-15	250.01	TOP2A;CD40;ERCC6L;DNMT1;SHMT1;TROAP;HJURP;NCAPG;CDCA8;TMEM97;MKI67;FOXM1;SMC4;NCAPH;SMC2;KIF15;AURKA;CDC20;TUBA1B;CDC45;RACGAP1;KPNA2;GTSE1;BUB1;CCT5;STIL;RRM2;KSR1;SPAG5;KIF24;ZWINT;CCNA2;CENPF;MELK;KIF18B;INCENP;KIFC1;KIF4A;TIMELESS;BIRC5;KIF2C
KO_Downregulated_527_Genes	L1000_Kinase_and_GPCR_Perturbations_down	MST1R knockdown 96h A549	2.80079e-17	1.13183e-14	231.333	ERCC6L;CDCA3;TROAP;CCNF;HJURP;NCAPG;CDCA8;TTK;BRCA1;MKI67;FOXM1;NCAPH;SKA1;KIF15;AURKA;GTSE1;BUB1;DLGAP5;TMPO;PLK4;RRM2;SPAG5;UBE2C;ST8SIA2;KIF24;KIF22;ADAM19;CCNA2;HNRNPM;TPX2;KIF18B;INCENP;KIF4A;DEPDC1;TIMELESS;BIRC5;CENPO;KIF20B;CALM1;ASF1B
KO_Downregulated_527_Genes	L1000_Kinase_and_GPCR_Perturbations_down	WEE1 knockdown 96h A549	2.80079e-17	1.13183e-14	231.333	ARHGAP11A;ERCC6L;TROAP;HJURP;NCAPG;CDCA8;KIF11;BRCA1;HMMR;MKI67;NCAPH;SKA1;AURKB;SMC2;KIF15;AURKA;TK1;GTSE1;BUB1;DLGAP5;TMPO;PLK4;STIL;SPAG5;UBE2C;KIF24;KIF22;CCNA2;KIF18B;RBL1;ESPL1;KIFC1;KIF4A;DEPDC1;TIMELESS;BIRC5;KIF2C;CENPO;KIF20B;ASF1B
KO_Downregulated_527_Genes	L1000_Kinase_and_GPCR_Perturbations_down	TESK1 knockdown 96h A375	1.00047e-15	3.63873e-13	196.8	ARHGAP11A;ITGB5;SHMT1;CSE1L;HJURP;NCAPG;ITPR3;TTK;MKI67;SMC4;TRAM2;PVR;SMC2;KIF15;AURKA;CCNB1;ABLIM3;ST3GAL4;GTSE1;BUB1;PLK4;MYO10;KIF24;KIF22;ETV4;PTPN14;CCNA2;ASPM;CENPF;MELK;RBL1;DEPDC1;TIMELESS;BIRC5;KIF2C;ARHGEF2;CENPO;KIF20B
KO_Downregulated_527_Genes	L1000_Kinase_and_GPCR_Perturbations_up	PIM2 knockdown 96h HA1E	0.00266732	0.999685	13.3961	IDI1;SIGLEC15;ACOT7;TRAF3IP2;TBC1D8;ELOVL6;ETV1;BRCA1;EGFR;CCNA2;CENPE;UCK2;NAV3;MYB;MBP;GTSE1;MAMLD1
KO_Downregulated_527_Genes	L1000_Kinase_and_GPCR_Perturbations_up	BCKDK knockdown 96h PC3	0.00266732	0.999685	13.3961	KSR1;HMGCS1;SHMT1;MVP;HJURP;STC1;TTK;HMGCR;HSD17B7;CRYGC;DEPDC1;LRRFIP1;EZR;TRIB2;ST3GAL1;MAMLD1;KCNH1
KO_Downregulated_527_Genes	L1000_Kinase_and_GPCR_Perturbations_up	FZD2 knockdown 96h HA1E	0.00624608	0.999685	10.7384	SVIL;ACOT7;AMFR;TBC1D8;BRCA1;ARHGAP26;CCNA2;CENPE;STK10;CCNA1;EPB41L4A;LHX1;ST3GAL4;PLXNA2;MBP;GTSE1
KO_Downregulated_527_Genes	L1000_Kinase_and_GPCR_Perturbations_up	GPR153 knockdown 96h HA1E	0.00624608	0.999685	10.7384	IDI1;SIGLEC15;ACOT7;TBC1D8;ELOVL6;ETV1;ARHGAP26;HK2;CDC20;CENPE;CCNA1;EPB41L4A;ST3GAL4;ITGA6;GTSE1;MAMLD1
KO_Downregulated_527_Genes	L1000_Kinase_and_GPCR_Perturbations_up	PRKCE knockdown 96h HCC515	0.00624608	0.999685	10.7384	FDPS;CPT1A;STIL;KSR1;PLAUR;STMN3;AFF3;EPB41L4A;FABP4;CENPI;KIF4A;CENPO;TRIP13;SLC12A7;CCT5;FDFT1
KO_Downregulated_527_Genes	L1000_Kinase_and_GPCR_Perturbations_up	CSK knockdown 96h A375	0.013776	0.999685	8.45161	PCYT1B;KSR1;AMFR;PLA2G3;PVR;SPTB;AURKB;OSBPL10;CRYGC;STK10;NAV3;LDLR;MAMLD1;BUB1;CCT5
KO_Downregulated_527_Genes	L1000_Kinase_and_GPCR_Perturbations_up	GPRC5B knockdown 96h HA1E	0.013776	0.999685	8.45161	SIGLEC15;C2CD2;ELOVL6;ETV1;BRCA1;ARHGAP26;EGFR;CENPE;STK10;CCNA1;RGS2;MYB;MBP;ST3GAL1;MAMLD1
KO_Downregulated_527_Genes	L1000_Kinase_and_GPCR_Perturbations_up	PTK2B knockdown 96h A375	0.0285477	0.999685	6.51081	KSR1;C2CD2;SPRY4;TTF2;ASAP2;PTPN14;SKA1;TUBA1B;NAV3;PBK;ITGA6;PRR11;CD44;CCNJL
KO_Downregulated_527_Genes	L1000_Kinase_and_GPCR_Perturbations_up	GPR174 knockdown 96h HA1E	0.0285477	0.999685	6.51081	MYBPC2;TRAF3IP2;CTSZ;FRMD4A;SLC6A1;RANGAP1;NME1;DPP3;TUBA1B;CDH4;KIF3B;MBP;DHCR7;SH2B3
KO_Downregulated_527_Genes	L1000_Kinase_and_GPCR_Perturbations_up	DAPK3 knockdown 96h HCC515	0.0285477	0.999685	6.51081	FDPS;PCYT2;HMGCS1;UBE2C;TROAP;KIF11;LSS;MYLK;HNRNPM;ASPM;TP53I3;CENPI;TIMELESS;TLR4
KO_Downregulated_527_Genes	Ligand_Perturbations_from_GEO_down	nterferon-&Icirc;&plusmn; human keratinocyte GDS4601 ligand:176	2.93933e-34	7.67164e-32	1021.97	TOP2A;NCAPG2;KIF14;HJURP;SLC2A1;BUB1B;MKI67;FOXM1;LMNB1;CDC20;PBK;TK1;CEP55;DLGAP5;TCF19;CKAP2L;CCNA2;DEPDC1;BIRC5;TRIB3;KIF2C;KIF20A;CDCA2;CDCA3;CDCA8;TTK;HMMR;NDRG1;NCAPH;SKA1;GLB1L2;DPP3;AURKA;CCNB1;FAM83D;CENPW;RRM2;SPAG5;UBE2C;SHCBP1;ZWINT;NDC80;TPX2;ANLN;CENPF;KIF18B;KIF4A;TACC3;TRIP13;CDKN3
KO_Downregulated_527_Genes	Ligand_Perturbations_from_GEO_down	interferon-y human keratinocyte GDS4601 ligand:177	1.13234e-31	1.47771e-29	839.362	TOP2A;NCAPG2;KIF14;HJURP;SLC2A1;BUB1B;FZD10;TMEM97;KIF11;MKI67;FOXM1;LMNB1;CDC20;LGALS1;PBK;TK1;CEP55;DLGAP5;TCF19;CKAP2L;CCNA2;CCNA1;BIRC5;KIF20A;ASF1B;CDCA3;CDCA5;NCAPG;TTK;HMMR;NCAPH;AURKA;CCNB1;CDC45;FAM83D;CA12;CENPW;RRM2;UBE2C;SHCBP1;ZWINT;NDC80;TPX2;ANLN;CENPE;KIF4A;TACC3;TRIP13;CDKN3
KO_Downregulated_527_Genes	Ligand_Perturbations_from_GEO_down	estradiol human MCF7cells GSE33287 ligand:82	2.30804e-31	2.008e-29	675.843	TOP2A;KIF14;KIF11;BRCA1;FOXM1;KIF15;MT2A;MYB;PBK;TK1;CEP55;DLGAP5;CKAP2L;TUBB;SPNS2;MMP10;CCNA2;ASPM;MELK;MTHFD1;KIFC1;BIRC5;KIF2C;PRR11;ASF1B;CDCA3;CDCA5;NCAPG;STC1;ITPR3;TTK;HMMR;NDRG1;AURKB;CCNB2;HIRIP3;CDC45;FAM83D;BUB1;E2F7;FANCI;GABBR2;CENPW;RRM2;MYO5A;NDC80;KCNS3;KIF4A;MYO5C;TACC3;F2RL1;SPRY2;NCAPD2;TRIP13;CDKN3
KO_Downregulated_527_Genes	Ligand_Perturbations_from_GEO_down	interleukin-22 human Bronchial epithelial cells GDS3393 ligand:198	4.86295e-20	3.17307e-18	271.843	TOP2A;FHOD3;NRP1;MAST4;HJURP;LRP5;NCAPG;BUB1B;TTK;KIF11;HMMR;MKI67;FOXM1;KIF15;CCNB2;CCNB1;RACGAP1;ABLIM3;SH3TC1;PBK;CEP55;DLGAP5;CA12;FANCI;GALNT6;KLF13;RRM2;SPAG5;UBE2C;MMP1;KIF23;MMP10;NDC80;CCNA2;TPX2;CENPE;CCNA1;ASPM;CENPF;DNMBP;KIF4A;DEPDC1;BIRC5;KIF2C;KIF20A;TTLL12;CDKN3
KO_Downregulated_527_Genes	Ligand_Perturbations_from_GEO_down	TGF-beta human A549 epithelial cells GDS3710 ligand:253	1.01202e-18	5.28277e-17	264.121	TOP2A;CDCA3;HJURP;NCAPG;BUB1B;TTK;KIF11;HMMR;MKI67;FOXM1;NCAPH;AURKB;CDC20;CCNB1;RACGAP1;EVA1C;ST8SIA4;PBK;MYBL2;TK1;FAM83D;STK32B;CEP55;DLGAP5;CA12;RRM2;SPAG5;UBE2C;SHCBP1;ZWINT;CCNA2;TPX2;ANLN;TOX3;ASPM;MELK;BIN1;KIF4A;DEPDC1;KIF20A;APOBEC3B;CDKN3
KO_Downregulated_527_Genes	Ligand_Perturbations_from_GEO_down	interleukin-17 human Bronchial epithelial cells GDS3393 ligand:199	1.61583e-18	7.02886e-17	250.389	TOP2A;FHOD3;NRP1;LRRC17;HJURP;NCAPG;BUB1B;TTK;KIF11;HMMR;MYLK;KIF15;CDC20;CCNB2;CCNB1;UCP2;PBK;CEP55;DLGAP5;ZNF365;GALNT6;RRM2;SPAG5;UBE2C;AHNAK2;CKAP2;ZWINT;NDC80;TPX2;CENPE;CCNA1;ASPM;FABP4;MELK;TP53I3;SLCO3A1;KIF4A;DEPDC1;KIF2C;KIF20A;FGF13;APOBEC3B;CDKN3
KO_Downregulated_527_Genes	Ligand_Perturbations_from_GEO_down	Thyroid hormone human Endometrial cells GDS4987 ligand:168	2.29912e-17	8.57242e-16	205.585	TOP2A;ARHGAP11A;BUB1B;ARHGAP18;TMTC1;TTK;KIF11;HMMR;MKI67;NCAPH;KIF15;CDH5;CCNB1;LGALS1;EFEMP1;CDC45;RACGAP1;ST8SIA4;PBK;BUB1;CEP55;DLGAP5;CCT5;ELOVL1;CENPW;RRM2;TUBB;KIF23;SHCBP1;NDC80;CCNA2;SQLE;TPX2;ANLN;ASPM;CENPF;MELK;MTHFD1;CENPI;KIF4A;DEPDC1;PECAM1;BIRC5;CD9;CDKN3
KO_Downregulated_527_Genes	Ligand_Perturbations_from_GEO_down	TGF-beta human HMEC-TR mammary epithelial cell line GDS4071 ligand:245	1.39219e-15	4.54201e-14	192.68	DNMT1;CDCA3;SLC20A1;CSE1L;BUB1B;AURKA;CDC20;TUBA1C;MT2A;TUBA1B;CCNB1;HSPH1;RACGAP1;PBK;KPNA2;FAM83D;CEP55;DLGAP5;CCT5;RRM2;UBE2C;TUBB;PLK1;GTF3A;AHSA1;TUBB4B;KNSTRN;ZWINT;NDC80;NME1;CCNA2;TPX2;ANLN;MELK;MTHFD1;KIF20A;TRIP13;CDKN3
KO_Downregulated_527_Genes	Ligand_Perturbations_from_GEO_down	Interleukin 1, beta human amnion mesenchymal cells (AMC) GDS4595 ligand:24	5.03195e-13	1.45927e-11	206.634	SLC20A1;GCNT1;CORO1A;TRAM2;LMNB1;RGS4;RGS2;SH3TC1;ST8SIA4;STK32B;SLC38A1;SIGLEC15;KLF13;AMFR;PLK1;GINS4;AHNAK2;EMP1;ETV1;DNMBP;CDCP1;TMEM158;TRIB3;EZR;CNIH3
KO_Downregulated_527_Genes	Ligand_Perturbations_from_GEO_down	estradiol mouse BAL cells GSE52649 ligand:95	9.4131e-13	2.45682e-11	133.579	BCAR3;IDI1;MVK;MSMO1;ACAT2;TM7SF2;FADS2;CCNB2;NSDHL;TUBA1B;RGS2;EBP;CCNB1;LGALS1;TUBA1A;UCP2;PBK;TK1;SPDL1;FDFT1;ELOVL1;FDPS;STARD4;PCYT2;ANGPT2;HMGCS1;CMTM3;UBE2C;LSS;CCNA2;SQLE;TUBB2A;FABP4;CD9;DHCR7
KO_Downregulated_527_Genes	Ligand_Perturbations_from_GEO_up	estradiol human MCF-7 cells GSE46924 ligand:163	2.97508e-55	6.54054e-53	1549.83	ARHGAP11A;TOP2A;ERCC6L;NCAPG2;CCNF;HJURP;KIF14;BUB1B;KIF11;BRCA1;FOXM1;MKI67;SMC2;CEP128;KIF15;LMNB1;CDC20;MYB;PBK;MYBL2;TK1;SPDL1;GTSE1;CEP55;DLGAP5;TCF19;GAS2L3;ACOT7;CKAP2L;TUBB;KIF23;SYTL5;KNSTRN;CCNA2;ASPM;TUBB2A;MELK;ESPL1;DEPDC1;BIRC5;KIF2C;MTFR2;KIF20A;ASF1B;CDCA2;CDCA3;CDCA5;NCAPG;CDCA8;TTK;HMMR;SKA3;LRP8;NCAPH;SKA1;ACAT2;AURKB;AURKA;CCNB1;CDC45;RACGAP1;FAM83D;BUB1;PLK4;FANCI;STIL;CENPW;…
KO_Downregulated_527_Genes	Ligand_Perturbations_from_GEO_up	estradiol human MCF-7 cells GSE26834 ligand:137	5.01191e-55	6.54054e-53	1738.96	TOP2A;ERCC6L;CCNF;NCAPG2;KIF14;HJURP;BUB1B;PLAT;BRCA1;CTSV;MKI67;FOXM1;PITPNC1;KIF15;NRGN;CDC20;PNP;PBK;MYBL2;TK1;SPDL1;CEP55;DLGAP5;TMPO;ACOT7;S100A2;KIF23;ETV4;MMP10;CCNA2;CCNA1;ASPM;TUBB2A;MELK;PKM;ESPL1;KIFC1;DEPDC1;BIRC5;KIF2C;KIF20A;MET;ASF1B;CDCA3;NCAPG;CDCA8;TTK;HMMR;CORO1A;LRP8;NCAPH;SKA1;ACAT2;AURKB;GLB1L2;CDC45;SH3TC1;UCP2;LRIG1;PLK4;CA12;FANCI;RRM2;SPAG5;UBE2C;PLCL1;PLK1;TUBB4B;SHCBP1…
KO_Downregulated_527_Genes	Ligand_Perturbations_from_GEO_up	17beta-estradiol human MCF-7 cells GSE8597 ligand:259	1.00453e-51	8.7394e-50	1363	ARHGAP11A;TOP2A;ERCC6L;NCAPG2;HJURP;KIF14;BUB1B;KIF11;BRCA1;TTF2;FOXM1;MKI67;SMC4;SMC2;KIF15;LMNB1;CDC20;PNP;PBK;MYBL2;TK1;SPDL1;GTSE1;CEP55;DLGAP5;TMPO;TCF19;GAS2L3;ACOT7;CKAP2L;KIF23;KNSTRN;CCNA2;ASPM;MELK;MTHFD1;ESPL1;DEPDC1;TIMELESS;BIRC5;KIF2C;MTFR2;KIF20A;ASF1B;DNMT1;CDCA2;CDCA3;CDCA5;NCAPG;CDCA8;TTK;HMMR;SKA3;LRP8;NCAPH;SKA1;ACAT2;AURKB;CDC45;RACGAP1;FAM83D;E2F7;PLK4;FANCI;STIL;CENPW;RRM2;…
KO_Downregulated_527_Genes	Ligand_Perturbations_from_GEO_up	insulin-like growth factor I (IGF-1) human MCF-7 cells GSE26834 ligand:138	3.27126e-47	2.1345e-45	1272.72	TOP2A;ERCC6L;NCAPG2;KIF14;HJURP;BUB1B;BRCA1;MKI67;FOXM1;PVR;KIF15;NRGN;CDC20;ARHGDIA;PBK;MYBL2;TK1;SPDL1;CEP55;DLGAP5;TMPO;DUSP5;ACOT7;S100A2;KIF23;MMP10;CIT;CCNA2;TOX3;ASPM;MELK;PKM;ESPL1;INCENP;KIFC1;DEPDC1;BIRC5;TRIB3;KIF2C;KIF20A;ARHGEF2;ASF1B;TROAP;NCAPG;CDCA8;TTK;HMMR;CORO1A;NCAPH;SKA1;ACAT2;AURKB;AURKA;CCNB1;HIRIP3;CDC45;RACGAP1;PLK4;STIL;RRM2;SPAG5;UBE2C;PLK1;GINS4;SHCBP1;ZWINT;NDC80;TPX2…
KO_Downregulated_527_Genes	Ligand_Perturbations_from_GEO_up	testosterone human MCF-7aro cells GSE10911 ligand:160	1.94979e-26	1.01779e-24	481.852	TOP2A;KIF14;BUB1B;KIF11;MKI67;FOXM1;KIF15;CDC20;LGALS1;MYB;PBK;SPDL1;CEP55;DLGAP5;CKAP2;ELOVL6;CIT;CCNA2;ASPM;MELK;ESPL1;DEPDC1;S100A6;BIRC5;KIF2C;DSG2;KIF20A;CDCA3;NCAPG;CDCA8;TTK;HMMR;HMGCR;SKA1;AURKB;CCNB2;CCNB1;RACGAP1;LRIG1;ECT2;FANCI;STIL;SPAG5;AHNAK2;NDC80;TPX2;CENPE;KIF18B;CENPI;KIF4A;CDKN3
KO_Downregulated_527_Genes	Ligand_Perturbations_from_GEO_up	retinoic acid mouse CD4+ T cells pooled from spleen and mesenteric/peripheral lymph nodes GDS3840 ligand:73	6.86726e-24	2.98726e-22	341.552	ARHGAP11A;TOP2A;NCAPG2;BUB1B;KIF11;FOXM1;MKI67;SMC4;LMNB1;CDC20;STK10;TUBA1B;TUBA1A;LGALS1;PBK;TK1;KPNA2;CEP55;TMPO;HMGCS1;CKAP2L;CKAP2;KIF22;CCNA2;ESPL1;INCENP;BIRC5;PRKCQ;KIF20A;ASF1B;DNMT1;CDCA3;CDCA5;CDCA8;NCAPH;AURKB;AURKA;CCNB2;EBP;CCNB1;RACGAP1;S100A10;FDPS;STIL;RRM2;UBE2C;PLK1;TUBB4B;SHCBP1;NDC80;CENPF;KIF18B;TACC3;NCAPD2;CDKN3
KO_Downregulated_527_Genes	Ligand_Perturbations_from_GEO_up	estrogen human MCF-7 cells GSE11324 ligand:91	1.36192e-19	5.07803e-18	226.969	TOP2A;CSE1L;NCAPG2;KIF14;BUB1B;KIF11;BRCA1;TTF2;MKI67;SMC4;SMC2;KIF15;LMNB1;MYB;PBK;MYBL2;TK1;SPDL1;CEP55;DLGAP5;TMPO;TCF19;SYTL5;CCNA2;ASPM;MELK;MTHFD1;DEPDC1;DSG2;FREM2;ASF1B;DNMT1;CDCA5;NCAPG;TTK;HMMR;NCAPH;HSPH1;CDC45;RACGAP1;ECT2;E2F7;FANCI;CA12;STIL;RRM2;NETO2;SHCBP1;NDC80;ZWINT;ANLN;MYO5C;TRIP13
KO_Downregulated_527_Genes	Ligand_Perturbations_from_GEO_up	insulin-like growth factor-I (IGF-I) human MCF-7 cells GDS3484 ligand:14	4.13728e-17	1.34979e-15	232.759	TOP2A;GPI;DNMT1;CSE1L;NCAPG2;FOXM1;SMC4;AURKB;AURKA;CDC20;TUBA1C;TUBA1B;CCNB1;RACGAP1;PSMD2;UCP2;PBK;MYBL2;KPNA2;CEP55;CCT5;TMPO;S100A10;PPP1R14B;RRM2;UBE2C;TUBB;GTF3A;TUBB4B;ZWINT;NDC80;NME1;TPX2;MELK;PKM;TRIB3;KIF20A;DHCR7;CDKN3
KO_Downregulated_527_Genes	Ligand_Perturbations_from_GEO_up	estradiol human estrogen receptor (ER)-positive MCF7 breast cancer cells GDS3217 ligand:40	8.94217e-12	2.59323e-10	118.64	MRPL15;CDC20;TUBA1C;MT2A;TUBA1B;CCNB1;PNP;HSPH1;TUBA1A;RACGAP1;PBK;KPNA2;FAM83D;CCT5;FDFT1;CA12;RRM2;GCH1;UBE2C;TUBB;GTF3A;AHSA1;SYTL5;TUBB4B;KNSTRN;NME1;TPX2;TUBB2A;PKM;KIF20A;PLP2;DHCR7;CDKN3
KO_Downregulated_527_Genes	Ligand_Perturbations_from_GEO_up	estradiol human MCF-7 cells GDS4052 ligand:269	4.95784e-11	1.294e-09	105.911	ARHGAP11A;DOCK4;CDCA3;CDCA8;PLAT;CTSV;LRP8;NCAPH;SKA1;ACAT2;AURKB;KIF15;GLB1L2;PNP;CDC45;MYBL2;SPDL1;CA12;ACOT7;UBE2C;GINS4;NME1;TPX2;UCK2;TUBB2A;TMEM158;TACC3;TAGLN2;KIF2C;PLP2;MAMLD1;ASF1B
KO_Downregulated_527_Genes	LINCS_L1000_Chem_Pert_down	LJP005 A375 24H-dovitinib-10	3.6127e-72	6.77341e-68	5162.75	TOP2A;CSE1L;NCAPG2;HJURP;KIF14;BUB1B;KIF11;BRCA1;MKI67;FOXM1;SMC4;SMC2;KIF15;LMNB1;NRGN;CDC20;RGS4;PBK;MYBL2;TK1;KPNA2;GTSE1;CEP55;DLGAP5;TMPO;TUBB;CKAP2;KIF23;TGFBR2;CIT;CCNA2;ASPM;MELK;KIFC1;TIMELESS;DEPDC1;BIRC5;KIF20A;ASF1B;CDCA3;TROAP;NCAPG;CDCA8;TTK;HMMR;NCAPH;AURKB;AURKA;CCNB2;CCNB1;CDC45;RACGAP1;MBP;ECT2;BUB1;PLK4;FANCI;RRM2;SPAG5;UBE2C;PLK1;SHCBP1;NDC80;ZWINT;TPX2;CENPE;CENPF;KIF18B;KIF4…
KO_Downregulated_527_Genes	LINCS_L1000_Chem_Pert_down	LJP005 A375 24H-vemurafenib-3.33	4.76414e-72	6.77341e-68	5332.69	TOP2A;ITGB5;CCNF;NCAPG2;HJURP;KIF14;PLAT;KIF11;BRCA1;MKI67;FOXM1;SMC4;KIF15;LMNB1;CDC20;PBK;MYBL2;GTSE1;CEP55;DLGAP5;TMPO;DUSP4;DUSP5;S100A2;PLAUR;EMP1;KIF23;ETV1;ETV4;TM4SF1;TGFBR2;CIT;CCNA2;ASPM;MELK;ESPL1;DEPDC1;BIRC5;ITGA6;KIF20A;TLR4;ASF1B;CDCA3;SLC20A1;NCAPG;CDCA8;STC1;TTK;NCAPH;AURKB;AURKA;CDC45;RACGAP1;IGF2BP3;ECT2;BUB1;PLK4;FANCI;RRM2;UBE2C;PLK1;SPRY4;SHCBP1;NDC80;ZWINT;DCBLD2;TPX2;CENPE…
KO_Downregulated_527_Genes	LINCS_L1000_Chem_Pert_down	LJP005 MCF10A 24H-trametinib-1.11	1.93603e-71	1.83503e-67	4773.32	TOP2A;ITGB5;CSE1L;CCNF;NCAPG2;HJURP;KIF14;TMEM97;KIF11;BRCA1;MKI67;FOXM1;SMC4;KIF15;LMNB1;CDC20;PBK;MYBL2;TK1;KPNA2;GTSE1;CEP55;DLGAP5;TMPO;DUSP4;DUSP5;KIF23;ETV1;ETV5;CCNA2;ASPM;MELK;NAV3;ESPL1;DEPDC1;BIRC5;KIF20A;ASF1B;CDCA3;SLC20A1;TROAP;NCAPG;CDCA8;TTK;HMMR;NCAPH;AURKB;AURKA;CCNB2;CDC45;RACGAP1;IGF2BP3;ECT2;SH2B3;BUB1;PLK4;FANCI;RRM2;SPAG5;UBE2C;PLK1;SPRY4;NETO2;SHCBP1;NDC80;ZWINT;TPX2;CENPE;…
KO_Downregulated_527_Genes	LINCS_L1000_Chem_Pert_down	LJP006 HCC515 24H-palbociclib-1.11	4.40783e-70	3.13342e-66	6465.21	TOP2A;CCNF;NCAPG2;HJURP;KIF14;BUB1B;KIF11;BRCA1;MKI67;FOXM1;SMC4;SMC2;KIF15;LMNB1;CDC20;PBK;MYBL2;TK1;GTSE1;CEP55;DLGAP5;TMPO;KIF23;CCNA2;ASPM;MELK;ESPL1;TIMELESS;DEPDC1;BIRC5;KIF2C;KIF20A;ASF1B;GRB7;CDCA3;TROAP;NCAPG;CDCA8;CXCR4;TTK;HMMR;NCAPH;AURKB;AURKA;CCNB2;CDC45;RACGAP1;ECT2;BUB1;PLK4;FANCI;STIL;RRM2;SPAG5;PLK1;SHCBP1;NDC80;ZWINT;TPX2;CENPE;CENPF;KIF18B;KIF4A;TACC3;NCAPD2;TRIP13;APOBEC3B;CD…
KO_Downregulated_527_Genes	LINCS_L1000_Chem_Pert_down	LJP006 BT20 24H-PHA-793887-3.33	8.51334e-70	4.84153e-66	4688.09	TOP2A;CCNF;NCAPG2;HJURP;KIF14;BUB1B;KIF11;MKI67;FOXM1;SMC4;SMC2;KIF15;LMNB1;NRGN;CDC20;EFEMP1;PBK;MYBL2;TK1;KPNA2;GTSE1;CEP55;DLGAP5;TMPO;TUBB;KIF23;CIT;CCNA2;ASPM;MELK;ESPL1;KIFC1;S100A6;DEPDC1;BIRC5;KIF20A;ASF1B;DNMT1;CDCA3;TROAP;NCAPG;CDCA8;TTK;HMMR;NCAPH;ACAT2;AURKB;AURKA;CCNB2;CCNB1;CDC45;RACGAP1;UCP2;ECT2;BUB1;PLK4;FANCI;RRM2;SPAG5;UBE2C;PLK1;NETO2;SHCBP1;NDC80;ZWINT;TPX2;CENPE;CENPF;KIF18B…
KO_Downregulated_527_Genes	LINCS_L1000_Chem_Pert_down	LJP006 HME1 24H-WYE-125132-3.33	1.25914e-69	5.96727e-66	5231.5	TOP2A;CCNF;NCAPG2;KIF14;MSMO1;KIF11;MKI67;FOXM1;SMC4;SMC2;KIF15;LMNB1;NRGN;CDC20;PBK;MYBL2;TK1;KPNA2;GTSE1;CEP55;DLGAP5;TMPO;HMGCS1;KIF23;CIT;CCNA2;ASPM;MELK;ESPL1;TIMELESS;DEPDC1;BIRC5;KIF20A;ASF1B;IDI1;NNMT;CDCA3;NCAPG;CDCA8;TTK;HMMR;NCAPH;ACAT2;AURKB;AURKA;CCNB2;EBP;HSPH1;CDC45;RACGAP1;BUB1;FDFT1;FANCI;GABBR2;RRM2;SPAG5;UBE2C;PLK1;DHCR24;SHCBP1;NDC80;ZWINT;TPX2;CENPE;CENPF;KIF18B;KIF4A;TACC3;D…
KO_Downregulated_527_Genes	LINCS_L1000_Chem_Pert_down	LJP005 MCF10A 24H-AZD-8330-0.12	5.78671e-69	2.35064e-65	4161.44	TOP2A;ITGB5;CSE1L;CCNF;NCAPG2;KIF14;HJURP;PLAT;TMEM97;KIF11;MKI67;FOXM1;SMC4;SMC2;KIF15;LMNB1;NRGN;CDC20;PBK;MYBL2;TK1;GTSE1;CEP55;DLGAP5;TMPO;DUSP4;KIF23;ETV1;ETV5;CIT;CCNA2;ASPM;MELK;NAV3;ESPL1;DEPDC1;TIMELESS;BIRC5;KIF20A;ASF1B;CDCA3;SLC20A1;NCAPG;CDCA8;TTK;HMMR;NCAPH;AURKB;AURKA;CCNB2;CCNB1;CDC45;RACGAP1;ECT2;SH2B3;BUB1;PLK4;FANCI;RRM2;UBE2C;PLK1;SPRY4;NETO2;SHCBP1;ZWINT;NDC80;TPX2;CENPE;CENP…
KO_Downregulated_527_Genes	LINCS_L1000_Chem_Pert_down	LJP006 MCF10A 24H-selumetinib-10	9.79133e-69	3.48021e-65	4255.86	TOP2A;ITGB5;CSE1L;CCNF;NCAPG2;KIF14;HJURP;TMEM97;KIF11;BRCA1;MKI67;FOXM1;SMC4;KIF15;LMNB1;NRGN;CDC20;PBK;MYBL2;GTSE1;CEP55;DLGAP5;TMPO;DUSP4;DUSP5;KIF23;ETV1;MMP9;ETV5;CCNA2;ASPM;MELK;NAV3;ESPL1;DEPDC1;BIRC5;KIF20A;CD44;ASF1B;CDCA3;SLC20A1;NCAPG;CDCA8;TTK;HMMR;NCAPH;AURKB;AURKA;CCNB2;CCNB1;CDC45;RACGAP1;IGF2BP3;SH2B3;BUB1;FANCI;GABBR2;RRM2;SPAG5;UBE2C;PLK1;NETO2;SHCBP1;ZWINT;NDC80;TPX2;CENPE;CENP…
KO_Downregulated_527_Genes	LINCS_L1000_Chem_Pert_down	LJP006 HME1 24H-palbociclib-0.37	1.48012e-68	4.32074e-65	6476.49	TOP2A;CCNF;NCAPG2;HJURP;KIF14;BUB1B;TMEM97;KIF11;MKI67;FOXM1;SMC4;SMC2;KIF15;LMNB1;PBK;MYBL2;TK1;KPNA2;GTSE1;CEP55;DLGAP5;TMPO;KIF23;CCNA2;ASPM;MELK;ESPL1;DEPDC1;BIRC5;KIF20A;ASF1B;CDCA3;TROAP;NCAPG;CDCA8;TTK;HMMR;NCAPH;AURKB;AURKA;CCNB2;CCNB1;RACGAP1;BUB1;FANCI;RRM2;SPAG5;UBE2C;PLK1;SHCBP1;NDC80;ZWINT;HNRNPM;TPX2;CENPE;CENPF;KIF18B;TMEM158;NFIB;KIF4A;FABP7;PMP22;TACC3;NCAPD2;APOBEC3B;CDKN3
KO_Downregulated_527_Genes	LINCS_L1000_Chem_Pert_down	LJP006 HME1 24H-palbociclib-3.33	1.51951e-68	4.32074e-65	4531.74	TOP2A;CCNF;NCAPG2;HJURP;KIF14;BUB1B;TMEM97;KIF11;BRCA1;MKI67;FOXM1;SMC4;SMC2;KIF15;LMNB1;CDC20;PBK;MYBL2;TK1;KPNA2;GTSE1;CEP55;DLGAP5;TMPO;CKAP2;KIF23;KIF22;CIT;CCNA2;ASPM;MELK;ESPL1;KIFC1;TIMELESS;DEPDC1;BIRC5;KIF20A;KIF20B;ASF1B;CDCA3;TROAP;NCAPG;CDCA8;TTK;HMMR;NCAPH;AURKB;AURKA;CCNB2;CCNB1;CDC45;RACGAP1;ECT2;BUB1;PLK4;FANCI;RRM2;SPAG5;UBE2C;PLK1;SHCBP1;NDC80;ZWINT;TPX2;CENPE;CENPF;KIF18B;NFIB;…
KO_Downregulated_527_Genes	LINCS_L1000_Chem_Pert_up	LJP006 A549 24H-PD-173074-10	4.10986e-25	1.22794e-20	1573.34	IDI1;MSMO1;TMEM97;HMGCR;GATA3;HSD17B7;ACAT2;RGS4;FADS2;NSDHL;EBP;LDLR;FDFT1;FDPS;S100A2;HMGCS1;IDH1;ELOVL6;DHCR24;LSS;SREBF2;CCNA1;SQLE;SLC7A7;DHCR7;LPIN1
KO_Downregulated_527_Genes	LINCS_L1000_Chem_Pert_up	LJP006 MCF10A 24H-MK-2206-10	6.65984e-23	9.94914e-19	532.459	IDI1;ITGB5;MVP;SLC2A1;HBB;MSMO1;LAMC2;HMGCR;NDRG1;ACAT2;EGFR;TM7SF2;OSBPL10;STK10;FADS2;NSDHL;EBP;LGALS1;TUBA1A;LDLR;FDFT1;FDPS;HMGCS1;AHNAK2;DHCR24;LSS;TM4SF1;SQLE;TUBB2B;TP53I3;TUBB2A;SLC7A7;FABP4;CD9;DHCR7;RAPGEF5;LPIN1
KO_Downregulated_527_Genes	LINCS_L1000_Chem_Pert_up	LJP006 MDAMB231 24H-XMD11-85H-10	1.25347e-20	1.24837e-16	903.73	IDI1;FDPS;HMGCS1;ABHD4;IDH1;MSMO1;DHCR24;HMGCR;HSD17B7;LSS;SREBF2;TM7SF2;FADS2;SQLE;NSDHL;EBP;TUBA1A;FABP4;KIF2C;DHCR7;EZR;LPIN1;LDLR;FDFT1
KO_Downregulated_527_Genes	LINCS_L1000_Chem_Pert_up	LJP006 A375 24H-XMD11-85H-10	5.52829e-20	4.12935e-16	805.713	IDI1;FDPS;HMGCS1;MVP;IDH1;MSMO1;DHCR24;HMGCR;HSD17B7;LSS;NDRG1;SREBF2;ACAT2;TM7SF2;FADS2;SQLE;NSDHL;EBP;TUBA1A;SLC7A7;DHCR7;LPIN1;LDLR;FDFT1
KO_Downregulated_527_Genes	LINCS_L1000_Chem_Pert_up	LJP006 MDAMB231 24H-saracatinib-3.33	1.11781e-19	6.67957e-16	762.92	DUSP4;IDI1;FDPS;HMGCS1;MMP1;AHNAK2;MSMO1;ETV1;DHCR24;HMGCR;HSD17B7;LSS;SREBF2;TM7SF2;FADS2;SQLE;NSDHL;ELF1;TUBA1A;TNFSF10;DHCR7;LPIN1;LDLR;FDFT1
KO_Downregulated_527_Genes	LINCS_L1000_Chem_Pert_up	LJP006 HEPG2 24H-XMD11-85H-10	1.53815e-19	7.6595e-16	1186.71	IDI1;HMGCS1;CXCR4;ARHGAP29;MSMO1;ELOVL6;DHCR24;TMEM97;HMGCR;ACAT2;TM7SF2;SQLE;NSDHL;TUBB2B;CD9;TRIB3;DHCR7;CALM1;NKX3-1;FDFT1
KO_Downregulated_527_Genes	LINCS_L1000_Chem_Pert_up	LJP005 BT20 24H-PHA-665752-10	4.96769e-19	2.12035e-15	829.648	GPI;IDI1;FDPS;HMGCS1;HBB;STC1;MSMO1;DHCR24;TMEM97;HMGCR;HSD17B7;LSS;NDRG1;ACAT2;TM7SF2;FADS2;SQLE;EBP;SLC7A7;DHCR7;LDLR;FDFT1
KO_Downregulated_527_Genes	LINCS_L1000_Chem_Pert_up	LJP006 HA1E 24H-MK-2206-10	8.02928e-19	2.99874e-15	601.007	IDI1;MSMO1;TMEM97;HMGCR;SAT1;ACAT2;NSDHL;EBP;LDLR;FDFT1;DUSP4;FDPS;HMGCS1;IDH1;SPRY4;EMP1;ETV1;ELOVL6;DHCR24;ETV5;TMEM158;PMP22;CD9;SPRY2;TRIB2
KO_Downregulated_527_Genes	LINCS_L1000_Chem_Pert_up	LJP005 HCC515 24H-PHA-665752-10	1.05648e-18	3.50729e-15	778.501	IDI1;FDPS;HMGCS1;STC1;MSMO1;DHCR24;TMEM97;HMGCR;HSD17B7;LSS;SREBF2;ACAT2;TM7SF2;FADS2;SQLE;NSDHL;EBP;TRIB3;DHCR7;LPIN1;LDLR;FDFT1
KO_Downregulated_527_Genes	LINCS_L1000_Chem_Pert_up	LJP005 HA1E 24H-AKT-inhibitor-1-2-10	1.42245e-18	4.07972e-15	849.858	IDI1;FDPS;HMGCS1;AHNAK2;MSMO1;ELOVL6;DHCR24;TMEM97;HMGCR;LSS;ACAT2;TM7SF2;FADS2;SQLE;NSDHL;EBP;DHCR7;TLR4;LDLR;CD44;FDFT1
KO_Downregulated_527_Genes	LINCS_L1000_Ligand_Perturbations_down	IL4-HS578T	3.19578e-16	3.06795e-14	299.859	TOP2A;GRB7;HBB;TTK;GATA3;KIF11;MKI67;SAT1;AURKB;TNFSF10;PBK;ECT2;BUB1;CEP55;FANCI;RRM2;UBE2C;ARHGAP29;ZWINT;CCNA2;ASPM;CENPE;CENPF;MELK;FABP4;BIRC5;F2RL1;EZR;RAPGEF5
KO_Downregulated_527_Genes	LINCS_L1000_Ligand_Perturbations_down	MSP-HS578T	4.68891e-08	2.25068e-06	86.5374	EIF5A;GALNT6;TBC1D8;ARHGAP29;HBB;EMP1;NETO2;TM4SF1;ETV5;TGFBR2;CCNB2;SQLE;SPRED2;RGS2;EFEMP1;PECAM1;SPRY2;MET;S100A10
KO_Downregulated_527_Genes	LINCS_L1000_Ligand_Perturbations_down	TNFA-MDAMB231	1.79859e-06	5.75548e-05	57.5768	TOP2A;AHNAK2;ARHGAP29;ETV1;GATA3;CHRDL1;TOX3;RACGAP1;NFIB;MYB;PBK;MBP;KIF20A;CALM1;FGF13;DLGAP5;CDKN3
KO_Downregulated_527_Genes	LINCS_L1000_Ligand_Perturbations_down	IFNA-MDAMB231	8.53636e-06	0.000176941	47.0757	CPT1A;PLK1;MKI67;SAT1;TGFBR2;TRAK2;TOX3;FABP4;NAV3;DLG5;MYB;DPYSL3;PECAM1;KIF2C;KIF20A;DLGAP5
KO_Downregulated_527_Genes	LINCS_L1000_Ligand_Perturbations_down	HBEGF-SKBR3	9.21568e-06	0.000176941	46.4548	TROAP;IDH1;PTPRK;GLB1L2;CIT;TRAK2;CCNA2;ESPL1;SLCO3A1;SH3TC1;MYB;UCP2;TNFSF10;LRIG1;KIF20A;TMPO
KO_Downregulated_527_Genes	LINCS_L1000_Ligand_Perturbations_down	MCSF-SKBR3	2.80807e-05	0.000449292	42.5569	RRM2;CTSZ;ARHGAP29;MICAL2;PLAT;SMC4;TM4SF1;FABP7;MYO5C;TNFSF10;PECAM1;MBP;KPNA2;CALM1
KO_Downregulated_527_Genes	LINCS_L1000_Ligand_Perturbations_down	MCSF-MDAMB231	4.42455e-05	0.000606795	38.9025	GABBR2;S100A2;CCNF;MICAL2;SMARCA2;HK2;CDC20;CCNA1;RGS2;NAV3;MBP;DSG2;ITGA6;CD44
KO_Downregulated_527_Genes	LINCS_L1000_Ligand_Perturbations_down	IL17-BT20	5.12019e-05	0.000614422	37.7764	ABHD4;SLC20A1;CTSZ;LRP5;EMP1;GATA3;TM4SF1;SQLE;CENPF;TUBA1A;FABP4;NFIB;LRRFIP1;S100A10
KO_Downregulated_527_Genes	LINCS_L1000_Ligand_Perturbations_down	MCSF-MCF7	8.36406e-05	0.000892166	34.1545	DUSP5;NUP210;TUBB;SPRY4;PLAUR;HBB;CHRDL1;NRGN;CENPE;LGALS1;FABP4;BIN1;S100A10;NKX3-1
KO_Downregulated_527_Genes	LINCS_L1000_Ligand_Perturbations_down	IL4-MDAMB231	0.000226314	0.00217261	29.1062	EIF5A;NUP210;GTF3A;TM4SF1;TUBA1B;TUBA1A;FABP4;KCNS3;FABP7;DPYSL3;LRIG1;MBP;DHCR7
KO_Downregulated_527_Genes	LINCS_L1000_Ligand_Perturbations_up	EGF-MCF10A	2.04545e-42	1.96364e-40	1884.27	TOP2A;CSE1L;NCAPG2;HJURP;KIF14;KIF11;BRCA1;MKI67;FOXM1;SMC2;KIF15;RGS4;PBK;TK1;CEP55;DLGAP5;ETV1;TM4SF1;CIT;CCNA2;CCNA1;ASPM;MELK;DEPDC1;BIRC5;KIF2C;ITGA6;KIF20A;ASF1B;NCAPG;CDCA8;TTK;HMMR;NCAPH;AURKA;CCNB2;ECT2;BUB1;FANCI;RRM2;UBE2C;PLK1;NETO2;SHCBP1;NDC80;TPX2;CENPF;KIF4A;TACC3;F2RL1;NCAPD2;TRIP13
KO_Downregulated_527_Genes	LINCS_L1000_Ligand_Perturbations_up	TGFA-MCF10A	2.62603e-31	1.11929e-29	1034.94	TOP2A;CDCA3;CSE1L;NCAPG2;HJURP;KIF14;NCAPG;TTK;TMEM97;BRCA1;FOXM1;NCAPH;SMC2;RGS4;CCNB2;PBK;TK1;DLGAP5;PLK4;GABBR2;RRM2;S100A2;OSBPL3;TUBB;PLK1;ETV1;NME1;CIT;CCNA2;TPX2;ASPM;CENPE;CENPF;MELK;TIMELESS;TACC3;BIRC5;KIF2C;KIF20A;TRIP13;CD44;ASF1B;CDKN3
KO_Downregulated_527_Genes	LINCS_L1000_Ligand_Perturbations_up	BTC-MCF10A	3.49777e-31	1.11929e-29	1021.94	IDI1;CSE1L;HJURP;NCAPG;CDCA8;KIF11;BRCA1;FOXM1;NCAPH;SMC2;AURKA;RGS4;CCNB2;EBP;CDC45;PBK;MYBL2;TK1;DLGAP5;TMPO;FANCI;RRM2;S100A2;UBE2C;TUBB;PLK1;SPRY4;ZWINT;NME1;CIT;CCNA2;TPX2;MELK;TACC3;BIRC5;SPRY2;KIF2C;ITGA6;KIF20A;TRIP13;CD44;ASF1B;CDKN3
KO_Downregulated_527_Genes	LINCS_L1000_Ligand_Perturbations_up	BFGF-HS578T	6.94422e-16	1.66661e-14	298.341	TOP2A;NRP1;SLC20A1;STC1;PLAT;LAMC2;RGS4;PNP;CDC45;DUSP4;RRM2;S100A2;MMP1;ITGA2;SPRY4;PLAUR;MICAL2;EMP1;ETV1;NETO2;SHCBP1;TM4SF1;ZWINT;ETV5;TGFBR2;SPRY2;TLR4;MET
KO_Downregulated_527_Genes	LINCS_L1000_Ligand_Perturbations_up	EPR-MCF10A	1.02376e-15	1.96562e-14	275.574	CSE1L;KIF14;TMEM97;NCAPH;SMC2;CCNB2;PBK;PLK4;FANCI;DUSP4;EIF5A;S100A2;HMGCS1;TUBB;PLK1;NETO2;NME1;CIT;CCNA2;TPX2;MELK;TIMELESS;TACC3;KIF2C;ITGA6;TRIP13;TLR4;CD44;ASF1B
KO_Downregulated_527_Genes	LINCS_L1000_Ligand_Perturbations_up	BTC-BT20	6.56591e-14	9.03034e-13	245.856	STC1;TGFA;PLAT;LAMC2;SAT1;ETS2;HSPH1;IGF2BP3;DUSP4;EIF5A;DUSP5;S100A2;SPRY4;PLAUR;EMP1;MMP9;MMP10;TUBB2A;TMEM158;CD9;F2RL1;SPRY2;ANGPTL4;TRIB2;CD44
KO_Downregulated_527_Genes	LINCS_L1000_Ligand_Perturbations_up	EPG-BT20	6.58462e-14	9.03034e-13	232.565	NRP1;SLC20A1;STC1;TGFA;PLAT;LAMC2;OSBPL10;STK10;SPRED2;RGS2;PNP;HSPH1;DUSP4;EIF5A;DUSP5;S100A2;SPRY4;PLAUR;NETO2;TM4SF1;TUBB2A;CDC42EP3;F2RL1;SPRY2;ITGA6;CD44
KO_Downregulated_527_Genes	LINCS_L1000_Ligand_Perturbations_up	FGF1-HS578T	7.23655e-13	8.68386e-12	211.562	DUSP4;CA12;DUSP5;MMP1;SLC20A1;SPRY4;PLAUR;STC1;TGFA;MICAL2;HBB;EMP1;PLAT;ASAP2;HK2;TGFBR2;RGS4;PNP;TMEM158;NAV3;CD9;F2RL1;SPRY2;MET
KO_Downregulated_527_Genes	LINCS_L1000_Ligand_Perturbations_up	EGF-BT20	1.67153e-10	1.78296e-09	140.484	DUSP4;DUSP5;RRM2;SLC20A1;LRRC17;SPRY4;PLAUR;MICAL2;EMP1;PLAT;TGFBR2;RGS2;MELK;CDCP1;MYO5C;CD9;F2RL1;SPRY2;ITGA6;EZR;MET;CD44
KO_Downregulated_527_Genes	LINCS_L1000_Ligand_Perturbations_up	EGF-HS578T	2.1462e-10	2.06035e-09	136.881	DUSP4;DUSP5;RRM2;S100A2;SLC20A1;SPRY4;PLAUR;STC1;TGFA;EMP1;PLAT;EGFR;PNP;HSPH1;LRIG1;CD9;F2RL1;SPRY2;DSG2;TLR4;SH2B3;CD44
KO_Downregulated_527_Genes	lncHUB_lncRNA_Co-Expression	LINC01775	4.93385e-71	1.23692e-67	10559.8	ARHGAP11A;CCNF;NCAPG2;KIF14;BUB1B;KIF11;MKI67;FOXM1;KIF15;CDC20;TUBA1B;PBK;SPDL1;GTSE1;DLGAP5;CEP55;TCF19;CKAP2L;CKAP2;KIF23;KNL1;PIMREG;CCNA2;SGO2;ASPM;MELK;INCENP;KIFC1;DEPDC1;BIRC5;KIF2C;KIF20A;ASF1B;DNMT1;CDCA5;NCAPG;CDCA8;HMMR;IQGAP3;SKA1;NCAPH;CCNB2;CCNB1;RACGAP1;BUB1;E2F7;PLK4;FANCI;STIL;PLK1;SHCBP1;NDC80;TPX2;ANLN;CENPE;CENPF;KIF18B;CENPI;KIF4A;PHF19;CDKN3
KO_Downregulated_527_Genes	lncHUB_lncRNA_Co-Expression	HMMR-AS1	6.20818e-64	7.78195e-61	7975.58	ARHGAP11A;NCAPG2;HJURP;KIF14;BUB1B;KIF11;MKI67;KIF15;LMNB1;CDC20;PBK;SPDL1;KPNA2;GTSE1;CEP55;DLGAP5;CKAP2L;CKAP2;KIF23;KNL1;CIP2A;CCNA2;SGO2;ASPM;MELK;DEPDC1;BIRC5;KIF2C;KIF20A;MTFR2;KIF20B;CDCA5;NCAPG;CDCA8;TTK;HMMR;SKA3;NCAPH;SKA1;AURKA;CCNB2;CCNB1;RACGAP1;ECT2;BUB1;PLK4;STIL;RRM2;PLK1;ZWINT;NDC80;TPX2;CENPE;KIF18B;CENPI;KIF4A;CDKN3
KO_Downregulated_527_Genes	lncHUB_lncRNA_Co-Expression	SGO1-AS1	3.32215e-62	2.77621e-59	7431.98	ARHGAP11A;ERCC6L;CCNF;NCAPG2;HJURP;KIF14;BUB1B;KIF11;BRCA1;MKI67;KIF15;LMNB1;SPDL1;KPNA2;GTSE1;DLGAP5;CEP55;CKAP2L;KIF23;KNL1;CIP2A;CCNA2;SGO2;ASPM;MELK;ESPL1;FANCD2;DEPDC1;KIF2C;KIF20A;MTFR2;KIF20B;CDCA5;TROAP;NCAPG;TTK;HMMR;SKA3;NCAPH;SKA1;AURKA;CCNB2;CCNB1;RACGAP1;BUB1;PLK4;STIL;RRM2;PLK1;ZWINT;TPX2;CENPE;CENPF;KIF18B;CENPI;KIF4A
KO_Downregulated_527_Genes	lncHUB_lncRNA_Co-Expression	CSRP3-AS1	8.38014e-59	5.25225e-56	6447.61	ARHGAP11A;CCNF;BUB1B;KIF11;MKI67;SMC4;KIF15;LMNB1;CDC20;TK1;GTSE1;CEP55;TCF19;CKAP2L;KIF24;KIF23;CCNA2;MELK;ESPL1;KIFC1;DEPDC1;KIF2C;KIF20A;MTFR2;KIF20B;ASF1B;TROAP;CDCA5;CDCA8;NCAPG;TTK;HMMR;SKA3;IQGAP3;NCAPH;SKA1;AURKB;AURKA;CCNB2;CCNB1;RACGAP1;ECT2;BUB1;PLK4;STIL;RRM2;UBE2C;PLK1;ZWINT;TPX2;KIF18B;CENPI;KIF4A;CDKN3
KO_Downregulated_527_Genes	lncHUB_lncRNA_Co-Expression	TMPO-AS1	1.7869e-55	8.95953e-53	5584.86	ARHGAP11A;CCNF;NCAPG2;HJURP;KIF14;BUB1B;KIF11;BRCA1;MKI67;FOXM1;SMC4;KIF15;LMNB1;GTSE1;DLGAP5;CKAP2L;KIF23;KNL1;CCNA2;ASPM;ESPL1;INCENP;TIMELESS;DEPDC1;KIF2C;KIF20A;KIF20B;ASF1B;CDCA3;TROAP;CDCA5;NCAPG;TTK;HMMR;SKA3;NCAPH;SKA1;CCNB2;RACGAP1;BUB1;E2F7;PLK4;FANCI;STIL;RRM2;PLK1;ZWINT;TPX2;KIF18B;CENPI;KIF4A;NCAPD2
KO_Downregulated_527_Genes	lncHUB_lncRNA_Co-Expression	PRC1-AS1	7.74953e-54	3.23801e-51	5194.02	ARHGAP11A;CCNF;NCAPG2;HJURP;KIF14;BUB1B;KIF11;FOXM1;KIF15;LMNB1;CDC20;TK1;KPNA2;GTSE1;DLGAP5;CEP55;CKAP2L;KIF23;CCNA2;MELK;KIFC1;BIRC5;KIF2C;KIF20A;MTFR2;ASF1B;CDCA3;CDCA5;TROAP;NCAPG;CDCA8;TTK;SKA1;NCAPH;AURKB;CCNB2;CCNB1;CDC45;RACGAP1;BUB1;FANCI;PLK4;RRM2;PLK1;ZWINT;NDC80;TPX2;KIF18B;CENPI;KIF4A;CDKN3
KO_Downregulated_527_Genes	lncHUB_lncRNA_Co-Expression	DIAPH3-AS1	3.22344e-52	1.15445e-49	4827.82	ARHGAP11A;NCAPG2;KIF14;BUB1B;TTF2;KIF11;BRCA1;MKI67;SMC2;KIF15;PBK;GTSE1;CEP55;DLGAP5;CKAP2L;CKAP2;KIF23;KNL1;CIP2A;CCNA2;SGO2;ASPM;MELK;RBL1;INCENP;DEPDC1;KIF20B;CDCA2;NCAPG;TTK;HMMR;SKA3;IQGAP3;NCAPH;AURKA;RACGAP1;ECT2;BUB1;E2F7;PLK4;STIL;RRM2;PLK1;SHCBP1;ANLN;TPX2;CENPE;CENPF;CENPI;KIF4A
KO_Downregulated_527_Genes	lncHUB_lncRNA_Co-Expression	DEPDC1-AS1	6.35595e-46	1.9918e-43	3579.06	CDCA5;TROAP;NCAPG;CDCA8;TTK;HMMR;KIF11;SKA1;NCAPH;AURKB;AURKA;CDC20;CCNB2;CCNB1;RACGAP1;PBK;SPDL1;TK1;KPNA2;GTSE1;BUB1;CEP55;DLGAP5;PLK4;RRM2;UBE2C;CKAP2L;PLK1;KIF23;KNSTRN;SHCBP1;NDC80;ZWINT;CCNA2;SGO2;TPX2;MELK;KIFC1;KIF4A;DEPDC1;BIRC5;KIF2C;KIF20A;MTFR2;ASF1B;CDKN3
KO_Downregulated_527_Genes	lncHUB_lncRNA_Co-Expression	RRM1-AS1	2.15323e-41	5.99796e-39	2833.77	CDCA5;NCAPG2;NCAPG;TTK;HMMR;KIF11;SKA1;NCAPH;AURKB;LMNB1;KIF15;CDC20;CCNB2;CCNB1;CDC45;RACGAP1;PBK;TK1;CEP55;DLGAP5;E2F7;PLK4;FANCI;TCF19;RRM2;CKAP2L;KIF23;ZWINT;NDC80;CCNA2;SGO2;TPX2;CENPE;MELK;KIFC1;CENPI;KIF4A;DEPDC1;BIRC5;KIF2C;MTFR2;ASF1B;CDKN3
KO_Downregulated_527_Genes	lncHUB_lncRNA_Co-Expression	H2AZ1-DT	6.40187e-40	1.60495e-37	2616.07	CDCA5;CCNF;NCAPG2;HJURP;NCAPG;CDCA8;NCAPH;SKA1;AURKB;LMNB1;CDC20;CCNB2;CCNB1;TUBA1B;CDC45;PBK;TK1;KPNA2;GTSE1;BUB1;DLGAP5;PLK4;FANCI;RRM2;PLK1;KIF23;PIMREG;SHCBP1;ZWINT;NDC80;CCNA2;TPX2;MELK;KIF18B;KIFC1;INCENP;KIF4A;BIRC5;KIF2C;KIF20A;ASF1B;CDKN3
KO_Downregulated_527_Genes	MCF7_Perturbations_from_GEO_down	Nutlin-3a GSE50650 mcf7:361	2.72926e-71	1.09443e-68	2623.69	ERCC6L;CCNF;RTKN2;HJURP;BUB1B;MKI67;SMC4;SMC2;CDC20;MT2A;KPNA2;GTSE1;TMPO;GAS2L3;KNSTRN;MELK;MTHFD1;FANCD2;TIMELESS;KIF20A;KIF20B;ASF1B;DNMT1;CDCA2;CDCA3;CDCA5;TROAP;NCAPG;CDCA8;HMMR;SKA3;IQGAP3;NCAPH;SKA1;CCNB1;RACGAP1;PLK4;FANCI;STIL;PLK1;ZWINT;NDC80;TPX2;ANLN;KIF18B;KIF4A;APOBEC3B;PHF19;TOP2A;ARHGAP11A;NCAPG2;KIF14;KIF11;BRCA1;FOXM1;KIF15;LMNB1;NRGN;TUBA1C;TUBA1B;TUBA1A;PBK;MYBL2;TK1;SPDL1;CEP…
KO_Downregulated_527_Genes	MCF7_Perturbations_from_GEO_down	resveratrol GSE25412 mcf7:310	1.13101e-70	2.26768e-68	2714.39	TOP2A;ARHGAP11A;ERCC6L;CCNF;NCAPG2;KIF14;HJURP;BUB1B;KIF11;BRCA1;TTF2;MKI67;FOXM1;SMC4;IFIT2;SMC2;KIF15;LMNB1;CDC20;MYB;TNFSF10;PBK;MYBL2;SPDL1;GTSE1;CEP55;DLGAP5;TMPO;TCF19;CKAP2L;ELOVL6;KIF23;KIF22;SYTL5;KNSTRN;CIT;CCNA2;ASPM;MELK;MTHFD1;ESPL1;INCENP;KIFC1;FANCD2;DEPDC1;TIMELESS;BIRC5;KIF2C;MTFR2;KIF20B;PRR11;CDCA2;CDCA3;CDCA5;TROAP;NCAPG;CDCA8;TTK;HMMR;SKA3;IQGAP3;NCAPH;AURKB;AURKA;CCNB2;CCNB1…
KO_Downregulated_527_Genes	MCF7_Perturbations_from_GEO_down	Bazedoxifene GSE35428 mcf7:339	1.00123e-63	1.3383e-61	1840.08	ERCC6L;CCNF;HJURP;BUB1B;TMEM97;MKI67;SMC4;SMC2;CDC20;PNP;GTSE1;TMPO;GAS2L3;ACOT7;SYTL5;KNSTRN;MELK;KIF20A;ASF1B;CDCA2;CDCA3;CDCA5;TROAP;NCAPG;CDCA8;HMMR;SKA3;NCAPH;SKA1;ACAT2;CCNB1;RACGAP1;FAM83D;PLK4;FANCI;STIL;UBE2C;PLK1;NDC80;ZWINT;TPX2;ANLN;KIF18B;KIF4A;APOBEC3B;PHF19;ARHGAP11A;TOP2A;NCAPG2;KIF14;KIF11;BRCA1;FOXM1;KIF15;LMNB1;TUBA1B;PBK;MYBL2;TK1;SPDL1;CEP55;DLGAP5;TCF19;DUSP5;CKAP2L;TUBB;KIF…
KO_Downregulated_527_Genes	MCF7_Perturbations_from_GEO_down	Raloxifene GSE35428 mcf7:340	2.09193e-62	2.09716e-60	1793.48	ERCC6L;HJURP;BUB1B;MKI67;SMC4;SMC2;CDC20;GTSE1;TMPO;GAS2L3;ACOT7;SYTL5;KNSTRN;MELK;KIF20A;ASF1B;CDCA2;CDCA3;CDCA5;TROAP;NCAPG;CDCA8;HMMR;SKA3;NCAPH;SKA1;ACAT2;CCNB1;RACGAP1;FAM83D;PLK4;FANCI;STIL;UBE2C;PLK1;NDC80;ZWINT;TPX2;ANLN;KIF18B;KIF4A;APOBEC3B;PHF19;ARHGAP11A;TOP2A;NCAPG2;KIF14;KIF11;BRCA1;FOXM1;KIF15;LMNB1;TUBA1B;PBK;MYBL2;TK1;SPDL1;CEP55;DLGAP5;TCF19;DUSP5;CKAP2L;TUBB;KIF23;KIF22;CIT;CCN…
KO_Downregulated_527_Genes	MCF7_Perturbations_from_GEO_down	ICI-182,780(Fulvestrant) GSE35428 mcf7:338	6.77748e-62	5.43554e-60	1782.61	ERCC6L;CCNF;HJURP;BUB1B;MKI67;SMC4;SMC2;CDC20;MYB;GTSE1;TMPO;GAS2L3;ACOT7;SYTL5;KNSTRN;MELK;KIF20A;ASF1B;CDCA2;CDCA3;CDCA5;TROAP;NCAPG;CDCA8;HMMR;SKA3;NCAPH;SKA1;ACAT2;CCNB1;RACGAP1;FAM83D;PLK4;FANCI;STIL;UBE2C;PLK1;NDC80;ZWINT;TPX2;ANLN;KIF18B;KIF4A;PHF19;ARHGAP11A;TOP2A;NCAPG2;KIF14;KIF11;BRCA1;FOXM1;KIF15;LMNB1;TUBA1C;TUBA1B;PBK;MYBL2;TK1;SPDL1;CEP55;DLGAP5;TCF19;CKAP2L;TUBB;KIF23;KIF22;CIT;CC…
KO_Downregulated_527_Genes	MCF7_Perturbations_from_GEO_down	resveratrol GSE25412 mcf7:311	1.10509e-60	7.38569e-59	1810.91	ARHGAP11A;TOP2A;ERCC6L;NCAPG2;RTKN2;CCNF;HJURP;KIF14;BUB1B;KIF11;BRCA1;TTF2;FOXM1;MKI67;SMC4;SMC2;KIF15;LMNB1;MYB;PBK;TNFSF10;MYBL2;TK1;SPDL1;GTSE1;CEP55;DLGAP5;TMPO;TCF19;CKAP2L;CKAP2;ELOVL6;KIF23;KIF22;SYTL5;KNSTRN;CIT;CCNA2;ASPM;MELK;MTHFD1;ESPL1;KIFC1;FANCD2;DEPDC1;KIF2C;MTFR2;KIF20B;PRR11;CDCA2;CDCA3;CDCA5;TROAP;NCAPG;CDCA8;TTK;HMMR;SKA3;IQGAP3;NCAPH;SKA1;AURKB;AURKA;CCNB2;CCNB1;CDC45;RACGAP…
KO_Downregulated_527_Genes	MCF7_Perturbations_from_GEO_down	Nutlin-3a GSE50650 mcf7:357	4.52406e-59	2.59164e-57	1675.12	ARHGAP11A;TOP2A;FHOD3;ERCC6L;NCAPG2;RTKN2;CCNF;HJURP;KIF14;BUB1B;KIF11;BRCA1;FOXM1;MKI67;SMC2;MYLK;CEP128;NRGN;KIF15;LMNB1;CDC20;MT2A;RGS2;PBK;MYBL2;TK1;SPDL1;GTSE1;CEP55;DLGAP5;TCF19;GAS2L3;CKAP2L;KIF24;KIF23;KIF22;KNSTRN;ETV5;CIT;CCNA2;ASPM;MELK;ESPL1;KIFC1;FANCD2;DEPDC1;BIRC5;KIF2C;MTFR2;KIF20A;KIF20B;ASF1B;CDCA2;CDCA3;CDCA5;TROAP;NCAPG;CDCA8;TTK;HMMR;SKA3;NCAPH;SKA1;AURKB;AURKA;CCNB1;HIRIP3;C…
KO_Downregulated_527_Genes	MCF7_Perturbations_from_GEO_down	ethanol GSE46924 mcf7:11	7.16085e-59	3.58938e-57	1907.04	TOP2A;ARHGAP11A;ERCC6L;CCNF;NCAPG2;KIF14;HJURP;BUB1B;KIF11;BRCA1;MKI67;FOXM1;SMC2;KIF15;LMNB1;NRGN;CDC20;PBK;MYBL2;TK1;SPDL1;GTSE1;CEP55;DLGAP5;TCF19;GAS2L3;ACOT7;CKAP2L;TUBB;KIF23;KIF22;SYTL5;KNSTRN;CCNA2;ASPM;TUBB2A;MELK;ESPL1;DEPDC1;BIRC5;KIF2C;KIF20A;MTFR2;ASF1B;CDCA2;CDCA3;CDCA5;TROAP;NCAPG;CDCA8;TTK;HMMR;SKA3;NCAPH;SKA1;AURKB;AURKA;CCNB1;CDC45;RACGAP1;FAM83D;PLK4;FANCI;STIL;CENPW;RRM2;SPAG5…
KO_Downregulated_527_Genes	MCF7_Perturbations_from_GEO_down	ethanol and 27-Hydroxycholestero GSE46924 mcf7:9	1.40548e-57	6.26221e-56	1863.31	TOP2A;ARHGAP11A;ERCC6L;NCAPG2;KIF14;HJURP;BUB1B;KIF11;BRCA1;MKI67;FOXM1;SMC2;KIF15;LMNB1;NRGN;CDC20;MYB;PBK;MYBL2;TK1;SPDL1;CEP55;DLGAP5;TCF19;DUSP5;STARD4;GAS2L3;CKAP2L;KIF23;SYTL5;KNSTRN;CCNA2;ASPM;TUBB2A;MELK;ESPL1;DEPDC1;BIRC5;KIF2C;KIF20A;MTFR2;ASF1B;CDCA2;CDCA3;CDCA5;NCAPG;CDCA8;TTK;HMMR;SKA3;NCAPH;SKA1;ACAT2;AURKB;AURKA;CCNB1;CDC45;RACGAP1;FAM83D;PLK4;CA12;FANCI;STIL;CENPW;RRM2;SPAG5;UBE2C…
KO_Downregulated_527_Genes	MCF7_Perturbations_from_GEO_down	4-hydroxytamoxifen(4-OHT) GSE35428 mcf7:337	2.91064e-57	1.16717e-55	1684.85	ARHGAP11A;TOP2A;ERCC6L;NCAPG2;CCNF;HJURP;KIF14;BUB1B;KIF11;BRCA1;FOXM1;MKI67;SMC2;NRGN;KIF15;LMNB1;CDC20;PBK;MYBL2;TK1;SPDL1;GTSE1;CEP55;DLGAP5;TCF19;DUSP5;GAS2L3;ACOT7;CKAP2L;KIF23;KIF22;KNSTRN;CCNA2;ASPM;TUBB2A;MELK;ESPL1;DEPDC1;BIRC5;KIF2C;MTFR2;KIF20A;ASF1B;CDCA2;CDCA3;CDCA5;TROAP;NCAPG;CDCA8;TTK;HMMR;SKA3;LRP8;NCAPH;SKA1;AURKB;AURKA;CCNB1;CDC45;RACGAP1;FAM83D;PLK4;FANCI;SIGLEC15;STIL;CENPW;R…
KO_Downregulated_527_Genes	MCF7_Perturbations_from_GEO_up	E2 6 hrs GSE45643 mcf7:213	3.07592e-59	1.22422e-56	1901.81	TOP2A;CSE1L;CCNF;NCAPG2;KIF14;HJURP;KIF11;TTF2;FOXM1;LMNB1;CDC20;TUBA1C;MT2A;TUBA1B;PNP;TUBA1A;MYB;PBK;TK1;SPDL1;KPNA2;CEP55;DLGAP5;TMPO;ACOT7;CKAP2L;TUBB;AHSA1;KNSTRN;NME1;CCNA2;ASPM;MELK;KIFC1;FANCD2;DEPDC1;TIMELESS;BIRC5;KIF2C;KIF20A;KIF20B;PRR11;ASF1B;CDCA2;CDCA3;CDCA5;TROAP;NCAPG;CDCA8;TTK;HMMR;SKA3;ACAT2;AURKB;AURKA;CCNB2;CCNB1;HSPH1;HIRIP3;CDC45;RACGAP1;ECT2;FAM83D;LDLR;BUB1;PLK4;CA12;FANC…
KO_Downregulated_527_Genes	MCF7_Perturbations_from_GEO_up	estradiol GSE46924 mcf7:467	2.97508e-55	5.92041e-53	1549.83	ARHGAP11A;TOP2A;ERCC6L;NCAPG2;CCNF;HJURP;KIF14;BUB1B;KIF11;BRCA1;FOXM1;MKI67;SMC2;CEP128;KIF15;LMNB1;CDC20;MYB;PBK;MYBL2;TK1;SPDL1;GTSE1;CEP55;DLGAP5;TCF19;GAS2L3;ACOT7;CKAP2L;TUBB;KIF23;SYTL5;KNSTRN;CCNA2;ASPM;TUBB2A;MELK;ESPL1;DEPDC1;BIRC5;KIF2C;MTFR2;KIF20A;ASF1B;CDCA2;CDCA3;CDCA5;NCAPG;CDCA8;TTK;HMMR;SKA3;LRP8;NCAPH;SKA1;ACAT2;AURKB;AURKA;CCNB1;CDC45;RACGAP1;FAM83D;BUB1;PLK4;FANCI;STIL;CENPW;…
KO_Downregulated_527_Genes	MCF7_Perturbations_from_GEO_up	estradiol GDS4063 mcf7:94	5.01191e-55	6.64913e-53	1738.96	TOP2A;ERCC6L;CCNF;NCAPG2;KIF14;HJURP;BUB1B;PLAT;BRCA1;CTSV;MKI67;FOXM1;PITPNC1;KIF15;NRGN;CDC20;PNP;PBK;MYBL2;TK1;SPDL1;CEP55;DLGAP5;TMPO;ACOT7;S100A2;KIF23;ETV4;MMP10;CCNA2;CCNA1;ASPM;TUBB2A;MELK;PKM;ESPL1;KIFC1;DEPDC1;BIRC5;KIF2C;KIF20A;MET;ASF1B;CDCA3;NCAPG;CDCA8;TTK;HMMR;CORO1A;LRP8;NCAPH;SKA1;ACAT2;AURKB;GLB1L2;CDC45;SH3TC1;UCP2;LRIG1;PLK4;CA12;FANCI;RRM2;SPAG5;UBE2C;PLCL1;PLK1;TUBB4B;SHCBP1…
KO_Downregulated_527_Genes	MCF7_Perturbations_from_GEO_up	Progesterone receptor isoform B GSE45643 mcf7:215	4.6936e-52	4.67013e-50	1578.71	TOP2A;CCNF;NCAPG2;KIF14;HJURP;TTF2;FOXM1;LMNB1;CDC20;TUBA1C;TUBA1B;PNP;TUBA1A;PBK;TK1;SPDL1;KPNA2;CEP55;DLGAP5;TMPO;GAS2L3;ACOT7;CKAP2L;TUBB;AHSA1;KNSTRN;NME1;CCNA2;ASPM;MELK;KIFC1;DEPDC1;TIMELESS;BIRC5;KIF2C;KIF20A;KIF20B;PRR11;ASF1B;CDCA2;CDCA3;CDCA5;TROAP;NCAPG;CDCA8;TTK;HMMR;AURKB;AURKA;CCNB2;CCNB1;HSPH1;CDC45;RACGAP1;ECT2;FAM83D;LDLR;BUB1;PLK4;CA12;FANCI;STIL;CENPW;RRM2;UBE2C;TUBB4B;ZWINT;TP…
KO_Downregulated_527_Genes	MCF7_Perturbations_from_GEO_up	estradiol GSE8597 mcf7:54	1.00453e-51	7.99605e-50	1363	ARHGAP11A;TOP2A;ERCC6L;NCAPG2;HJURP;KIF14;BUB1B;KIF11;BRCA1;TTF2;FOXM1;MKI67;SMC4;SMC2;KIF15;LMNB1;CDC20;PNP;PBK;MYBL2;TK1;SPDL1;GTSE1;CEP55;DLGAP5;TMPO;TCF19;GAS2L3;ACOT7;CKAP2L;KIF23;KNSTRN;CCNA2;ASPM;MELK;MTHFD1;ESPL1;DEPDC1;TIMELESS;BIRC5;KIF2C;MTFR2;KIF20A;ASF1B;DNMT1;CDCA2;CDCA3;CDCA5;NCAPG;CDCA8;TTK;HMMR;SKA3;LRP8;NCAPH;SKA1;ACAT2;AURKB;CDC45;RACGAP1;FAM83D;E2F7;PLK4;FANCI;STIL;CENPW;RRM2;…
KO_Downregulated_527_Genes	MCF7_Perturbations_from_GEO_up	Progesterone receptor isoform B GSE45643 mcf7:214	6.61268e-49	4.38641e-47	1479.4	TOP2A;NRP1;CCNF;NCAPG2;KIF14;HJURP;TTF2;LMNB1;CDC20;TUBA1C;TUBA1B;TUBA1A;PBK;TK1;SPDL1;KPNA2;CEP55;DLGAP5;TMPO;GAS2L3;CKAP2L;TUBB;KIF23;KNSTRN;CCNA2;ASPM;MELK;ESPL1;KIFC1;DEPDC1;TIMELESS;BIRC5;KIF2C;KIF20A;KIF20B;PRR11;ASF1B;CDCA2;CDCA3;CDCA5;TROAP;NCAPG;CDCA8;TTK;HMMR;AURKB;AURKA;CCNB2;CCNB1;HIRIP3;CDC45;ECT2;FAM83D;BUB1;PLK4;CA12;FANCI;GABBR2;STIL;CENPW;UBE2C;ZG16B;TUBB4B;ZWINT;ANLN;CENPE;CENPF…
KO_Downregulated_527_Genes	MCF7_Perturbations_from_GEO_up	insulin-like growth factor 1 GDS4063 mcf7:95	3.27126e-47	1.85995e-45	1272.72	TOP2A;ERCC6L;NCAPG2;KIF14;HJURP;BUB1B;BRCA1;MKI67;FOXM1;PVR;KIF15;NRGN;CDC20;ARHGDIA;PBK;MYBL2;TK1;SPDL1;CEP55;DLGAP5;TMPO;DUSP5;ACOT7;S100A2;KIF23;MMP10;CIT;CCNA2;TOX3;ASPM;MELK;PKM;ESPL1;INCENP;KIFC1;DEPDC1;BIRC5;TRIB3;KIF2C;KIF20A;ARHGEF2;ASF1B;TROAP;NCAPG;CDCA8;TTK;HMMR;CORO1A;NCAPH;SKA1;ACAT2;AURKB;AURKA;CCNB1;HIRIP3;CDC45;RACGAP1;PLK4;STIL;RRM2;SPAG5;UBE2C;PLK1;GINS4;SHCBP1;ZWINT;NDC80;TPX2…
KO_Downregulated_527_Genes	MCF7_Perturbations_from_GEO_up	Estrogen GSE31118 mcf7:12	2.03634e-38	1.01308e-36	976.735	TOP2A;ARHGAP11A;ERCC6L;CCNF;KIF14;BUB1B;KIF11;GRPR;KIF15;CEP128;CDC20;MYB;PBK;SPDL1;CEP55;DLGAP5;STARD4;GAS2L3;CKAP2L;ITGA2;SYTL5;KNSTRN;ASPM;TMEFF2;ESPL1;DEPDC1;KIF2C;KIF20A;KIF20B;PRR11;CD44;CDCA2;CDCA3;TROAP;NCAPG;CDCA8;STC1;TTK;HMMR;IQGAP3;THSD4;AURKA;RACGAP1;LRIG1;BUB1;PLK4;CCDC18;CENPW;SPAG5;PLK1;GINS4;NDC80;TPX2;ANLN;CENPE;CENPF;KIF18B;FABP7;KIF4A;NCAPD2;MAMLD1;CDKN3
KO_Downregulated_527_Genes	MCF7_Perturbations_from_GEO_up	17beta-estradiol GSE4668 mcf7:74	1.12712e-29	4.9844e-28	541.475	TOP2A;CSE1L;NCAPG2;MSMO1;TMEM97;FOXM1;SMC4;CDC20;TUBA1C;TUBA1B;PNP;LGALS1;TUBA1A;PSMD2;PBK;MYBL2;KPNA2;TUBB;GTF3A;CKAP2;AHSA1;ELOVL6;NME1;CCNA2;ASPM;MELK;PKM;MTHFD1;ESPL1;TAGLN2;KIF20A;PRR11;ASF1B;IDI1;DNMT1;CDCA8;ACAT2;AURKA;CCNB2;CCNB1;HSPH1;RACGAP1;CCT5;S100A10;FDFT1;CA12;FANCI;FDPS;RRM2;UBE2C;PLK1;TUBB4B;ZWINT;TPX2;ESYT1;TRIP13;DHCR7;CDKN3
KO_Downregulated_527_Genes	MCF7_Perturbations_from_GEO_up	17beta-estradiol GSE4668 mcf7:73	1.15441e-27	4.59455e-26	465.001	TOP2A;GPI;CSE1L;NCAPG2;MSMO1;TMEM97;FOXM1;SMC4;CDC20;TUBA1C;TUBA1B;PNP;LGALS1;TUBA1A;PSMD2;MYBL2;KPNA2;TMPO;TUBB;GTF3A;AHSA1;ELOVL6;LSS;NME1;ASPM;MELK;PKM;MTHFD1;ESPL1;TAGLN2;KIF20A;PRR11;ASF1B;IDI1;DNMT1;CDCA8;HMGCR;ACAT2;AURKA;CCNB2;CCNB1;HSPH1;RACGAP1;CCT5;FDFT1;CA12;FANCI;FDPS;RRM2;UBE2C;TUBB4B;ZWINT;SQLE;TPX2;ESYT1;TRIP13;DHCR7
KO_Downregulated_527_Genes	MGI_Mammalian_Phenotype_2013	MP0002080 prenatal lethality	2.56527e-06	0.000972236	24.0691	NRP1;CSE1L;NCAPG2;CCNF;SLC2A1;HBB;BUB1B;PLAT;KIF11;BRCA1;FOXM1;ETS2;HK2;CDC20;RGS4;CDH5;NSDHL;SALL1;ARHGDIA;MYB;REV3L;MYBL2;NKX3-1;CPT1A;PCYT2;KIF22;RANGAP1;ETV4;ETV5;RUNX1;TGFBR2;CCNA2;MMP14;MTHFD1;ESPL1;INCENP;TIMELESS;BIRC5;DSG2;MET;FREM2;ENG;DNMT1;SLC20A1;LRP5;CDCA8;PLA2G3;CXCR4;GATA3;HMGCR;HSD17B7;EGFR;AURKA;CCNB2;CCNB1;CDC45;RACGAP1;KIF3B;PDPN;ECT2;LDLR;E2F7;FDFT1;PLK4;STIL;WNT7B;TXNRD1;PLK…
KO_Downregulated_527_Genes	MGI_Mammalian_Phenotype_2013	MP0003077 abnormal cell cycle	6.3647e-06	0.00120611	46.9568	CCNF;PLK1;BUB1B;CDCA8;BRCA1;FOXM1;AURKA;CDC20;CCNA2;CCNA1;CENPE;ESPL1;TACC3;BIRC5;MYBL2;BUB1;TMPO
KO_Downregulated_527_Genes	MGI_Mammalian_Phenotype_2013	MP0000383 abnormal hair follicle	2.92217e-05	0.00369168	129.956	RBL1;KSR1;TGFA;GATA3;EGFR;ETS2
KO_Downregulated_527_Genes	MGI_Mammalian_Phenotype_2013	MP0002873 normal phenotype	8.33608e-05	0.00775056	16.6493	CD40;ITGB5;SH2D4A;CTSZ;FZD10;BRCA1;GRPR;SLC6A1;SAT1;ETS2;MYLK;RGS4;RGS2;SALL1;EFEMP1;LGALS1;MYB;MYBL2;ITGA2;ETV1;IL17RD;MMP10;RUNX1;TGFBR2;MMP14;ELF1;RBL1;FANCD2;BIRC5;LMX1B;MET;TRIB2;CD44;ENG;DNMT1;SLC20A1;MVP;LRRC17;GCNT1;STC1;ITPR3;GATA3;PCDH12;HMGCR;LRP8;EGFR;CDC45;GRK5;MBP;ST3GAL1;LDLR;BUB1;E2F7;NTSR1;SPAG5;MYO5A;LHX1;TACC3;PTPN3;CBLN1
KO_Downregulated_527_Genes	MGI_Mammalian_Phenotype_2013	MP0001614 abnormal blood vessel	0.00010225	0.00775056	18.5886	NRP1;COL15A1;SLC20A1;CCNF;LRP5;TGFA;HBB;CXCR4;PLAT;FOXM1;HSD17B7;ETS2;CDH5;NSDHL;RGS2;EFEMP1;MYB;PDPN;REV3L;LDLR;E2F7;ANGPT2;WNT7B;PLAUR;MMP9;RUNX1;TGFBR2;VANGL1;ADAM19;MMP14;PTPRB;PECAM1;F2RL1;ITGA6;DHCR7;LMX1B;LPIN1;TLR4;ENG
KO_Downregulated_527_Genes	MGI_Mammalian_Phenotype_2013	MP0000609 abnormal liver physiology	0.000127296	0.00804089	21.3226	AGPAT5;SLC20A1;SHMT1;LRP5;HBB;FOXM1;SAT1;EGFR;FADS2;C3AR1;TNFSF10;LDLR;PCYT2;PLAUR;NME1;TGFBR2;CENPE;FABP4;RBL1;ESPL1;PECAM1;F2RL1;DHCR7;LPIN1;MET;TLR4
KO_Downregulated_527_Genes	MGI_Mammalian_Phenotype_2013	MP0001697 abnormal embryo size	0.000150062	0.00812477	20.3296	NRP1;CSE1L;CCNF;SLC2A1;KIF11;BRCA1;HSD17B7;EGFR;ETS2;LMNB1;CDC20;NSDHL;KIF3B;REV3L;E2F7;PLK4;TXNRD1;RANGAP1;NME1;TGFBR2;PTPRB;SLC7A7;ESPL1;LHX1;TACC3;MET;ENG
KO_Downregulated_527_Genes	MGI_Mammalian_Phenotype_2013	MP0002925 abnormal cardiovascular devel	0.00019125	0.00828042	18.3083	NRP1;SLC20A1;CCNF;LRP5;TGFA;CXCR4;PLAT;BRCA1;FOXM1;HSD17B7;ETS2;CDH5;NSDHL;KIF3B;MYB;PDPN;REV3L;E2F7;ANGPT2;PLAUR;MMP9;RUNX1;TGFBR2;VANGL1;ADAM19;MMP14;PTPRB;F2RL1;ITGA6;LMX1B;ENG
KO_Downregulated_527_Genes	MGI_Mammalian_Phenotype_2013	MP0010678 abnormal skin adnexa	0.000196633	0.00828042	70.785	RBL1;KSR1;TGFA;GATA3;EGFR;ETS2
KO_Downregulated_527_Genes	MGI_Mammalian_Phenotype_2013	MP0000001 mammalian phenotype	0.000231977	0.00839084	12.1566	TRAF3IP2;BUB1B;PLAT;FZD10;GRPR;SAT1;ETS2;MYLK;TM7SF2;CDC20;RGS4;CDH5;FADS2;NSDHL;RGS2;SALL1;EFEMP1;LGALS1;ARHGDIA;MYB;C3AR1;TNFSF10;EPHB1;CPT1A;RUNX1;ADAM19;MTHFD1;BIN1;FANCD2;ADAM12;PRKCQ;LMX1B;EZR;TRIB2;FREM2;CARD11;DNMT1;PLA2G3;STC1;TGFA;ITPR3;GATA3;PCDH12;NDRG1;NPAS2;GRK5;ST3GAL1;NTSR1;FDFT1;PLK4;STIL;ST8SIA2;MYO5A;SMARCA2;PTPRB;LHX1;DHCR7;NRP1;CD40;ITGB5;SH2D4A;SH3KBP1;CTSZ;DYSF;SLC2A1;LAMC2…
KO_Downregulated_527_Genes	MGI_Mammalian_Phenotype_2017	MP:0004046 abnormal mitosis	2.91963e-06	0.00644362	97.7146	CDC20;PLK4;CENPE;TACC3;BUB1B;CDCA8;KIF20B;BUB1;AURKB;AURKA
KO_Downregulated_527_Genes	MGI_Mammalian_Phenotype_2017	MP:0002169 no abnormal phenotype detected	7.07917e-06	0.00781186	21.6389	ITGB5;SH2D4A;RASGRF2;CTSZ;HBB;FZD10;BRCA1;GRPR;SLC6A1;MKI67;SAT1;ETS2;HK2;MYLK;RGS4;CDH5;RGS2;SALL1;EFEMP1;UBASH3B;ADGRE5;MYB;MYBL2;TK1;ITGA2;EMP1;ETV1;IL17RD;MMP10;RUNX1;TGFBR2;MMP14;PKM;CDCP1;RBL1;SAPCD2;BIRC5;LMX1B;MET;TRIB2;TLR4;CD44;ENG;DNMT1;FBLIM1;SLC20A1;MVP;LRP5;STC1;ITPR3;GATA3;PCDH12;HMGCR;LRP8;CDC45;GRK5;LRIG1;ST3GAL1;LDLR;BUB1;E2F7;NTSR1;SPAG5;TXNRD1;MYO5A;SHCBP1;VANGL1;LHX1;KIF4A;TA…
KO_Downregulated_527_Genes	MGI_Mammalian_Phenotype_2017	MP:0011092 embryonic lethality, complete penetrance	2.04335e-05	0.0119752	32.0137	PLK4;GPI;NRP1;CPT1A;DOCK4;PCYT2;WNT7B;BUB1B;BRCA1;HMGCR;NCAPH;EGFR;ETV5;SMC2;AURKA;SQLE;CDH5;CCNB1;MTHFD1;ESPL1;INCENP;BUB1
KO_Downregulated_527_Genes	MGI_Mammalian_Phenotype_2017	MP:0001860 liver inflammation	2.77547e-05	0.0119752	49.346	NCOA5;SLC43A2;AMFR;TNFSF10;PLAUR;PECAM1;F2RL1;CTSV;TK1;TLR4;LDLR;CD44
KO_Downregulated_527_Genes	MGI_Mammalian_Phenotype_2017	MP:0002123 abnormal definitive hematopoiesis	3.67319e-05	0.0119752	50.8567	CDH5;SPRED2;RBL1;SLC20A1;MYB;TACC3;BUB1B;CD9;GATA3;CD44;RUNX1
KO_Downregulated_527_Genes	MGI_Mammalian_Phenotype_2017	MP:0011098 embryonic lethality during organogenesis, complete penetrance	3.69362e-05	0.0119752	23.7203	FHOD3;NRP1;SLC20A1;CCNF;SLC2A1;GATA3;BRCA1;HSD17B7;EGFR;ETS2;CDC20;CDH5;NSDHL;EBP;PNP;KIF3B;ADGRG6;REV3L;BUB1;FDFT1;STIL;TXNRD1;RUNX1;TGFBR2;PTPRB;MTHFD1;LHX1;TACC3;KIF20B;FGF13;MET;ENG
KO_Downregulated_527_Genes	MGI_Mammalian_Phenotype_2017	MP:0011096 embryonic lethality between implantation and somite formation, complete penetrance	3.82073e-05	0.0119752	31.6924	PLK4;CSE1L;NCAPG2;GINS4;BUB1B;KNL1;KIF11;BRCA1;CDC20;CCNA2;CENPE;CDC45;ESPL1;REV3L;TIMELESS;BIRC5;MYBL2;MET;BUB1
KO_Downregulated_527_Genes	MGI_Mammalian_Phenotype_2017	MP:0005602 decreased angiogenesis	4.3408e-05	0.0119752	61.6167	NRP1;MMP14;PLAUR;PLAT;ANGPTL4;TLR4;CD44;ENG;DCBLD2
KO_Downregulated_527_Genes	MGI_Mammalian_Phenotype_2017	MP:0003111 abnormal cell nucleus morphology	0.000102725	0.0251906	68.6569	ESPL1;CDCA8;BIRC5;BRCA1;AURKB;AURKA;LMNB1
KO_Downregulated_527_Genes	MGI_Mammalian_Phenotype_2017	MP:0000788 abnormal cerebral cortex morphology	0.000123966	0.0273592	33.3358	KIF14;PLAUR;CXCR4;ITPR3;HSD17B7;SORCS2;LRP8;EGFR;TUBB2B;TUBA1A;ITGA6;LMX1B;KIF20B
KO_Downregulated_527_Genes	MGI_Mammalian_Phenotype_Level_3	MP0004196 abnormal prenatal growth/weig	1.22163e-05	0.00081849	24.6614	NRP1;SLC20A1;CSE1L;CCNF;LRP5;SLC2A1;CXCR4;GATA3;KIF11;BRCA1;HSD17B7;EGFR;ETS2;HK2;LMNB1;CDC20;CDH5;NSDHL;SALL1;KIF3B;PDPN;REV3L;BUB1;E2F7;FDFT1;PLK4;STIL;TXNRD1;RANGAP1;NME1;TGFBR2;VANGL1;PTPRB;SLC7A7;RBL1;ESPL1;FANCD2;LHX1;TACC3;DHCR7;MET;ENG
KO_Downregulated_527_Genes	MGI_Mammalian_Phenotype_Level_3	MP0002139 abnormal hepatobiliary system	0.000135259	0.00271946	20.7123	AGPAT5;SLC20A1;SHMT1;LRP5;HBB;FOXM1;SAT1;EGFR;FADS2;C3AR1;TNFSF10;LDLR;STARD4;PCYT2;PLAUR;NME1;TGFBR2;CENPE;FABP4;RBL1;ESPL1;PECAM1;F2RL1;DHCR7;LPIN1;MET;TLR4
KO_Downregulated_527_Genes	MGI_Mammalian_Phenotype_Level_3	MP0001672 abnormal embryogenesis/ devel	0.00020286	0.00271946	14.8761	NRP1;CSE1L;NCAPG2;CCNF;SLC2A1;BUB1B;KIF11;BRCA1;ETS2;HK2;LMNB1;CDC20;CDH5;NSDHL;SALL1;REV3L;MYBL2;DLGAP5;KIF22;RANGAP1;ETV4;RUNX1;NME1;TGFBR2;CCNA2;SLC7A7;ESPL1;INCENP;BIRC5;LMX1B;FREM2;ENG;DNMT1;SLC20A1;CDCA8;PLA2G3;GATA3;HSD17B7;EGFR;AURKA;CDC45;RACGAP1;KIF3B;E2F7;FDFT1;PLK4;STIL;WNT7B;TXNRD1;PLK1;VANGL1;CENPE;PTPRB;LHX1;TACC3
KO_Downregulated_527_Genes	MGI_Mammalian_Phenotype_Level_3	MP0000001 mammalian phenotype	0.000228831	0.00271946	14.187	CD40;ITGB5;SH2D4A;CTSZ;FZD10;BRCA1;GRPR;SLC6A1;SAT1;ETS2;MYLK;CDC20;RGS4;RGS2;SALL1;EFEMP1;LGALS1;MYB;MYBL2;ITGA2;ETV1;IL17RD;MMP10;RUNX1;NME1;TGFBR2;MMP14;ELF1;RBL1;FANCD2;BIRC5;LMX1B;MET;TRIB2;CD44;ENG;DNMT1;SLC20A1;MVP;LRRC17;GCNT1;STC1;ITPR3;GATA3;PCDH12;HMGCR;LRP8;EGFR;CDC45;GRK5;ST3GAL1;LDLR;BUB1;E2F7;NTSR1;SPAG5;MYO5A;LHX1;TACC3;PTPN3;CBLN1
KO_Downregulated_527_Genes	MGI_Mammalian_Phenotype_Level_3	MP0002873 normal phenotype	0.000243534	0.00271946	14.2312	CD40;ITGB5;SH2D4A;CTSZ;FZD10;BRCA1;GRPR;SLC6A1;SAT1;ETS2;MYLK;RGS4;RGS2;SALL1;EFEMP1;LGALS1;MYB;MYBL2;ITGA2;ETV1;IL17RD;MMP10;RUNX1;TGFBR2;MMP14;ELF1;RBL1;FANCD2;BIRC5;LMX1B;MET;TRIB2;CD44;ENG;DNMT1;SLC20A1;MVP;LRRC17;GCNT1;STC1;ITPR3;GATA3;PCDH12;HMGCR;LRP8;EGFR;CDC45;GRK5;ST3GAL1;LDLR;BUB1;E2F7;NTSR1;SPAG5;LHX1;TACC3;PTPN3;CBLN1
KO_Downregulated_527_Genes	MGI_Mammalian_Phenotype_Level_3	MP0002169 no abnormal phenotype	0.000243534	0.00271946	14.2312	CD40;ITGB5;SH2D4A;CTSZ;FZD10;BRCA1;GRPR;SLC6A1;SAT1;ETS2;MYLK;RGS4;RGS2;SALL1;EFEMP1;LGALS1;MYB;MYBL2;ITGA2;ETV1;IL17RD;MMP10;RUNX1;TGFBR2;MMP14;ELF1;RBL1;FANCD2;BIRC5;LMX1B;MET;TRIB2;CD44;ENG;DNMT1;SLC20A1;MVP;LRRC17;GCNT1;STC1;ITPR3;GATA3;PCDH12;HMGCR;LRP8;EGFR;CDC45;GRK5;ST3GAL1;LDLR;BUB1;E2F7;NTSR1;SPAG5;LHX1;TACC3;PTPN3;CBLN1
KO_Downregulated_527_Genes	MGI_Mammalian_Phenotype_Level_3	MP0005621 abnormal cell physiology	0.000757811	0.00725334	12.1849	CCNF;CTSZ;SLC2A1;BUB1B;PLAT;BRCA1;FOXM1;SAT1;LMNB1;CDC20;CDH5;SALL1;PNP;AIFM2;REV3L;MYBL2;NKX3-1;TMPO;KSR1;RUNX1;CCNA2;CCNA1;RBL1;ESPL1;BIN1;FANCD2;BIRC5;DSG2;CD44;ENG;DNMT1;SLC20A1;LRP5;CDCA8;LRP8;EGFR;AURKA;UCP2;SH2B3;E2F7;PLK4;STIL;TXNRD1;PLK1;CENPE;TACC3;PMP22;TRIP13;BCL2L1
KO_Downregulated_527_Genes	MGI_Mammalian_Phenotype_Level_3	MP0010769 abnormal survival	0.00212436	0.0177915	8.54826	TRAF3IP2;CSE1L;CCNF;BUB1B;PLAT;ETS2;MYLK;CDC20;RGS4;CDH5;NSDHL;SALL1;EFEMP1;ARHGDIA;MYB;CPT1A;PCYT2;ADAM19;MTHFD1;BIN1;FANCD2;ADAM12;TIMELESS;PRKCQ;LMX1B;EZR;FREM2;CHRNA1;DNMT1;CDCA8;PLA2G3;GATA3;CCNB2;CCNB1;CHST11;RACGAP1;KIF3B;ECT2;FDFT1;PLK4;STIL;ST8SIA2;PLK1;MYO5A;DHCR24;VANGL1;PTPRB;LHX1;DHCR7;NRP1;NCAPG2;SLC2A1;LAMC2;KIF11;BRCA1;FOXM1;HK2;LMNB1;REV3L;MYBL2;NKX3-1;ETV1;KIF22;RANGAP1;ETV4;ETV…
KO_Downregulated_527_Genes	MGI_Mammalian_Phenotype_Level_3	MP0002166 altered tumor susceptibility	0.00306837	0.0228423	10.4911	DNMT1;CTSZ;BUB1B;BRCA1;FOXM1;PVR;ETS2;AURKA;CDC20;TNFSF10;REV3L;HIVEP3;BUB1;NKX3-1;PCYT1B;KSR1;PLK1;ETV4;MMP9;RUNX1;NME1;TGFBR2;BIN1;FANCD2;F2RL1;SPRY2;PRKCQ;MET;BCL2L1
KO_Downregulated_527_Genes	MGI_Mammalian_Phenotype_Level_3	MP0002060 abnormal skin morphology	0.0051838	0.0347315	9.25603	ITGB5;TRAF3IP2;SLC20A1;HBB;BUB1B;LAMC2;GATA3;BRCA1;EGFR;CDH5;FADS2;NSDHL;EFEMP1;MYB;PDPN;LRIG1;LDLR;TMPO;ANGPT2;KSR1;SMARCA2;MMP9;NME1;MMP14;PTPRB;RBL1;ITGA6;FREM2
KO_Downregulated_527_Genes	MGI_Mammalian_Phenotype_Level_4	MP0002080 prenatal lethality	2.50969e-06	0.000933606	24.1264	NRP1;CSE1L;NCAPG2;CCNF;SLC2A1;HBB;BUB1B;PLAT;KIF11;BRCA1;FOXM1;ETS2;HK2;CDC20;RGS4;CDH5;NSDHL;SALL1;ARHGDIA;MYB;REV3L;MYBL2;NKX3-1;CPT1A;PCYT2;KIF22;RANGAP1;ETV4;ETV5;RUNX1;TGFBR2;CCNA2;MMP14;MTHFD1;ESPL1;INCENP;TIMELESS;BIRC5;DSG2;MET;FREM2;ENG;DNMT1;SLC20A1;LRP5;CDCA8;PLA2G3;CXCR4;GATA3;HMGCR;HSD17B7;EGFR;AURKA;CCNB2;CCNB1;CDC45;RACGAP1;KIF3B;PDPN;ECT2;LDLR;E2F7;FDFT1;PLK4;STIL;WNT7B;TXNRD1;PLK…
KO_Downregulated_527_Genes	MGI_Mammalian_Phenotype_Level_4	MP0003077 abnormal cell cycle	5.90819e-06	0.00109892	47.5412	CCNF;PLK1;BUB1B;CDCA8;BRCA1;FOXM1;AURKA;CDC20;CCNA2;CCNA1;CENPE;ESPL1;TACC3;BIRC5;MYBL2;BUB1;TMPO
KO_Downregulated_527_Genes	MGI_Mammalian_Phenotype_Level_4	MP0002873 normal phenotype	8.17003e-05	0.00862959	16.6986	CD40;ITGB5;SH2D4A;CTSZ;FZD10;BRCA1;GRPR;SLC6A1;SAT1;ETS2;MYLK;RGS4;RGS2;SALL1;EFEMP1;LGALS1;MYB;MYBL2;ITGA2;ETV1;IL17RD;MMP10;RUNX1;TGFBR2;MMP14;ELF1;RBL1;FANCD2;BIRC5;LMX1B;MET;TRIB2;CD44;ENG;DNMT1;SLC20A1;MVP;LRRC17;GCNT1;STC1;ITPR3;GATA3;PCDH12;HMGCR;LRP8;EGFR;CDC45;GRK5;MBP;ST3GAL1;LDLR;BUB1;E2F7;NTSR1;SPAG5;MYO5A;LHX1;TACC3;PTPN3;CBLN1
KO_Downregulated_527_Genes	MGI_Mammalian_Phenotype_Level_4	MP0001614 abnormal blood vessel	9.95415e-05	0.00862959	18.6691	NRP1;COL15A1;SLC20A1;CCNF;LRP5;TGFA;HBB;CXCR4;PLAT;FOXM1;HSD17B7;ETS2;CDH5;NSDHL;RGS2;EFEMP1;MYB;PDPN;REV3L;LDLR;E2F7;ANGPT2;WNT7B;PLAUR;MMP9;RUNX1;TGFBR2;VANGL1;ADAM19;MMP14;PTPRB;PECAM1;F2RL1;ITGA6;DHCR7;LMX1B;LPIN1;TLR4;ENG
KO_Downregulated_527_Genes	MGI_Mammalian_Phenotype_Level_4	MP0000609 abnormal liver physiology	0.000122768	0.00862959	21.4614	AGPAT5;SLC20A1;SHMT1;LRP5;HBB;FOXM1;SAT1;EGFR;FADS2;C3AR1;TNFSF10;LDLR;PCYT2;PLAUR;NME1;TGFBR2;CENPE;FABP4;RBL1;ESPL1;PECAM1;F2RL1;DHCR7;LPIN1;MET;TLR4
KO_Downregulated_527_Genes	MGI_Mammalian_Phenotype_Level_4	MP0001697 abnormal embryo size	0.000144974	0.00862959	20.4563	NRP1;CSE1L;CCNF;SLC2A1;KIF11;BRCA1;HSD17B7;EGFR;ETS2;LMNB1;CDC20;NSDHL;KIF3B;REV3L;E2F7;PLK4;TXNRD1;RANGAP1;NME1;TGFBR2;PTPRB;SLC7A7;ESPL1;LHX1;TACC3;MET;ENG
KO_Downregulated_527_Genes	MGI_Mammalian_Phenotype_Level_4	MP0010678 abnormal skin adnexa	0.000164512	0.00862959	75.0476	RBL1;KSR1;TGFA;GATA3;EGFR;ETS2
KO_Downregulated_527_Genes	MGI_Mammalian_Phenotype_Level_4	MP0002925 abnormal cardiovascular devel	0.000185583	0.00862959	18.4069	NRP1;SLC20A1;CCNF;LRP5;TGFA;CXCR4;PLAT;BRCA1;FOXM1;HSD17B7;ETS2;CDH5;NSDHL;KIF3B;MYB;PDPN;REV3L;E2F7;ANGPT2;PLAUR;MMP9;RUNX1;TGFBR2;VANGL1;ADAM19;MMP14;PTPRB;F2RL1;ITGA6;LMX1B;ENG
KO_Downregulated_527_Genes	MGI_Mammalian_Phenotype_Level_4	MP0000001 mammalian phenotype	0.0002293	0.00889138	12.1776	TRAF3IP2;BUB1B;PLAT;FZD10;GRPR;SAT1;ETS2;MYLK;TM7SF2;CDC20;RGS4;CDH5;FADS2;NSDHL;RGS2;SALL1;EFEMP1;LGALS1;ARHGDIA;MYB;C3AR1;TNFSF10;EPHB1;CPT1A;RUNX1;ADAM19;MTHFD1;BIN1;FANCD2;ADAM12;PRKCQ;LMX1B;EZR;TRIB2;FREM2;CARD11;DNMT1;PLA2G3;STC1;TGFA;ITPR3;GATA3;PCDH12;NDRG1;NPAS2;GRK5;ST3GAL1;NTSR1;FDFT1;PLK4;STIL;ST8SIA2;MYO5A;SMARCA2;PTPRB;LHX1;DHCR7;NRP1;CD40;ITGB5;SH2D4A;SH3KBP1;CTSZ;DYSF;SLC2A1;LAMC2…
KO_Downregulated_527_Genes	MGI_Mammalian_Phenotype_Level_4	MP0002169 no abnormal phenotype	0.000239016	0.00889138	14.2749	CD40;ITGB5;SH2D4A;CTSZ;FZD10;BRCA1;GRPR;SLC6A1;SAT1;ETS2;MYLK;RGS4;RGS2;SALL1;EFEMP1;LGALS1;MYB;MYBL2;ITGA2;ETV1;IL17RD;MMP10;RUNX1;TGFBR2;MMP14;ELF1;RBL1;FANCD2;BIRC5;LMX1B;MET;TRIB2;CD44;ENG;DNMT1;SLC20A1;MVP;LRRC17;GCNT1;STC1;ITPR3;GATA3;PCDH12;HMGCR;LRP8;EGFR;CDC45;GRK5;ST3GAL1;LDLR;BUB1;E2F7;NTSR1;SPAG5;LHX1;TACC3;PTPN3;CBLN1
KO_Downregulated_527_Genes	MGI_Mammalian_Phenotype_Level_4_2019	MP:0004046 abnormal mitosis	9.54385e-06	0.0195851	76.1619	CDC20;PLK4;CENPE;TACC3;BUB1B;CDCA8;KIF20B;BUB1;AURKB;AURKA
KO_Downregulated_527_Genes	MGI_Mammalian_Phenotype_Level_4_2019	MP:0005602 decreased angiogenesis	1.61726e-05	0.0195851	67.9065	NRP1;CDH5;MMP14;PLAUR;PLAT;ANGPTL4;TLR4;CD44;ENG;DCBLD2
KO_Downregulated_527_Genes	MGI_Mammalian_Phenotype_Level_4_2019	MP:0009760 abnormal mitotic spindle morphology	7.47875e-05	0.0475045	96.7377	TPX2;PLK1;BIRC5;BUB1;AURKB;AURKA
KO_Downregulated_527_Genes	MGI_Mammalian_Phenotype_Level_4_2019	MP:0002123 abnormal definitive hematopoiesis	7.84549e-05	0.0475045	42.9209	CDH5;SPRED2;RBL1;SLC20A1;MYB;TACC3;BUB1B;CD9;GATA3;CD44;RUNX1
KO_Downregulated_527_Genes	MGI_Mammalian_Phenotype_Level_4_2019	MP:0011098 embryonic lethality during organogenesis, complete penetrance	0.000148924	0.061881	18.4185	FHOD3;NRP1;ERCC6L;SLC20A1;CCNF;SLC2A1;GATA3;BRCA1;HSD17B7;EGFR;ETS2;CDC20;CDH5;NSDHL;EBP;PNP;KIF3B;ADGRG6;REV3L;BUB1;FDFT1;STIL;GCH1;TXNRD1;RUNX1;TGFBR2;PTPRB;MTHFD1;LHX1;TACC3;KIF20B;FGF13;MET;ENG
KO_Downregulated_527_Genes	MGI_Mammalian_Phenotype_Level_4_2019	MP:0011096 embryonic lethality between implantation and somite formation, complete penetrance	0.000188289	0.061881	23.4328	PLK4;CSE1L;NCAPG2;GINS4;BUB1B;KNL1;BRCA1;KIF11;CDC20;CCNA2;CENPE;CDC45;ESPL1;REV3L;TIMELESS;BIRC5;MYBL2;MET;BUB1
KO_Downregulated_527_Genes	MGI_Mammalian_Phenotype_Level_4_2019	MP:0001469 abnormal contextual conditioning behavior	0.000190183	0.061881	48.3895	PREX1;ST8SIA2;PLAT;SLC6A1;LRP8;RYR3;NPAS2;NRGN
KO_Downregulated_527_Genes	MGI_Mammalian_Phenotype_Level_4_2019	MP:0011092 embryonic lethality, complete penetrance	0.000212342	0.061881	20.6073	PLK4;NRP1;CPT1A;DNMT1;DOCK4;PCYT2;WNT7B;BUB1B;BRCA1;HMGCR;NCAPH;EGFR;ETV5;SMC2;AURKA;SQLE;TPX2;CDH5;CCNB1;MTHFD1;ESPL1;INCENP;BUB1
KO_Downregulated_527_Genes	MGI_Mammalian_Phenotype_Level_4_2019	MP:0001698 decreased embryo size	0.000229946	0.061881	18.213	FHOD3;ERCC6L;CSE1L;CCNF;SLC2A1;KIF11;BRCA1;HSD17B7;EGFR;ETS2;AURKB;LMNB1;AURKA;CDC20;NSDHL;KIF3B;REV3L;PLK4;MYO10;TXNRD1;RANGAP1;TGFBR2;PTPRB;SLC7A7;MTHFD1;LHX1;TACC3;MET;ENG
KO_Downregulated_527_Genes	MGI_Mammalian_Phenotype_Level_4_2019	MP:0001879 abnormal lymphatic vessel morphology	0.0002756	0.0667504	63.2897	CDH5;ANGPT2;SYK;PDPN;PLXNA2;ANGPTL4
KO_Downregulated_527_Genes	MGI_Mammalian_Phenotype_Level_4_2021	no abnormal phenotype detected MP:0002169	2.42941e-06	0.00565685	24.3094	ITGB5;SH2D4A;RASGRF2;CTSZ;HBB;FZD10;BRCA1;GRPR;SLC6A1;MKI67;SAT1;ETS2;HK2;MYLK;RGS4;CDH5;RGS2;SALL1;EFEMP1;UBASH3B;MYB;MYBL2;TK1;ITGA2;EMP1;ETV1;IL17RD;MMP10;RUNX1;TGFBR2;MMP14;PKM;CDCP1;RBL1;SAPCD2;GPRIN1;BIRC5;LMX1B;TRIB2;TLR4;CD44;ENG;DNMT1;FBLIM1;SLC20A1;MVP;LRP5;STC1;ITPR3;GATA3;PCDH12;HMGCR;LRP8;ADAMTS14;CDC45;GRK5;LRIG1;ST3GAL1;LDLR;BUB1;E2F7;NTSR1;SPAG5;TXNRD1;MYO5A;SHCBP1;VANGL1;CENPF;LH…
KO_Downregulated_527_Genes	MGI_Mammalian_Phenotype_Level_4_2021	abnormal definitive hematopoiesis MP:0002123	5.92584e-06	0.00565685	67.143	CDH5;SPRED2;RBL1;SLC20A1;MYB;TACC3;BUB1B;HBB;CD9;GATA3;CD44;RUNX1
KO_Downregulated_527_Genes	MGI_Mammalian_Phenotype_Level_4_2021	abnormal mitosis MP:0004046	7.22151e-06	0.00565685	80.8437	CDC20;PLK4;CENPE;TACC3;BUB1B;CDCA8;KIF20B;BUB1;AURKB;AURKA
KO_Downregulated_527_Genes	MGI_Mammalian_Phenotype_Level_4_2021	decreased angiogenesis MP:0005602	1.09289e-05	0.00604631	73.9675	NRP1;CDH5;MMP14;PLAUR;PLAT;ANGPTL4;TLR4;CD44;ENG;DCBLD2
KO_Downregulated_527_Genes	MGI_Mammalian_Phenotype_Level_4_2021	abnormal mitotic spindle morphology MP:0009760	1.28645e-05	0.00604631	122.845	TPX2;PLK1;BUB1B;BIRC5;BUB1;AURKB;AURKA
KO_Downregulated_527_Genes	MGI_Mammalian_Phenotype_Level_4_2021	abnormal cerebral cortex morphology MP:0000788	1.94632e-05	0.0076231	42.9562	KIF14;PLAUR;CXCR4;ITPR3;HSD17B7;SORCS2;LRP8;EGFR;TUBB2B;TUBA1A;TUBB2A;ITGA6;LMX1B;KIF20B;CEP55
KO_Downregulated_527_Genes	MGI_Mammalian_Phenotype_Level_4_2021	abnormal hair cycle MP:0000427	2.4577e-05	0.00825086	102.903	KSR1;LRIG1;MYO5A;ITPR3;CTSV;GATA3;EGFR
KO_Downregulated_527_Genes	MGI_Mammalian_Phenotype_Level_4_2021	embryonic lethality, complete penetrance MP:0011092	4.02734e-05	0.0118303	26.5316	GPI;NRP1;DNMT1;DOCK4;BUB1B;BRCA1;HMGCR;NCAPH;EGFR;SMC2;AURKA;CDH5;CCNB1;BUB1;PLK4;CPT1A;PCYT2;WNT7B;ETV5;SQLE;TPX2;MTHFD1;ESPL1;INCENP;CENPO
KO_Downregulated_527_Genes	MGI_Mammalian_Phenotype_Level_4_2021	abnormal hair follicle orientation MP:0000383	5.93115e-05	0.0143496	151.188	KSR1;TGFA;CTSV;EGFR;ETS2
KO_Downregulated_527_Genes	MGI_Mammalian_Phenotype_Level_4_2021	embryonic lethality during organogenesis, complete penetrance MP:0011098	6.10622e-05	0.0143496	21.6141	FHOD3;NRP1;ERCC6L;SLC20A1;CCNF;SLC2A1;GATA3;BRCA1;HSD17B7;EGFR;ETS2;CDC20;CDH5;NSDHL;EBP;PNP;KIF3B;REV3L;BUB1;FDFT1;STIL;GCH1;TXNRD1;RUNX1;TGFBR2;SQLE;PTPRB;MTHFD1;LHX1;TACC3;KIF20B;FGF13;ENG
KO_Downregulated_527_Genes	Microbe_Perturbations_from_GEO_down	Mycobacterium tuberculosis human THP-1 macrophages GDS4781 microbe:224	7.07604e-25	2.19357e-22	546.789	TOP2A;CDCA2;CCNF;NCAPG2;HJURP;DYSF;KIF11;HMMR;AFF3;IQGAP3;NCAPH;KIF15;NRGN;CDC45;RACGAP1;MYB;PBK;MYBL2;DLGAP5;TCF19;SLC38A1;NUP210;SPAG5;PLK1;GINS4;KIF23;SHCBP1;CIT;TMEM154;TGFBR2;TPX2;ASPM;CENPF;CENPI;KIF4A;DEPDC1;TACC3;NCAPD2;ESYT1;PLP2;ASF1B;CDKN3
KO_Downregulated_527_Genes	Microbe_Perturbations_from_GEO_down	human herpesvirus-8 (HHV-8) human pulmonary microvascular endothelial cells (HMVEC-L) GDS3310 microbe:13	1.01202e-18	1.56864e-16	264.121	FHOD3;CDCA5;NCAPG2;KIF14;HJURP;CDCA8;BUB1B;KIF11;MKI67;NCAPH;SKA1;KIF15;CDC20;RGS4;CCNB1;RACGAP1;PBK;MYBL2;FAM83D;CEP55;PLK4;GABBR2;SCARA3;RRM2;S100A2;CKAP2L;PLK1;SHCBP1;CCNA2;TPX2;ANLN;CENPE;CCNA1;ASPM;SAPCD2;KIF4A;DEPDC1;TACC3;KIF2C;TRIB2;ASF1B;CDKN3
KO_Downregulated_527_Genes	Microbe_Perturbations_from_GEO_down	Hepatitis C virus JFH-1 human Huh7 hepatoma cells GDS4160 microbe:98	5.09948e-16	5.26946e-14	205.406	TOP2A;IDI1;CSE1L;HJURP;NCAPG;MSMO1;TMEM97;SAT1;NDRG1;ACAT2;AURKA;CDC20;TUBA1C;EBP;CCNB1;PSMD2;KPNA2;FAM83D;DLGAP5;S100A10;FDFT1;FDPS;RRM2;HMGCS1;SPAG5;TUBB;IDH1;TXNRD1;DHCR24;TUBB4B;ZWINT;TPX2;MELK;PKM;TACC3;KIF20A;DHCR7;CDKN3
KO_Downregulated_527_Genes	Microbe_Perturbations_from_GEO_down	Streptococcus pneumoniae D39 human pharyngeal epithelial cells GDS3041 microbe:15	3.63257e-13	2.81524e-11	129.205	GPI;CDCA5;BUB1B;PLAT;MSMO1;LAMC2;NDRG1;MT2A;TUBA1B;PNP;LGALS1;HSPH1;PSMD2;MYBL2;TK1;KPNA2;FAM83D;DLGAP5;CCT5;FDFT1;FDPS;STARD4;S100A2;MMP1;TUBB;ITGA2;AHSA1;TUBB4B;TPX2;TUBB2A;MELK;PKM;TAGLN2;ITGA6;PLP2;OCIAD2;MET;CD44;APOBEC3B
KO_Downregulated_527_Genes	Microbe_Perturbations_from_GEO_down	Pseudomonas aeruginosa human bronchial epithelial BEAS-2B cells GDS2606 microbe:133	8.56315e-13	5.30915e-11	142.724	GPI;IDI1;SLC20A1;MSMO1;TMEM97;TRAM2;LMNB1;RGS4;TUBA1C;CCNB2;SPDL1;FDFT1;HMGCS1;UBE2C;TUBB;IDH1;PLK1;EMP1;ARHGAP29;DHCR24;TUBB4B;NME1;SQLE;TPX2;KIFC1;CDC42EP3;DEPDC1;S100A6;TAGLN2;NCAPD2;EZR;CDKN3;BCL2L1
KO_Downregulated_527_Genes	Microbe_Perturbations_from_GEO_down	respiratory syncytial virus human bronchial epithelial BEAS-2B cells GDS2606 microbe:134	3.82548e-11	1.9765e-09	105.256	CSE1L;HJURP;CDCA8;BUB1B;MRPL15;LMNB1;AURKA;TUBA1C;TUBA1B;CCNB1;SPDL1;KPNA2;CCT5;EIF5A;RRM2;S100A2;UBE2C;TUBB;TXNRD1;PLK1;CKAP2;MICAL2;ARHGAP29;TUBB4B;ZWINT;NDC80;NME1;ASPM;MELK;S100A6;TAGLN2;TRIP13;CDKN3
KO_Downregulated_527_Genes	Microbe_Perturbations_from_GEO_down	Chlamydia trachomatis human HeLa cells GSE56168 microbe:278	3.6562e-10	1.61918e-08	74.599	TOP2A;IDI1;SH2D4A;CSE1L;NCAPG2;BUB1B;MRPL15;HMMR;KIF11;LMNB1;AURKA;CDC20;TUBA1C;CCNB1;HSPH1;TUBA1A;LGALS1;RACGAP1;S100A16;KPNA2;SLC38A1;STIL;NCOA5;UBE2C;DHCR24;NDC80;ZWINT;NME1;ASPM;TPX2;TMEFF2;CENPF;KIF18B;KIF4A;MYO5C;DSG2;PLP2;KIF20A;CALM1;ASF1B
KO_Downregulated_527_Genes	Microbe_Perturbations_from_GEO_down	Hepatitis C virus JFH-1 human Huh7 hepatoma cells GDS4160 microbe:94	2.19646e-09	8.51126e-08	81.6497	IDI1;MSMO1;TMEM97;ETS2;ACAT2;TUBA1C;MT2A;TUBA1B;CCNB1;HSPH1;TUBA1A;KPNA2;FAM83D;FDFT1;FDPS;ACOT7;HMGCS1;UBE2C;TUBB;TXNRD1;MICAL2;AHSA1;TUBB4B;ANLN;TUBB2A;PKM;TAGLN2;DHCR7;CDKN3
KO_Downregulated_527_Genes	Microbe_Perturbations_from_GEO_down	Hepatitis C virus JFH-1 human Huh7 hepatoma cells GDS4160 microbe:97	3.20262e-09	1.10312e-07	78.6439	IDI1;SH3KBP1;MSMO1;TMEM97;HMGCR;NDRG1;ACAT2;TUBA1C;MT2A;EBP;CCNB1;HSPH1;PSMD2;UCP2;KPNA2;FAM83D;S100A10;FDFT1;FDPS;RRM2;HMGCS1;TUBB;TUBB4B;TUBB2B;PKM;TACC3;TAGLN2;DHCR7;CDKN3
KO_Downregulated_527_Genes	Microbe_Perturbations_from_GEO_down	Leishmania amazonensis mouse amastigote GSE38261 microbe:260	1.73946e-08	5.39231e-07	74.774	DOCK4;CCNF;KIF14;NCAPG;KIF11;SKA3;AFF3;NCAPH;EGFR;KIF15;LMNB1;STIL;SPAG5;MICAL2;SHCBP1;ETV5;CCNA2;CENPE;ASPM;CENPF;SLCO3A1;PECAM1;KIF2C;TRIP13;PRR11
KO_Downregulated_527_Genes	Microbe_Perturbations_from_GEO_up	H1N1 influenza virus (pandemic strain) human peripheral blood cells GDS4240 microbe:174	9.36287e-30	2.92122e-27	469.979	ARHGAP11A;TOP2A;GPI;SLC44A1;NCAPG2;HJURP;KIF14;SLC2A1;BUB1B;KIF11;FOXM1;MKI67;SMC2;NRGN;KIF15;LMNB1;FADS2;PNP;LGALS1;MYB;C3AR1;PBK;MYBL2;TK1;KPNA2;CEP55;DLGAP5;KIF23;MMP9;CIT;CCNA2;ASPM;MELK;KIFC1;KIF2C;CDCA2;CDCA5;NCAPG;ARHGAP18;TTK;TMTC1;NCAPH;MED12L;AURKA;CCNB2;CCNB1;CDC45;ABLIM3;BUB1;PLK4;FANCI;RRM2;SPAG5;PLK1;DHCR24;SHCBP1;NDC80;TPX2;ANLN;CENPF;TP53I3;CENPI;KIF4A;CD9;APOBEC3B
KO_Downregulated_527_Genes	Microbe_Perturbations_from_GEO_up	lymphocytic choriomeningitis virus mouse spleen GDS4556 microbe:100	9.05235e-23	1.41217e-20	278.202	KIF14;BUB1B;PLAT;TMEM97;TRAM2;CDC20;C3AR1;MYBL2;GTSE1;CEP55;DLGAP5;TCF19;GAS2L3;ACOT7;CKAP2L;CKAP2;EMP1;MMP14;MELK;ESPL1;S100A6;KIF2C;MTFR2;TTLL12;PRR11;CDCA2;CDCA3;FBLIM1;CDCA5;TROAP;NCAPG;CRMP1;TTK;HMMR;SKA3;IQGAP3;NCAPH;AURKA;CCNB1;CDC45;RACGAP1;KCNMB1;ECT2;FAM83D;BUB1;E2F7;FANCI;STIL;RRM2;SPAG5;EDEM1;OSBPL3;PLK1;SHCBP1;TPX2;UCK2;SLCO3A1;CENPI;FABP7;TRIP13
KO_Downregulated_527_Genes	Microbe_Perturbations_from_GEO_up	gammaherpesvirus 68 (MHV-68) mouse spleen GDS4775 microbe:108	1.55506e-21	1.61726e-19	264.207	ARHGAP11A;TOP2A;NCAPG2;CCNF;KIF11;MKI67;HK2;IFIT2;LMNB1;CDC20;LGALS1;PBK;MYBL2;TK1;SPDL1;GAS2L3;CKAP2L;CKAP2;KIF22;CCNA2;ASPM;MMP14;MELK;PKM;ESPL1;BIRC5;KIF20A;ASF1B;CDCA2;CDCA5;NCAPG;CDCA8;HMMR;NCAPH;AURKB;AURKA;CCNB2;CCNB1;RACGAP1;ECT2;BUB1;E2F7;PLK4;STIL;RRM2;SPAG5;UBE2C;PLK1;SHCBP1;NDC80;CENPE;ANLN;CENPF;KIF18B;CENPI;CDKN3
KO_Downregulated_527_Genes	Microbe_Perturbations_from_GEO_up	HBV human Liver GSE38941 microbe:23	1.2632e-18	9.85296e-17	241.008	TOP2A;NCAPG;CXCR4;BUB1B;TTK;KIF11;HMMR;MKI67;CORO1A;AURKA;CDC20;CCNB1;LGALS1;RACGAP1;NCR3LG1;PBK;KPNA2;CEP55;DLGAP5;CA12;DUSP5;RRM2;UBE2C;OSBPL3;ITGA2;SHCBP1;ZWINT;NDC80;CCNA2;TPX2;ANLN;CENPE;ASPM;MELK;TP53I3;KIF4A;TACC3;S100A6;KIF20A;ANGPTL4;PLP2;TRIP13;CHST2;APOBEC3B;CDKN3
KO_Downregulated_527_Genes	Microbe_Perturbations_from_GEO_up	H1N1 influenza virus (pandemic strain) human peripheral blood cells GDS4240 microbe:173	1.33284e-17	8.31693e-16	202.572	ARHGAP11A;TOP2A;CDCA2;SLC44A1;CDCA5;HJURP;KIF14;NCAPG;TTK;TMTC1;HMMR;KIF11;FOXM1;MKI67;NCAPH;LMNB1;AURKA;CCNB2;CCNB1;CDC45;LGALS1;PBK;MYBL2;TK1;KPNA2;BUB1;CEP55;DLGAP5;PLK4;RRM2;SPAG5;PLK1;KIF23;MMP9;SHCBP1;CCNA2;ASPM;TPX2;ANLN;CENPF;MELK;CENPI;KIF4A;DEPDC1;TRIP13;CDKN3;APOBEC3B
KO_Downregulated_527_Genes	Microbe_Perturbations_from_GEO_up	Toxoplasma gondii human foreskin fibroblasts GDS4569 microbe:209	9.84809e-17	5.121e-15	227.603	AGPAT5;GPI;DNMT1;SLC20A1;LRRC17;STC1;PLAT;TMEM97;SAT1;NDRG1;ACAT2;RGS4;TUBA1C;MT2A;TUBA1B;PNP;TUBA1A;PSMD2;UCP2;LRIG1;LRRFIP1;KPNA2;CA12;EIF5A;DUSP5;RRM2;MMP1;TUBB;NETO2;TUBB4B;TM4SF1;NME1;TUBB2B;TUBB2A;TMEM158;PKM;PLP2;CD44
KO_Downregulated_527_Genes	Microbe_Perturbations_from_GEO_up	Chlamydia trachomatis human HeLa cells GSE56168 microbe:274	1.16213e-13	5.17979e-12	147.218	TOR4A;GPI;IDI1;KRT80;NNMT;CDCA5;MSMO1;HMGCR;SAT1;NDRG1;ACAT2;HK2;AURKB;AURKA;CDC20;MT2A;NSDHL;EBP;LGALS1;S100A16;S100A10;FDFT1;DUSP5;FDPS;RRM2;HMGCS1;SPAG5;PLAUR;DHCR24;TUBB4B;SQLE;PKM;S100A6;PLP2;DHCR7;CD44;CDKN3
KO_Downregulated_527_Genes	Microbe_Perturbations_from_GEO_up	Chlamydia trachomatis human HeLa GSE56168 microbe:280	1.941e-12	7.5699e-11	126.459	TOR4A;BCAR3;GPI;IDI1;KRT80;HJURP;MSMO1;HMGCR;SAT1;NDRG1;ACAT2;AURKA;CDC20;MT2A;NSDHL;EBP;LGALS1;S100A16;KPNA2;FDFT1;DUSP5;FDPS;RRM2;HMGCS1;CKAP2L;PLAUR;DHCR24;KNSTRN;SQLE;UCK2;CDCP1;S100A6;DHCR7;CD44;CDKN3
KO_Downregulated_527_Genes	Microbe_Perturbations_from_GEO_up	influenza A mouse spleen, 7 days post-infection GSE57454 microbe:324	4.64039e-12	1.60867e-10	118.245	TOP2A;ARHGAP11A;NCAPG;BUB1B;KIF11;MKI67;SMC2;KIF15;LMNB1;TUBA1C;CCNB2;TUBA1B;CCNB1;LGALS1;KPNA2;BUB1;CEP55;S100A10;RRM2;UBE2C;OSBPL3;PLK1;KIF23;SHCBP1;NME1;CCNA2;TPX2;CENPE;TUBB2A;TACC3;S100A6;BIRC5;TRIP13;PRR11;CDKN3
KO_Downregulated_527_Genes	Microbe_Perturbations_from_GEO_up	lymphocytic choriomeningitis virus mouse spleen GDS4556 microbe:102	5.42286e-12	1.69193e-10	106.156	CDCA2;CDCA5;SHMT1;NCAPG;BUB1B;TTK;TMEM97;HMMR;SKA3;TRAM2;HK2;IFIT2;LMNB1;CDC20;CCNB1;CDC45;LGALS1;RACGAP1;C3AR1;TNFSF10;GTSE1;BUB1;CEP55;EDEM1;OSBPL3;PLK1;EMP1;SHCBP1;TPX2;MELK;SLCO3A1;CENPI;FABP7;S100A6;KIF2C;MTFR2;TRIP13;PRR11;PHF19
KO_Downregulated_527_Genes	miRTarBase_2017	hsa-miR-192-5p	6.59803e-20	1.60748e-16	163.243	ARHGAP11A;ERCC6L;RTKN2;HJURP;KIAA1671;KIF14;BUB1B;BRCA1;TTF2;MKI67;ERFE;SMC4;PITPNC1;SMC2;OSBPL10;CEP128;KIF15;LMNB1;PANX1;CDC20;SPRED2;UBASH3B;MYB;LRRFIP1;CEP55;DLGAP5;NKX3-1;TMPO;ELOVL1;GAS2L3;HMGCS1;CKAP2L;KIF24;KIF23;KNL1;CIT;ASPM;SGO2;FAM222A;DEPDC1;TRIB3;KIF20A;KIF20B;AGPAT5;IDI1;TROAP;TTK;HMMR;LRP8;SKA1;NCAPH;RACGAP1;ADGRG6;LRIG1;ECT2;FAM83D;SH2B3;PLK4;FANCI;CCDC18;STIL;AFAP1L1;GCH1;MMAB;S…
KO_Downregulated_527_Genes	miRTarBase_2017	hsa-miR-215-5p	1.20999e-19	1.60748e-16	179.717	ARHGAP11A;ERCC6L;RTKN2;HJURP;KIF14;BUB1B;BRCA1;TTF2;MKI67;SMC4;SMC2;OSBPL10;CEP128;KIF15;LMNB1;CDC20;SPRED2;UBASH3B;MYB;LRRFIP1;CEP55;DLGAP5;NKX3-1;TMPO;ELOVL1;GAS2L3;CKAP2L;KIF24;KIF23;KNL1;CIT;RUNX1;ASPM;SGO2;FAM222A;KIFC1;DEPDC1;TRIB3;KIF20A;KIF20B;IDI1;TROAP;TTK;HMMR;LRP8;SKA1;NCAPH;RACGAP1;ADGRG6;LRIG1;ECT2;FAM83D;SH2B3;PLK4;STIL;GCH1;SPRY4;ARHGAP29;DHCR24;SMARCA2;CENPE;ANLN;CENPF;SLCO3A1;CE…
KO_Downregulated_527_Genes	miRTarBase_2017	hsa-miR-193b-3p	5.41304e-18	4.79415e-15	148.156	ARHGAP11A;TOP2A;GPI;C2CD2;RTKN2;BUB1B;TMEM97;KIF11;BRCA1;ERFE;MYLK;CEP128;TM7SF2;KIF15;LMNB1;CDC20;NSDHL;TUBA1B;RASSF3;MYB;TK1;KPNA2;ZNF365;CKAP2L;TUBB;AHSA1;KIF22;IL17RD;SHISA9;CCNA2;ASPM;MELK;RBL1;MTHFD1;ESPL1;FANCD2;MTFR2;TTLL12;ASF1B;IDI1;DNMT1;CDCA2;CDCA5;SHMT1;NCAPG;TMTC1;HMGCR;SKA3;SKA1;NCAPH;TRAK2;HSPH1;RACGAP1;S100A16;ECT2;BUB1;FANCI;RRM2;UBE2C;MYO5A;SHCBP1;NDC80;ZWINT;HNRNPM;TPX2;TACC3;…
KO_Downregulated_527_Genes	miRTarBase_2017	hsa-miR-218-5p	2.73482e-08	1.81661e-05	44.6407	TOP2A;NRP1;MAML2;SH3KBP1;CCNF;HJURP;PTPRK;MKI67;ETS2;KIF15;LMNB1;DOCK10;FADS2;DPYSL3;REV3L;LRRFIP1;STARD4;SLC38A1;NUP210;KSR1;ELOVL6;FRMD4A;TM4SF1;SREBF2;ASPM;PKM;CDC42EP3;ADAM12;BIRC5;MET;CD44;CARD11;AGPAT5;DNMT1;SLC45A3;SHMT1;ASAP2;EGFR;TRAK2;EBP;LRIG1;HIVEP3;MYO10;PTPN14;DCBLD2;UCK2;CENPO;DHCR7;BCL2L1;PHF19
KO_Downregulated_527_Genes	miRTarBase_2017	hsa-miR-1-3p	1.95589e-07	0.000103936	36.2469	NRP1;SH2D4A;SLC44A1;MAST4;MKI67;SMC4;OSBPL10;IFIT2;LMNB1;PREX1;CDH4;PNP;LGALS1;AIFM2;AP1S3;KLF13;NUP210;TM4SF1;TUBB2B;CDCP1;ADAM12;DSG2;ITGA6;TAGLN2;KIF2C;ANGPTL4;LCP1;MET;TLR4;CD44;NCAPG;GATA3;IQGAP3;EGFR;CHST11;S100A16;TSPAN1;PLXNA4;FANCI;GCH1;CAVIN2;AHNAK2;ARHGAP29;NETO2;SMARCA2;CENPF;KIF4A;F2RL1;SPRY2;OCIAD2;ESYT1;CALM1
KO_Downregulated_527_Genes	miRTarBase_2017	hsa-miR-92a-3p	3.23113e-06	0.00143085	24.5326	NCAPG2;KIAA1671;STMN3;HBB;MKI67;TRAM2;CDC20;TUBA1C;PSMD2;ARHGDIA;REV3L;MYBL2;KPNA2;NKX3-1;DUSP5;NUP210;HMGCS1;TUBB;TBC1D8;ELOVL6;RANGAP1;SREBF2;CIT;TGFBR2;TUBB2B;PKM;KIFC1;INCENP;KIF2C;KIF20A;EZR;KIF20B;TOR4A;AGPAT5;DNMT1;SLC20A1;TGFA;ITPR3;GATA3;SLAIN1;HMGCR;NCAPH;ACAT2;AURKB;AURKA;CCNB1;EBP;HSPH1;LRIG1;LDLR;SH2B3;CD276;EDEM1;MYO5A;DHCR24;TUBB4B;ZWINT;HNRNPM;UCK2;KIF18B;NFIB;MYO5C;TMCC3;OCIAD2;L…
KO_Downregulated_527_Genes	miRTarBase_2017	hsa-miR-29b-3p	2.13537e-05	0.00810527	33.8541	GAS2L3;DNMT1;COL15A1;CRYBG1;AMFR;KIAA1671;EMP1;LAMC2;GATA3;HMGCR;MKI67;TRAM2;MMP9;CIT;CCNA2;TUBB2A;ADAM12;ITGA6;ANGPTL4;CD276
KO_Downregulated_527_Genes	miRTarBase_2017	hsa-miR-124-3p	2.97943e-05	0.00989544	18.8716	NRP1;CRYBG1;SLC44A1;CHRDL1;RYR3;IFIT2;LMNB1;RGS4;TUBA1A;PNP;SPDL1;ELOVL1;S100A2;SH2D3A;ACOT11;EMP1;CCNA1;TMEFF2;TUBB2B;CDCP1;CDC42EP3;DEPDC1;DSG2;TRIB3;KIF2C;ANGPTL4;KIF20A;NNMT;MVK;ABHD4;FBLIM1;MVP;ACAT2;AURKB;AURKA;PLXNA2;LRIG1;PAK3;FAM83D;LDLR;SH2B3;CCT5;CA12;GABBR2;AFAP1L1;MYO10;GCH1;CMTM3;AHNAK2;MICAL2;ARHGAP29;DHCR24;PTPN14;SMARCA2;ZWINT;VANGL1;PTPRB;DNMBP;NFIB;KCNS3;SPRY2;PLP2;ESYT1;PHF19
KO_Downregulated_527_Genes	miRTarBase_2017	hsa-miR-19b-3p	7.4571e-05	0.0212698	19.9546	ARHGAP11A;AGPAT5;DNMT1;SLC44A1;FBLIM1;SH3KBP1;TMTC1;MSMO1;SLAIN1;LRP8;NDRG1;MED12L;TRAK2;RACGAP1;MYBL2;FAM83D;LDLR;SLC12A7;CEP55;KLF13;HMGCS1;WNT7B;ITGA2;SMARCA2;SHCBP1;CIT;DCBLD2;TGFBR2;CCNA2;PTPRB;PKM;MTHFD1;NFIB;DLG5;DEPDC1;ESYT1;CALM1
KO_Downregulated_527_Genes	miRTarBase_2017	hsa-miR-548aw	8.79904e-05	0.0212698	27.1862	EDEM1;WNT7B;ITGA2;TMTC1;NDRG1;PTPN14;MED12L;ETS2;CCNA2;UCK2;TUBB2A;MTHFD1;NFIB;DLG5;ESYT1;CALM1;EPHB1;LDLR;CEP55
KO_Downregulated_527_Genes	Mouse_Gene_Atlas	bone marrow	4.97718e-09	4.67855e-07	66.4265	TOP2A;DNMT1;CDCA3;NCAPG2;HJURP;CDCA8;CXCR4;HMMR;KIF11;MKI67;SMC2;TRAK2;LMNB1;CCNB2;MYB;UCP2;TMPO;STIL;RRM2;SPAG5;UBE2C;KIF23;MMP9;RNF144A;CCNA2;ASPM;KIF18B;INCENP;TACC3;BIRC5;NCAPD2;KIF20B;PRR11;ASF1B
KO_Downregulated_527_Genes	Mouse_Gene_Atlas	nih 3T3	1.28162e-05	0.000602363	36.854	MVK;MMAB;TROAP;CKAP2;MRPL15;PVR;LSS;TM4SF1;SKA1;ANLN;ASPM;NSDHL;CDH4;EFEMP1;DLG5;IGF2BP3;FAM83D;TRIB2;E2F7;TMPO
KO_Downregulated_527_Genes	Mouse_Gene_Atlas	C2C12	3.7382e-05	0.0011713	37.9634	CHRNA1;SEMA7A;PPP1R14B;RRM2;MEGF10;MYO10;MICAL2;PTPRK;TM4SF1;DCBLD2;ANLN;CENPF;KIF20A;CD44;E2F7
KO_Downregulated_527_Genes	Mouse_Gene_Atlas	mIMCD-3	0.000148312	0.00348533	23.839	WNT7B;SPNS2;KIF24;ARHGAP29;LAMC2;PTPRK;IQGAP3;PTPN14;ZWINT;NME1;VANGL1;FADS2;TACC3;F2RL1;DSG2;KIF20B;MET;TMPO;CCNJL;BCL2L1
KO_Downregulated_527_Genes	Mouse_Gene_Atlas	dorsal root ganglia	0.00122506	0.0230312	13.3546	STMN3;PLA2G3;TMTC1;PITPNC1;RGS4;TUBA1A;GNG2;UBASH3B;KCNMB1;DPYSL3;FDFT1;MAGI1;PCYT1B;ACOT7;HMGCS1;OSBPL3;AHNAK2;DHCR24;TTC9;TMEFF2;TUBB2B;FABP7;KCNS3;PMP22;FGF13;FGF12;CLRN1
KO_Downregulated_527_Genes	Mouse_Gene_Atlas	embryonic stem line Bruce4 p13	0.00188116	0.0289679	10.8451	ERCC6L;CDCA5;SHMT1;CSE1L;CCNF;KIF14;BUB1B;TTK;MRPL15;HMMR;BRCA1;EGFR;LMNB1;CDC20;SPRED2;CCNB1;SALL1;UTP20;MYBL2;GTSE1;FDPS;MYO10;PLK1;GINS4;SPRY4;KIF22;ETV4;CDYL2;DCBLD1;ETV5;UCK2;MELK;RBL1;ESPL1;KIFC1;KIF2C;TRIP13;KIF20B
KO_Downregulated_527_Genes	Mouse_Gene_Atlas	neuro2a	0.00215718	0.0289679	12.6553	DUSP4;AGPAT5;STARD4;DOCK4;CENPW;TROAP;SPRY4;CRMP1;HMGCR;HSD17B7;ETV4;LSS;SREBF2;SLC4A8;UCK2;CENPF;RACGAP1;FANCD2;DPYSL3;REV3L;TMEM108;VAT1L
KO_Downregulated_527_Genes	Mouse_Gene_Atlas	embryonic stem line V26 2 p16	0.00620514	0.065604	8.55692	MAST4;CDCA5;SHMT1;CSE1L;CCNF;MRPL15;HMMR;BRCA1;TTF2;LMNB1;AURKA;CDC20;CCNB1;UTP20;MYBL2;GTSE1;DLGAP5;FANCI;ZYG11A;PLK1;LRRN4;SPRY4;ETV4;ETV5;KIF18B;MTHFD1;KIFC1;TIMELESS;KIF20A;TRIP13;KIF20B
KO_Downregulated_527_Genes	Mouse_Gene_Atlas	lung	0.00628123	0.065604	10.2121	NRP1;ELOVL1;STARD13;AFAP1L1;RASGRF2;LRRN4;RTKN2;THSD1;RNF144A;CDH5;PTPRB;EGFLAM;GRK5;TNFSF10;PECAM1;TMCC3;RAPGEF5;ENG
KO_Downregulated_527_Genes	Mouse_Gene_Atlas	bone	0.00884279	0.0831222	12.0234	CCNA2;ASPM;RRM2;NCAPG2;TACC3;KIF24;KIF22;MKI67;STK32B;TRAK2
KO_Downregulated_527_Genes	MSigDB_Computational	MODULE 54	2.31959e-61	1.5518e-58	2580.94	TOP2A;ARHGAP11A;CSE1L;CCNF;KIF14;HJURP;HBB;BUB1B;PLAT;KIF11;MKI67;FOXM1;SMC4;BEST3;SMC2;LMNB1;CDC20;PNP;TUBA1A;PBK;MYBL2;KPNA2;CEP55;DLGAP5;HMGCS1;ITGA2;CKAP2;ELOVL6;KIF23;TM4SF1;NME1;CCNA2;ASPM;SLC7A7;MELK;KIFC1;DEPDC1;TIMELESS;BIRC5;KIF2C;PRR11;ASF1B;AGPAT5;CDCA5;TROAP;LRRC17;TTK;HMMR;LRP8;NCAPH;AURKB;AURKA;CCNB2;CCNB1;HSPH1;CDC45;ECT2;FAM83D;BUB1;CCT5;PLK4;RRM2;SPAG5;UBE2C;PLK1;SHCBP1;ZWINT;ND…
KO_Downregulated_527_Genes	MSigDB_Computational	GNF2 CDC20	4.08258e-49	1.36562e-46	10190.9	TOP2A;CDCA3;BUB1B;CDCA8;TTK;KIF11;HMMR;MKI67;FOXM1;SMC4;NCAPH;AURKB;SMC2;AURKA;CDC20;CCNB2;RACGAP1;BUB1;DLGAP5;PLK4;RRM2;SPAG5;UBE2C;PLK1;SHCBP1;ZWINT;NDC80;CCNA2;ASPM;CENPE;TPX2;CENPF;MELK;KIF18B;ESPL1;KIF4A;BIRC5;KIF2C;KIF20A
KO_Downregulated_527_Genes	MSigDB_Computational	GNF2 CCNA2	1.33189e-47	2.97012e-45	6558.07	TOP2A;CDCA3;KIF14;HJURP;BUB1B;NCAPG;CDCA8;TTK;KIF11;HMMR;MKI67;FOXM1;SMC4;AURKB;SMC2;AURKA;CDC20;CCNB2;RACGAP1;DLGAP5;TMPO;FANCI;RRM2;UBE2C;PLK1;SHCBP1;ZWINT;NDC80;CCNA2;ASPM;CENPE;TPX2;CENPF;MELK;KIF18B;ESPL1;KIF4A;BIRC5;NCAPD2;KIF20A;ASF1B
KO_Downregulated_527_Genes	MSigDB_Computational	GNF2 CCNB2	1.03218e-46	1.72632e-44	8425.07	TOP2A;CDCA3;BUB1B;CDCA8;TTK;KIF11;HMMR;FOXM1;SMC4;NCAPH;SMC2;AURKA;CDC20;CCNB2;RACGAP1;PBK;BUB1;DLGAP5;PLK4;RRM2;SPAG5;UBE2C;CKAP2;SHCBP1;ZWINT;NDC80;CCNA2;ASPM;CENPE;TPX2;CENPF;MELK;KIF18B;ESPL1;KIF4A;BIRC5;KIF2C;KIF20A
[truncated: 2,532 more rows]
