# Supplementary material for: AMFR dysfunction causes autosomal recessive spastic paraplegia in human that is amenable to statin treatment in a preclinical model
Source: Acta Neuropathol. 2023 Apr 29;146(2):353–68. doi: 10.1007/s00401-023-02579-9 (PMC10328903; doi:10.1007/s00401-023-02579-9)
Supplement: Supplementary file 10 — Supplementary file10 (XLSX 28 KB) [file 401_2023_2579_MOESM10_ESM.xlsx]

## Sheet: Sheet1
Supplementary Table 5: Sterol measurements in zebrafish larvae
	Lab. Nr.	Tissue Type Whole larvae	genotype	condition	n =	[ng/embryo]	[ng/embryo]	[ng/embryo]	[ng/embryo]	[ng/embryo]	[ng/embryo]	[ng/embryo]	[ng/embryo]	[ng/µg]	[ng/µg]	[ng/µg]	[ng/µg]	[ng/µg]	[ng/µg]	[ng/µg]
						Cholestanol	Lathosterol	Campesterol	Sitosterol	Desmosterol	Lanosterol	Dihydro-Lanosterol	Cholesterol	R_Cholestanol	R_Lathosterol	R_Campesterol	R_Sitosterol	R_Desmosterol	R_Lanosterol	R_Dihydro-Lanosterol
	WL1	13	WT	E3	10	8.05167	1.05282	6.87242	1.30503	0.0191617	0.29969	0.133867	1.26433	6.36834	0.832713	5.43563	1.0322	0.0151557	0.237035	0.10588
	WL13	33	WT	E3	8	1.28351	0.141007	1.50405	0.684587	0.0218985	0.195542	0.165702	0.200205	6.41098	0.704316	7.51255	3.41944	0.109381	0.97671	0.827665
	WL2	14	WT	EtOH	10	7.8699	0.951356	6.80724	1.28765	0.019123	0.308714	0.151324	1.24595	6.31638	0.763559	5.46349	1.03347	0.0153481	0.247774	0.121453
	WL16	36	WT	EtOH	10	3.9734	0.426995	4.0733	0.967292	0.0177843	0.203414	0.121621	0.631796	6.28906	0.675843	6.44717	1.53102	0.0281488	0.321961	0.192501
	WL17	37	WT	EtOH	8	3.20874	0.35158	3.35253	0.935728	0.021988	0.213921	0.153649	0.539036	5.95273	0.652239	6.2195	1.73593	0.0407914	0.396859	0.285044
	WL3	15	WT	SMV	10	6.43912	0.870912	5.68244	1.16827	0.0187291	0.280745	0.131954	1.074	5.99548	0.810908	5.29093	1.08778	0.0174387	0.261402	0.122862
	WL19	39	WT	SMV	9	4.12589	0.439724	2.82045	0.771957	0.0196567	0.199952	0.132014	0.723702	5.70108	0.607604	3.89725	1.06668	0.0271613	0.27629	0.182415
	WL7	27	WT	DMSO	8	2.54425	0.253045	2.17518	0.993707	0.0223067	0.251445	0.151621	0.40915	6.21839	0.618465	5.31633	2.42871	0.0545196	0.614556	0.370575
	WL8	28	WT	DMSO	8	3.91816	0.428265	3.78868	0.910643	0.0223689	0.235586	0.152136	0.727706	5.38426	0.588513	5.20633	1.25139	0.0307389	0.323738	0.209062
	WL9	29	WT	ATV	5	3.39701	0.236366	3.12945	1.01885	0.0350121	0.300717	0.241053	0.630901	5.38438	0.374648	4.96028	1.61491	0.0554953	0.476647	0.382078
	WL4	16	KO	E3	11	6.88829	1.98116	3.32213	0.896285	0.0184818	0.440913	0.126972	0.836943	8.2303	2.36714	3.96936	1.0709	0.0220825	0.526813	0.151709
	WL14	34	KO	E3	10	4.38276	1.15444	2.38056	0.71125	0.0187359	0.309241	0.12423	0.639139	6.85729	1.80625	3.72463	1.11283	0.0293142	0.48384	0.194371
	WL15	35	KO	E3	10	2.7191	0.642031	1.4055	0.497742	0.018189	0.214159	0.120833	0.368954	7.36974	1.74014	3.80941	1.34906	0.0492989	0.580448	0.327502
	WL5	17	KO	EtOH	13	7.17179	1.77235	3.55543	0.828416	0.0155483	0.454765	0.104009	0.963067	7.44682	1.84032	3.69178	0.860185	0.0161446	0.472204	0.107997
	WL20	40	KO	EtOH	8	1.16313	0.279581	0.652271	0.520857	0.0219818	0.228132	0.157669	0.152949	7.60467	1.82793	4.26462	3.40543	0.14372	1.49155	1.03086
	WL21	41	KO	EtOH	7	3.69048	0.91081	1.95602	0.935853	0.0258006	0.400061	0.17979	0.546174	6.75697	1.66762	3.58132	1.71347	0.0472388	0.732479	0.329181
	WL22	42	KO	SMV	10	6.43958	1.75378	3.53204	0.994919	0.0194289	0.391115	0.13038	0.85879	7.49844	2.04215	4.11281	1.15851	0.0226236	0.455426	0.151819
	WL23	43	KO	SMV	10	7.96562	1.89657	4.28368	1.09077	0.0199856	0.420545	0.132896	1.09141	7.29849	1.73773	3.92492	0.999419	0.0183118	0.385324	0.121766
	WL6	18	KO	SMV	8	5.3521	1.11363	2.60446	0.842238	0.0230592	0.338234	0.156717	0.730323	7.3284	1.52485	3.56618	1.15324	0.031574	0.46313	0.214586
	WL10	30	KO	DMSO	11	3.68349	0.968032	1.92083	0.655315	0.0169761	0.277587	0.134019	0.509954	7.22319	1.89827	3.76668	1.28505	0.0332895	0.544339	0.262806
	WL11	31	KO	ATV	8	3.08631	0.523397	1.58016	0.680068	0.0223773	0.21875	0.150496	0.423634	7.28532	1.23549	3.73002	1.60532	0.0528224	0.516366	0.355249
	WL12	32	KO	ATV	7	4.80285	0.929426	2.6117	1.11949	0.0262416	0.297694	0.176883	0.647516	7.41734	1.43537	4.03342	1.7289	0.0405266	0.459748	0.273172
	Lab. Nr.	Tissue Type Brain	genotype	condition	n =	[ng/brain]	[ng/brain]	[ng/brain]	[ng/brain]	[ng/brain]	[ng/brain]	[ng/brain]	[ng/brain]	[ng/µg]	[ng/µg]	[ng/µg]	[ng/µg]	[ng/µg]	[ng/µg]	[ng/µg]
						Cholestanol	Lathosterol	Campesterol	Sitosterol	Desmosterol	Lanosterol	Dihydro-Lanosterol	Cholesterol	R_Cholestanol	R_Lathosterol	R_Campesterol	R_Sitosterol	R_Desmosterol	R_Lanosterol	R_Dihydro-Lanosterol
	Br1	1	WT	E3	10	0.144141	0.00985302	0.137911	0.327058	0.0176607	0.127761	0.12257	0.0161697	8.91428	0.609351	8.52896	20.2266	1.09221	7.90128	7.58025
	Br2	3	KO	E3	10	0.828779	0.209594	0.370096	0.326078	0.0178519	0.159636	0.122796	0.11503	7.20492	1.82209	3.2174	2.83473	0.155194	1.38778	1.06752
	Br3	5	WT	EtOH	10	0.280235	0.0195865	0.25359	0.289968	0.0174859	0.126763	0.119064	0.051518	5.43956	0.380186	4.92235	5.62847	0.339413	2.46055	2.31112
	Br4	7	KO	EtOH	10	0.4451	0.103571	0.239151	0.293189	0.0176366	0.13988	0.121927	0.0716608	6.21121	1.44529	3.33726	4.09134	0.246112	1.95197	1.70145
	Br5	9	WT	SMV	15	0.31757	0.0343929	0.280232	0.212962	0.0116301	0.0886754	0.0786433	0.0659372	4.81626	0.5216	4.24998	3.22978	0.176382	1.34485	1.1927
	Br6	11	KO	SMV	15	0.457473	0.104713	0.229039	0.217745	0.0117125	0.0973511	0.0804119	0.0771504	5.92962	1.35725	2.96873	2.82235	0.151814	1.26183	1.04227
	Br7	19	WT	DMSO	10	0.217139	0.00606136	0.188597	0.258046	0.0173609	0.127704	0.118993	0.0388648	5.58702	0.15596	4.85263	6.63958	0.4467	3.28586	3.06173
	Br8	21	KO	DMSO	10	0.379616	0.0921792	0.2377	0.306055	0.0173506	0.137742	0.122787	0.0627974	6.04509	1.46788	3.78518	4.87368	0.276295	2.19343	1.95529
	Br9	23	WT	ATV	10	0.298805	0.015877	0.181733	0.256659	0.0172946	0.126974	0.120923	0.0352268	8.48233	0.450709	5.15893	7.28591	0.49095	3.60448	3.4327
	Br10	25	KO	ATV	10	0.184789	0.0204829	0.123587	0.251185	0.0174006	0.125828	0.119105	0.0253046	7.30259	0.809455	4.88398	9.92644	0.687646	4.97253	4.70684
	Lab. Nr.	Tissue Type Body	genotype	condition	n =	[ng/body]	[ng/body]	[ng/body]	[ng/body]	[ng/body]	[ng/body]	[ng/body]	[ng/body]	[ng/µg]	[ng/µg]	[ng/µg]	[ng/µg]	[ng/µg]	[ng/µg]	[ng/µg]
						Cholestanol	Lathosterol	Campesterol	Sitosterol	Desmosterol	Lanosterol	Dihydro-Lanosterol	Cholesterol	R_Cholestanol	R_Lathosterol	R_Campesterol	R_Sitosterol	R_Desmosterol	R_Lanosterol	R_Dihydro-Lanosterol
	Bo11	2	WT	E3	10	3.84564	0.416211	3.64637	0.801335	0.0181403	0.185437	0.129661	0.610355	6.30067	0.681917	5.97418	1.3129	0.0297209	0.303819	0.212435
	Bo12	4	KO	E3	10	5.65771	1.29073	2.71427	0.809055	0.020414	0.338364	0.130938	0.793053	7.13408	1.62755	3.42256	1.02018	0.0257411	0.426659	0.165106
	Bo13	6	WT	EtOH	10	4.85904	0.528963	4.76313	0.992814	0.0180067	0.206872	0.126277	0.709798	6.84567	0.74523	6.71055	1.39873	0.0253687	0.291452	0.177906
	Bo14	8	KO	EtOH	10	1.37644	0.26554	0.675844	0.365522	0.0175609	0.161109	0.126708	0.195533	7.03943	1.35804	3.45643	1.86936	0.0898106	0.82395	0.648015
	Bo15	10	WT	SMV	15	3.27528	0.362386	2.97067	0.581882	0.0119524	0.12815	0.0800256	0.538771	6.07916	0.672616	5.5138	1.08002	0.0221845	0.237856	0.148533
	Bo16	12	KO	SMV	15	3.78309	0.674038	1.74552	0.43829	0.0122599	0.196679	0.0841868	0.524472	7.21314	1.28518	3.32814	0.835679	0.0233757	0.375003	0.160517
	Bo17	20	WT	DMSO	10	3.59317	0.276578	3.16217	0.705204	0.0176736	0.18198	0.118738	0.620624	5.78961	0.445645	5.09514	1.13628	0.0284771	0.293221	0.19132
	Bo18	22	KO	DMSO	10	1.29926	0.212221	0.71957	0.362465	0.0175463	0.171723	0.119881	0.182736	7.11005	1.16135	3.93776	1.98354	0.0960199	0.939732	0.656035
	Bo19	24	WT	ATV	10	1.18106	0.0878965	1.11715	0.452245	0.0173352	0.138988	0.121288	0.212818	5.54964	0.413013	5.24935	2.12504	0.0814555	0.653084	0.569917
	Bo20	26	KO	ATV	10	2.49532	0.431913	1.34508	0.503645	0.0177628	0.178953	0.121077	0.357941	6.97132	1.20666	3.75782	1.40706	0.0496248	0.499952	0.338259
