# Supplementary material for: AMFR dysfunction causes autosomal recessive spastic paraplegia in human that is amenable to statin treatment in a preclinical model
Source: Acta Neuropathol. 2023 Apr 29;146(2):353–68. doi: 10.1007/s00401-023-02579-9 (PMC10328903; doi:10.1007/s00401-023-02579-9)
Supplement: Supplementary file 11 — Supplementary file11 (XLSX 13 KB) [file 401_2023_2579_MOESM11_ESM.xlsx]

## Sheet: Sheet1
Supplementary Table 6: Oligonucleotide sequences used in this study
Primer name	Sequence	Purpose
B484_Hs_XBP1s L	CTGAGTCCGAATCAGGTGCAG	qRT-PCR human cells
B485_Hs_XBP1s R	ATCCATGGGGAGATGTTCTGG	qRT-PCR human cells
B486_Hs_EDEM L	CAAGTGTGGGTACGCCACG	qRT-PCR human cells
B487_Hs_EDEM R	AAAGAAGCTCTCCATCCGGTC	qRT-PCR human cells
B488_Hs_HSPA5 L	TGTTCAACCAATTATCAGCAAACTC	qRT-PCR human cells
B489_Hs_HSPA5 R	TTCTGCTGTATCCTCTTCACCAGT	qRT-PCR human cells
B490_hATF4_fw	GTCCCTCCAACAACAGCAAG	qRT-PCR human cells
B491_hATF4_rv	GCATGGTTTCCAGGTCATCT	qRT-PCR human cells
B239_hOCT3/4-S1165	GACAGGGGGAGGGGAGGAGCTAGG	qRT-PCR human cells
B240_hOCT3/4-AS1283	CTTCCCTCCAACCAGTTGCCCCAAAC	qRT-PCR human cells
B243_h NANOG-S	CAG CCC CGA TTC TTC CAC CAG TCC C	qRT-PCR human cells
B244_h NANOG-AS	CGG AAG ATT CCC AGT CGG GTT CAC C	qRT-PCR human cells
B794 hPAX6 fw	TCCACCCGGCAGAAGATTGTA	qRT-PCR human cells
B795_hPAX6 rv	TGTCTCGGATTTCCCAAGCAA	qRT-PCR human cells
B163_tbp_fw	GGGGAGCTGTGATGTGAAGT	qRT-PCR human cells housekeeping gene
B164_tbp_rv	CCAGGAAATAATTCTGGCTCA	qRT-PCR human cells housekeeping gene
B245_hREX1-RT-S	CAG ATC CTA AAC AGC TCG CAG AAT	qRT-PCR human cells
B246_hREX1-RT-AS	GCG TAC GCA AAT TAA AGT CCA GA	qRT-PCR human cells
B1520_HMGCR_fw	GTTCGGTGGCCTCTAGTGAG	qRT-PCR human cells
B1521_HMGCR_rv	GGATGGGAGGCCACAAAGAG	qRT-PCR human cells
B1522_DHCR7_fw	GCCATGGTCAAGGGCTACTT	qRT-PCR human cells
B1523_DHCR7_rv	ACTTCCCGATCCGAGGGTTA	qRT-PCR human cells
B1524_DHCR24_fw	ACAAGTACGGCCTGTTCCAA	qRT-PCR human cells
B1525_DHCR24_rv	AGGACCAGGGTACGGCATAG	qRT-PCR human cells
B1526_SQLE_fw	TGAATCAGAAAATAAGGAGCAGC	qRT-PCR human cells
B1527_SQLE_rv	TCTGGGTCATTCTGAGAAGATGT	qRT-PCR human cells
B1528_LSS_fw	CAGATCTGGGACACCGCATT	qRT-PCR human cells
B1529_LSS_rv	ACCTGTGAGAGCCTCAGGAA	qRT-PCR human cells
B1530_FDFT1_fw	CTGGAAGACCAGCAAGGAGG	qRT-PCR human cells
B1531_FDFT1_rv	ACTGCACGGCCAAGTCAATA	qRT-PCR human cells
B1532_ACAT2_fw	TTGGACATGTCTTGGCAGCA	qRT-PCR human cells
B1533_ACAT2_rv	TAGGCCTGACCCACAGATCA	qRT-PCR human cells
B1453_zf_dhcr24_ex6_Fw	AGTACATTCCTCTCCGCCACT	qRT-PCR zebrafish
B1454_zf_dhcr24_ex6_Rv	GTGTTGCTGAGTGCAGTTTTCC	qRT-PCR zebrafish
B1455_zf_acat2_ex4_Fw	TGACTGATGGACTCACAGATGC	qRT-PCR zebrafish
B1456_zf_acat2_ex5_Rv	TTGATCTTGAGCCTCACGGG	qRT-PCR zebrafish
B1457_zf_dhcr7_ex3_Fw	ATCTCTACAACGGTGACGCC	qRT-PCR zebrafish
B1458_zf_dhcr7_ex3_Rv	GGCGTAGATTTTGGCAGCAG	qRT-PCR zebrafish
B1459_zf_lss_ex5_Fw	TTTGGGAGTTGGGCCTGATG	qRT-PCR zebrafish
B1460_zf_lss_ex6_Rv	GCCAACCAAAATTTGCCCCA	qRT-PCR zebrafish
B1461_zf_sqlea_ex3_Fw	ATTCAGGGTGGACGTGCTTT	qRT-PCR zebrafish
B1462_zf_sqlea_ex4_Rv	CTGGTCACTGTTCCCTCCAC	qRT-PCR zebrafish
B1463_zf_hmgcra_ex10_Fw	ACTCCAAGCTCCATGCTCAC	qRT-PCR zebrafish
B1464_zf_hmgcra_ex10_Rv	TGGTAACAACTGGAGGGGGA	qRT-PCR zebrafish
B1465_zf_fdft1_ex_Fw	GGCTCCACACCCTCTTCG	qRT-PCR zebrafish
B1466_zf_fdft1_ex2_Rv	CAGATAGGCGTAGCAGGTCC	qRT-PCR zebrafish
B1031_AMFR_ex4_gRNA1_fw	CACCgACAGGGACAGGACTCGACCG	gRNA AMFR KO ESCs
B1032_AMFR_ex4_gRNA1_rv	AAACCGGTCGAGTCCTGTCCCTGTC	gRNA AMFR KO ESCs
B1033_AMFR_ex4_gRNA2_fw	CACCGACGGCCGCCAGTCCACAGC	gRNA AMFR KO ESCs
B1034_AMFR_ex4_gRNA2_rv	AAACGCTGTGGACTGGCGGCCGTC	gRNA AMFR KO ESCs
B1029_AMFR_ex4_gen_fw	aatgggatgcttttctgtgc	genotyping AMFR KO ESCs
B1030_AMFR_ex4_gen_rv	tccagcttccttgaaaacaga	genotyping AMFR KO ESCs
B1558_Ire1_qPCR_Fw	GCCGAAGTTCAGATGGAATC	qRT-PCR human cells
B1559_Ire1_qPCR_Rv	ATCTGCAAAGGCCGATGA	qRT-PCR human cells
eef1a1_ex2_qFw_DR	CATTGCTCTCTGGAAATTCG	qRT-PCR zebrafish housekeeping gene
eef1a1_ex2,3qRv_DR	CACAGTCAGCCTGAGAAGTACC	qRT-PCR zebrafish housekeeping gene
B1821_AMFR_del_F	CACATCATTCACTCCAGCCGAT	genotyping AMFR ex9/10 deletion
B1822_AMFR_del_WT_R	TTTCAGGGTCTCGGATTGCG	genotyping AMFR ex9/10 deletion
B1746_AMFR_short_start_F	GGCCAGCCTGGTCATCTTTA	long/short transcript
B1567_AMFR_Rv_qPCR	CCT CCA GGC GAG GAC TGA	long/short transcript
amfra_gRNA_ex1	TGGCCTAGTTTGCAGACATA	gRNA amfra zebrafish
B1613_amfra_ex1_Fw	GTGAAGGACTCAGACTGTCACCA	genotyping amfra zebrafish
B1614_amfra_ex1_Rv	CCAAACAAACAGGCTGTCAGTGAT	genotyping amfra zebrafish
